# Supplementary material for: Population-scale genomic medicine with the Hong Kong Genome Project
Source: Nat Med. 2026 May 15;32(6):2277–87. doi: 10.1038/s41591-026-04410-w (PMC13278956; doi:10.1038/s41591-026-04410-w)
Supplement: Supplementary file 4 — Supplementary Table 1: Full list of probands in the diagnostic cohort, including clinical information and genetic diagnoses. Supplementary Table 2: Variant details and clinical management of positively diagnosed probands included in the diagnostic cohort. Supplementary Table 3: Identified P/LP SNVs and indels of dominant and recessive genes in the HKGP Chinese cohort. Supplementary Table 4: Identified P/LP SVs, CNVs and STRs in dominant and recessive genes in the HKGP Chinese cohort. Supplementary Table 5: Reclassified P/LP variants in the HKGP Chinese cohort. Supplementary Table 6: GCF of P/LP variants in dominant disorder-related genes. Supplementary Table 7: GCF of P/LP variants and CS tier in recessive disorder-related genes. Supplementary Table 8: Statistical comparison between two cGCFs from different populations and tiering sources. Supplementary Table 9: Frequencies of altered-function alleles for pharmacogenes. Supplementary Table 10: Number of actionable metabolomic phenotypes for pharmacogenes per participant (source data for Fig. 4c). Supplementary Table 11: Frequency of metabolomic phenotypes for pharmacogenes. Supplementary Table 12: Top 50 most prescribed drugs in Hong Kong with FDA drug labels and pharmacogenetic associations. Supplementary Table 13: Novel putative protein-disrupting variants in LoF pharmacogenes. Supplementary Table 14: Novel founder mutations found in the HKGP with shared haplotypes. [file 41591_2026_4410_MOESM4_ESM.xlsx]

## Sheet: Table S2 Dx in Primary old
## this old table s2 contains the 7 relatives. Backed up on 20250530
Table caption:
participant id	PCID	seq run	disease category based on referral indications and/or HPO terms	number of HPO terms	age	family structure (counting members who are also sequenced and analyzed in this study)	done previous genetic testing?	diagnostic conclusion	gene if positive or inconclusive diagnosis	disease name (only for positive and inconclusive cases)	source of curation result	zygosity	inheritance	moi	remarks, need confirm with Wei
Participant ID	(this column not in final table)	(this column not in final table)	Disease category	Number of HPO terms	Age	Family structure	Did the participant perform any previous genetic test?	Diagnostic conclusion	Gene	Diagnosis	(this column not in final table)	(this column not in final table)	(this column not in final table)	(this column not in final table)	(this column not in final table)
HKGP000011-1	CH000011		#REF!	9	11	#REF!	y	positive	CUX2	Autosomal dominant developmental and epileptic encephalopathy 67 (OMIM: 610648)
HKGP000016-1	QM000018		#REF!	7	17	#REF!	n	positive	ATM	Breast cancer, susceptibility to (OMIM: 114480)
HKGP000019-1	PW000034		#REF!	7	29	#REF!	n	positive	ATXN2	Autosomal dominant spinocerebellar ataxia 2 (OMIM: 183090)
HKGP000024-1	PW000030		#REF!	6	38	#REF!	y	positive	SLC20A2	Autosomal dominant basal ganglia calcification, idiopathic, 1 (OMIM:213600 )
HKGP000026-1	PW000026		#REF!	10	66	#REF!	y	positive	ATXN2	Autosomal dominant spinocerebellar ataxia 2 (OMIM: 183090) / Amyotrophic lateral scleorsis 13 (OMIM: 183090)
HKGP000028-1	CH000060		#REF!	16	14	#REF!	y	positive	ARID1B	Autosomal dominant Coffin-Siris Syndrome 1 (OMIM: 135900)
HKGP000030-1	CH000050		#REF!	10	16	#REF!	y	positive	CDKL5	X-linked dominant epileptic encephalopathy, early infantile, 2 (OMIM: 300672)
HKGP000031-1	CH000043		#REF!	5	25	#REF!	n	positive	NF1	Autosomal dominant neurofibromatosis type 1 (OMIM: 162200)
HKGP000032-1	CH000063		#REF!	17	19	#REF!	y	positive	ZNF462	Autosomal dominant Weiss-Kruszka syndrome (OMIM: 618619)
HKGP000033-2	CH000027		#REF!	6	47	#REF!	y	positive	LZTR1	Autosomal dominant Schwannomatosis 2 (OMIM: 615670)
HKGP000034-1	CH000046		#REF!	9	5	#REF!	y	positive	PIK3R2	Autosomal dominant megalencephaly-polymicrogyria-polydactyly-hydrocephalus syndrome 1 (OMIM: 603387)
HKGP000035-1	CH000035		#REF!	26	12	#REF!	y	positive	SCN1A	Autosomal dominant Dravet syndrome (OMIM: 607208)
HKGP000038-1	CH000029		#REF!	13	26	#REF!	y	positive	NF1	Autosomal dominant neurofibromatosis type 1 (OMIM: 162200)
HKGP000046-1	PW000039		#REF!	5	27	#REF!	y	positive	SLC2A1	Autosomal dominant GLUT1 deficiency syndrome 2, childhood onset (OMIM: 612126)
HKGP000053-1	PW000037		#REF!	6	68	#REF!	y	positive	FLNC	Autosomal dominant myopathy, myofibrillar, 5 (OMIM: 609524)
HKGP000054-1	PW000090		#REF!	15	15	#REF!	y	positive	CUL4B	X-linked recessive syndromic intellectual developmental disorder, Cabezas type (OMIM: 300354)
HKGP000081-1	QM000035		#REF!	19	51	#REF!	n	positive	FERMT1	Autosomal recessive Kindler syndrome (OMIM: 607900)
HKGP000096-1	CH000076		#REF!	1	64	#REF!	y	positive	MT-ATP6	Mitochondrial DNA-Associated Leigh Syndrome and NARP (OMIM: 256000, 161700)
HKGP000098-1	CH000086		#REF!	8	17	#REF!	y	positive	TUBB3	Autosomal dominant cortical dysplasia, complex, with other brain malformations 1 (CDCBM1) (OMIM: 614039)
HKGP000106-1	PW000418		#REF!	6	41	#REF!	n	positive	NF1	Autosomal dominant neurofibromatosis type 1 (OMIM: 162200)
HKGP000120-1	PW000150		#REF!	16	21	#REF!	n	positive	EFTUD2	Autosomal dominant mandibulofacial dysostosis, Guion-Almeida type (OMIM: 610536)
HKGP000129-1	CH000114		#REF!	11	21	#REF!	y	positive	NF1	Autosomal dominant neurofibromatosis type 1 (OMIM: 162200)
HKGP000130-1	CH000113		#REF!	11	24	#REF!	y	positive	CNOT1	Autosomal dominant Vissers-Bodmer syndrome (OMIM: 619033)
HKGP000137-1	CH000136		#REF!	5	14	#REF!	y	positive	USP7	Autosomal dominant Hao-Fountain syndrome (OMIM: 616863)
HKGP000140-1	PW000166		#REF!	9	66	#REF!	y	positive	MT-TL1	mitochondrial encephalomyopathy, lactic acidosis, and stroke-like episodes (MELAS)
HKGP000145-1	PW000176		#REF!	10	17	#REF!	y	positive	JARID2	Autosomal dominant developmental delay with variable intellectual disability and dysmorphic facies (OMIM: 620098)
HKGP000146-1	PW000179		#REF!	5	20	#REF!	n	positive	NPRL3	Autosomal dominant epilepsy, familial focal, with variable foci 3 (OMIM: 617118)
HKGP000151-1	PW000196		#REF!	9	25	#REF!	n	positive	COQ8A	Autosomal recessive Coenzyme Q10 deficiency, primary, 4 (OMIM: 606980)
HKGP000153-1	CH000143		#REF!	9	7	#REF!	y	positive	WDR73	Autosomal recessive Galloway-Mowat syndrome 1 (OMIM: 251300)
HKGP000159-1	CH000152		#REF!	5	20	#REF!	n	positive	FBN1	Autosomal dominant Marfan syndrome (OMIM: 154700)
HKGP000160-1	CH000161		#REF!	8	18	#REF!	y	positive	KAT6B	Autosomal dominant KAT6B-related multiple congenital anomalies syndrome (OMIM: 606170, 603736)
HKGP000162-1	CH000151		#REF!	12	35	#REF!	y	positive	MEIS2	Autosomal dominant cleft palate, cardiac defects, and impaired intellectual development (OMIM: 600987)
HKGP000164-1	CH000167		#REF!	5	19	#REF!	y	positive	THRB	Autosomal dominant thyroid hormone resistance (OMIM: 188570)
HKGP000166-1	CH000173		#REF!	19	55	#REF!	y	positive	CAPN3	Autosomal recessive limb girdle muscular dystrophy 1 (OMIM: 253600)
HKGP000173-1	CH000195		#REF!	3	45	#REF!	y	positive	BRCA2	Autosomal dominant breast-ovarian cancer, familial, 2 (OMIM: 612555)
HKGP000174-1	CH000194		#REF!	11	8	#REF!	y	positive	DMD	X-linked recessive Duchenne muscular dystrophy (OMIM: 310200)
HKGP000176-1	PW000188		#REF!	7	30	#REF!	n	positive	HK1	Autosomal dominant neurodevelopmental disorder with visual defects and brain anomalies (OMIM: 618547)
HKGP000187-1	PW000221		#REF!	7	36	#REF!	n	positive	TH,TSC2	Autosomal dominant tuberous sclerosis-2 (OMIM: 613254)
HKGP000204-1	QM000070		#REF!	16	65	#REF!	y	positive	NOTCH2NLC	Autosomal dominant neuronal intranuclear inclusion disease (OMIM: 603472)
HKGP000208-1	CH000214		#REF!	10	25	#REF!	y	positive	ALX4	Autosomal dominant parietal foramina 2 (OMIM: 609597)
HKGP000208-1								positive	SIN3A	Autosomal dominant Witteveen-Kolk syndrome (OMIM: 613406)
HKGP000221-1	PW000259		#REF!	3	64	#REF!	n	positive	GLA	X-linked dominant Fabry disease (OMIM: 301500)
HKGP000223-1	PW000256		#REF!	3	9	#REF!	y	positive	PKD1	Autosomal dominant polycystic kidney disease 1 (OMIM: 173900)
HKGP000225-1	PW000262		#REF!	8	54	#REF!	n	positive	PMP22	Autosomal dominant Charcot-Marie-Tooth disease, type 1A (OMIM: 118220)
HKGP000231-1	PW000284		#REF!	8	16	#REF!	y	positive	COX20	Autosomal recessive mitochondrial complex IV deficiency, nuclear type 11 (OMIM: 619054)
HKGP000238-1	QM000067		#REF!	11	12	#REF!	n	positive	PAX2	Autosomal dominant nephropathy, with or without extra-renal features (OMIM: 616002, 120330)
HKGP000239-1	QM000068		#REF!	1	33	#REF!	n	positive	SMARCA4	Autosomal dominant rhabdoid tumor predisposition syndrome 2 (OMIM: 613325)
HKGP000241-1	QM000075		#REF!	16	63	#REF!	y	positive	TARDBP	Autosomal dominant amyotrophic lateral sclerosis 10 with or without frontotemporal dementia (OMIM: 612069)
HKGP000243-1	QM000077		#REF!	16	49	#REF!	y	positive	TARDBP	Autosomal dominant amyotrophic lateral sclerosis 10 with or without frontotemporal dementia (OMIM: 612069)
HKGP000245-1	QM000081		#REF!	6	55	#REF!	n	positive	PTPN11	Autosomal dominant Noonan syndrome 1 (OMIM: 163950)
HKGP000248-1	QM000092		#REF!	12	48	#REF!	y	positive	GNE	Autosomal recessive Nonaka myopathy (OMIM: 605820)
HKGP000262-1	CH000253		#REF!	18	13	#REF!	y	positive	NF1	Autosomal dominant neurofibromatosis type 1 (OMIM: 162200)
HKGP000265-1	CH000261		#REF!	19	19	#REF!	y	positive	AVPR2	X-linked recessive nephrogenic diabetes insipidus-1 (OMIM: 304800)
HKGP000266-1	CH000265		#REF!	7	28	#REF!	y	positive	PITX3	Autosomal dominant cataract 11, multiple types (OMIM: 610623)
HKGP000276-1	PW000308		#REF!	8	73	#REF!	n	positive	CAPN3	Autosomal recessive limb girdle muscular dystrophy 1 (OMIM: 253600)
HKGP000294-1	CH000287		#REF!	11	14	#REF!	y	positive	OPHN1	X-linked intellectual developmental disorder, X-linked syndromic, Billuart type (OMIM: 300486)
HKGP000296-1	CH000293		#REF!	3	12	#REF!	y	positive	RS1	X-linked recessive retinoschisis (OMIM: 312700)
HKGP000299-1	CH000298		#REF!	12	7	#REF!	y	positive	PAX2	Autosomal dominant nephropathy, with or without extra-renal features (OMIM: 616002, 120330)
HKGP000302-1	CH000306		#REF!	6	8	#REF!	y	positive	DMD	X-linked recessive Duchenne muscular dystrophy (OMIM: 310200)
HKGP000304-1	CH000316		#REF!	11	24	#REF!	y	positive	PHIP	Autosomal dominant Chung-Jansen syndrome (OMIM: 617991)
HKGP000309-1	PW000335		#REF!	14	14	#REF!	y	positive	PTHLH	Autosomal dominant brachydactyly, type E2 (OMIM: 613382)
HKGP000317-1	PW000355		#REF!	8	26	#REF!	y	positive	PRRT2	Autosomal dominant infantile convulsions and choreoathetosis (OMIM: 605751, 602066)
HKGP000318-1	PW000348		#REF!	4	56	#REF!	n	positive	LDLR	Autosomal dominant familial hypercholesterolemia 1 (OMIM: 143890)
HKGP000319-1	PW000358		#REF!	14	51	#REF!	n	positive	SACS	Autosomal recessive spastic ataxia, Charlevoix-Saguenay type (OMIM: 270550)
HKGP000320-1	PW000359		#REF!	8	36	#REF!	n	positive	NUS1	Autosomal dominant intellectual developmental disorder 55 with seizures (OMIM: 617831)
HKGP000321-1	PW000362		#REF!	13	17	#REF!	y	positive	AUTS2	Autosomal dominant intellectual developmental disorder 26 (OMIM: 615834)
HKGP000325-1	PW000374		#REF!	12	39	#REF!	y	positive	RNF216	Autosomal recessive Gordon Holmes syndrome (OMIM: 212840)
HKGP000335-1	PW000407		#REF!	10	4	#REF!	y	positive	PTPN11	Autosomal dominant Noonan syndrome 1 (OMIM: 163950)
HKGP000341-1	CH000338		#REF!	24	23	#REF!	y	positive	SALL1	Autosomal dominant Townes-Brocks syndrome 1 (OMIM: 107480)
HKGP000350-1	CH000369		#REF!	6	15	#REF!	y	positive	EPHB4	Autosomal dominant capillary malformation-arteriovenous malformation 2 (OMIM: 618196)
HKGP000353-1	QM000084		#REF!	10	38	#REF!	n	positive	JAG2	Autosomal recessive limb girdle muscular dystrophy 27 (OMIM: 619566)
HKGP000366-1	CH000380		#REF!	10	33	#REF!	y	positive	TSC2	Autosomal dominant tuberous sclerosis-2 (OMIM: 613254)
HKGP000369-1	CH000391		#REF!	27	20	#REF!	y	positive	ZNF462	Autosomal dominant Weiss-Kruszka syndrome (OMIM: 618619)
HKGP000370-1	CH000393		#REF!	7	37	#REF!	y	positive	CNGA3	Autosomal recessive achromatopsia 2 (OMIM: 216900)
HKGP000371-1	CH000396		#REF!	2	14	#REF!	y	positive	SPRED1	Autosomal dominant Legius syndrome (OMIM: 611431)
HKGP000374-1	CH000403		#REF!	3	12	#REF!	n	positive	CYP4V2	Autosomal recessive Bietti crystalline dystrophy (OMIM: 210370)
HKGP000391-3	CH000406		#REF!	4	51	#REF!	n	positive	SLC40A1	Autosomal dominant hemochromatosis, type 4 (OMIM: 606069)
HKGP000392-1	CH000423		#REF!	11	14	#REF!	y	positive	NF1	Autosomal dominant neurofibromatosis type 1 (OMIM: 162200)
HKGP000409-1	CH000495		#REF!	18	14	#REF!	y	positive	LAMA1	Autosomal recessive Poretti-Boltshauser syndrome (OMIM: 615960)
HKGP000411-1	PW000438		#REF!	19	24	#REF!	y	positive	HNRNPK	Autosomal dominant Au-Kline syndrome (OMIM: 616580)
HKGP000417-1	PW000453		#REF!	3	66	#REF!	y	positive	TCAP	Autosomal recessive muscular dystrophy, limb-girdle, 7 (OMIM: 601954)
HKGP000435-1	PW000485		#REF!	9	18	#REF!	n	positive	GJB2	Autosomal recessive nonsyndromic hearing loss and deafness (OMIM: 220290)
HKGP000442-1	QM000111		#REF!	14	62	#REF!	n	positive	PKD1	Autosomal dominant polycystic kidney disease 1 (OMIM: 173900)
HKGP000443-1	QM000112		#REF!	5	27	#REF!	n	positive	PKD1	Autosomal dominant polycystic kidney disease 1 (OMIM: 173900)
HKGP000444-1	QM000113		#REF!	7	74	#REF!	n	positive	GLA	X-linked dominant Fabry disease (OMIM: 301500)
HKGP000446-1	QM000115		#REF!	3	32	#REF!	n	positive	PKD1	Autosomal dominant polycystic kidney disease 1 (OMIM: 173900)
HKGP000447-1	QM000116		#REF!	8	59	#REF!	n	positive	LDLR	Autosomal dominant familial hypercholesterolemia 1 (OMIM: 143890)
HKGP000457-1	CH000477		#REF!	27	28	#REF!	y	positive	KDM5C	X-linked intellectual developmental disorder, X-linked syndromic, Claes-Jensen type (OMIM: 300534)
HKGP000462-1	CH000490		#REF!	24	64	#REF!	y	positive	WRN	Autosomal recessive Werner syndrome (OMIM: 604611)
HKGP000463-1	CH000497		#REF!	17	11	#REF!	y	positive	NDUFAF5	Autosomal recessive mitochondrial complex I deficiency, nuclear type 16 (OMIM: 618238)
HKGP000464-1	CH000500		#REF!	13	23	#REF!	y	positive	TLK2	Autosomal dominant intellectual developmental disorder 57 (OMIM: 618050)
HKGP000469-1	CH000515		#REF!	24	19	#REF!	y	positive	SHANK3	Autosomal dominant Phelan-McDermid syndrome (OMIM: 606232)
HKGP000473-1	PW000488		#REF!	12	12	#REF!	y	positive	ACTG1	Autosomal dominant Baraitser-Winter syndrome 2 (OMIM: 614583)
HKGP000479-1	PW000509		#REF!	3	39	#REF!	n	positive	NPRL2	Autosomal dominant epilepsy, familial focal, with variable foci 2 (OMIM: 617116)
HKGP000488-1	PW000528		#REF!	3	64	#REF!	n	positive	BRCA2	Autosomal dominant prostate cancer (OMIM: 176807)
HKGP000490-1	PW000534		#REF!	20	43	#REF!	n	positive	PRKAR1A	Autosomal dominant Carney complex, type 1 (OMIM:160980)
HKGP000490-1								positive	MYO15A	Autosomal recessive deafness 3 (OMIM: 600316)
HKGP000499-1	QM000704	#REF!	#REF!	13	8	#REF!	y	positive	118 genes	Autosomal dominant 4q31.3-q35.2 duplication syndrome	300 trios LR Dream			AD
HKGP000500-1	CH000596		#REF!	21	11	#REF!	n	positive	RARS2	Autosomal recessive pontocerebellar hypoplasia, type 6 (OMIM: 611523)
HKGP000503-1	QM000132		#REF!	10	58	#REF!	y	positive	NOTCH2NLC	Autosomal dominant neuronal intranuclear inclusion disease (OMIM: 603472)
HKGP000505-1	QM000134		#REF!	2	29	#REF!	n	positive	FH	Autosomal dominant hereditary leiomyomatosis and renal cell cancer (OMIM: 150800)
HKGP000512-1	QM001144		#REF!	5	14	#REF!	y	positive	RP1L1	Autosomal dominant occult macular dystrophy (OMIM: 613587)
HKGP000517-1	QM000189		#REF!	9	63	#REF!	n	positive	LDLR	Autosomal dominant familial hypercholesterolemia 1 (OMIM: 143890)
HKGP000530-1	QM000175		#REF!	4	53	#REF!	n	positive	PKD2	Autosomal dominant polycystic kidney disease 2 (OMIM:613095)
HKGP000533-1	CH001546		#REF!	24	20	#REF!	y	positive	GABRG2	Autosomal dominant developmental and epileptic encephalopathy 74 (OMIM: 618396)
HKGP000538-1	PW000472		#REF!	11	25	#REF!	n	positive	CHD2	Autosomal dominant developmental and epileptic encephalopathy 94 (OMIM: 615369)
HKGP000543-1	PW000493		#REF!	7	4	#REF!	n	positive	CTNNB1	Autosomal dominant neurodevelopmental disorder with spastic diplegia and visual defects (OMIM: 615075)
HKGP000544-1	PW000544		#REF!	12	18	#REF!	y	positive	TCF12	Autosomal dominant craniosynostosis 3 (OMIM: 615314)
HKGP000545-1	PW000548		#REF!	24	4	#REF!	y	positive	GLI2	Autosomal dominant Culler-Jones syndrome (OMIM: 615849)
HKGP000545-1								positive	FANCA	Autosomal recessive Fanconi anemia, complementation group A (OMIM: 227650)
HKGP000546-1	PW000557		#REF!	4	5	#REF!	y	positive	SETD5	Autosomal dominant Intellectual developmental disorder 23 (OMIM: 615761)
HKGP000549-1	PW000576		#REF!	5	14	#REF!	y	positive	PTEN	Autosomal dominant PTEN hamartoma tumour syndrome (OMIM: 158350)
HKGP000555-1	QM000186		#REF!	7	32	#REF!	n	positive	CACNA1A	Autosomal dominant spinocerebellar ataxia type 6 (OMIM: 183086)
HKGP000567-1	QM000191		#REF!	5	35	#REF!	n	positive	PKD1	Autosomal dominant polycystic kidney disease 1 (OMIM: 173900)
HKGP000571-1	PW000606		#REF!	10	12	#REF!	y	positive	PTPN11	Autosomal dominant Noonan syndrome 1 (OMIM: 163950)
HKGP000578-1	PW000622		#REF!	2	41	#REF!	n	positive	RB1	Autosomal dominant retinoblastoma (OMIM: 180200)
HKGP000588-1	QM001488		#REF!	1	2	#REF!	y	positive	SRD5A2	Autosomal recessive pseudovaginal perineoscrotal hypospadias (OMIM: 264600)
HKGP000589-1	QM000701		#REF!	9	22	#REF!	y	positive	DEPDC5	Autosomal dominant epilepsy, familial focal, with variable foci 1 (OMIM: 604364)
HKGP000595-1	PW000638		#REF!	7	60	#REF!	y	positive	PPP2R2B	Autosomal dominant spinocerebellar ataxia 12 (OMIM: 604326)
HKGP000609-1	QM000215		#REF!	11	37	#REF!	y	positive	SGCD	Autosomal recessive muscular dystrophy, limb-girdle, 6 (OMIM: 601287)
HKGP000650-1	PW000705		#REF!	9	19	#REF!	y	positive	RALA	Autosomal dominant Hiatt-Neu-Cooper neurodevelopmental syndrome (OMIM: 619311)
HKGP000659-1	CH000645		#REF!	18	10	#REF!	y	positive	KIF11	Autosomal dominant microcephaly with or without chorioretinopathy, lymphedema, or impaired intellectual development (OMIM: 152950)
HKGP000664-1	CH000665		#REF!	13	12	#REF!	n	positive	TP63	Autosomal dominant ectrodactyly, ectodermal dysplasia, and cleft lip/palate syndrome 3 (OMIM: 604292)
HKGP000669-1	PW000747		#REF!	4	12	#REF!	n	positive	CCM2	Autosomal dominant cerebral cavernous malformations 2 (OMIM: 603284)
HKGP000673-1	PW000749		#REF!	4	39	#REF!	n	positive	NIPAL4	Autosomal recessive congenital ichthyosis 6 (OMIM: 612281)
HKGP000695-1	CH000727		#REF!	28	8	#REF!	y	positive	NEUROD2	Autosomal dominant developmental and epileptic encephalopathies 72 (OMIM: 618374)
HKGP000697-1	CH000732		#REF!	15	10	#REF!	y	positive	TSC2	Autosomal dominant tuberous sclerosis-2 (OMIM: 613254)
HKGP000699-1	PW000817		#REF!	22	9	#REF!	y	positive	TBL1XR1	Autosomal dominant Pierpont syndrome (OMIM: 602342)
HKGP000727-1	CH000819		#REF!	26	22	#REF!	y	positive	GNB1	Autosomal dominant intellectual developmental disorder 42 (OMIM: 616973)
HKGP000731-1	CH000829		#REF!	2	36	#REF!	n	positive	TP53	Autosomal dominant Li-Fraumeni syndrome (OMIM: 151623)
HKGP000738-1	QM000364		#REF!	13	2	#REF!	n	positive	CHD7	Autosomal dominant CHARGE syndrome (OMIM: 214800)
HKGP000744-1	QM000256		#REF!	4	46	#REF!	n	positive	PKD1	Autosomal dominant polycystic kidney disease 1 (OMIM: 173900)
HKGP000753-1	QM000278		#REF!	5	77	#REF!	n	positive	ACVRL1	Autosomal dominant hereditary hemorrhagic telangiectasia type 2 (OMIM: 600376)
HKGP000779-1	QM000292		#REF!	3	43	#REF!	n	positive	LDLR	Autosomal dominant familial hypercholesterolemia 1 (OMIM: 143890)
HKGP000780-1	QM000436		#REF!	8	59	#REF!	n	positive	ACVRL1	Autosomal dominant hereditary hemorrhagic telangiectasia type 2 (OMIM: 600376)
HKGP000789-1	PW000754		#REF!	10	56	#REF!	y	positive	PKD1	Autosomal dominant polycystic kidney disease 1 (OMIM: 173900)
HKGP000795-1	QM000296		#REF!	8	63	#REF!	n	positive	PRKCSH	Autosomal dominant polycystic liver disease 1 (OMIM: 174050)
HKGP000797-1	QM000302		#REF!	1	52	#REF!	n	positive	PKD2	Autosomal dominant polycystic kidney disease 2​ (OMIM:613095)
HKGP000797-1								positive	RAD51D	Breast-ovarian cancer, familial, susceptibility to, 4 (OMIM: 614291)
HKGP000813-1	QM000320		#REF!	6	55	#REF!	n	positive	LDLR	Autosomal dominant familial hypercholesterolemia 1 (OMIM: 143890)
HKGP000817-1	CH000750		#REF!	10	36	#REF!	y	positive	ABCA4	Autosomal recessive Stargardt disease 1 (OMIM: 248200)
HKGP000819-1	CH000760		#REF!	8	13	#REF!	n	positive	GJB2	Autosomal recessive nonsyndromic hearing loss and deafness (OMIM: 220290)
HKGP000826-1	CH000764		#REF!	5	18	#REF!	n	positive	LDLR	Autosomal dominant familial hypercholesterolemia 1 (OMIM: 143890)
HKGP000826-1								positive	G6PD	X-linked hemolytic anemia, G6PD deficient (favism) (OMIM: 300908)
HKGP000846-1	PW000829		#REF!	10	41	#REF!	n	positive	SOD1	Autosomal dominant amyotrophic lateral sclerosis 1 (OMIM: 105400)
HKGP000859-1	QM000346		#REF!	1	25	#REF!	n	positive	PKD2	Autosomal dominant polycystic kidney disease 2 (OMIM:613095)
HKGP000865-1	PW000860		#REF!	11	22	#REF!	y	positive	RAC1	Autosomal dominant intellectual developmental disorder 48 (OMIM:617751)
HKGP000869-1	PW000875		#REF!	5	65	#REF!	n	positive	LMX1B	Autosomal dominant nail-patella syndrome (OMIM: 161200)
HKGP000869-1								positive	COL4A4	Autosomal dominant Alport syndrome
HKGP000876-1	QM000358		#REF!	6	70	#REF!	n	positive	PKD2	Autosomal dominant polycystic kidney disease 2 (OMIM:613095)
HKGP000934-1	PW000932		#REF!	8	6	#REF!	n	positive	PTEN	Autosomal dominant PTEN hamartoma tumor syndrome (OMIM: 158350, 605309)
HKGP000944-1	CH000930		#REF!	10	8	#REF!	n	positive	GJB2	Autosomal recessive nonsyndromic hearing loss and deafness (OMIM: 220290)
HKGP000965-1	QM000233		#REF!	2	59	#REF!	n	positive	PKD1	Autosomal dominant polycystic kidney disease 1 (OMIM: 173900)
HKGP001018-1	PW000956		#REF!	5	21	#REF!	n	positive	SCN8A	Autosomal dominant SCN8A-related epilepsy and/or neurodevelopmental disorders (OMIM: 617080, 614558)
HKGP001027-1	QM000459		#REF!	13	69	#REF!	n	positive	MYBPC3	Autosomal dominant cardiomyopathy, hypertrophic, 4 (OMIM: 115197)
HKGP001052-1	PW000970		#REF!	11	43	#REF!	n	positive	RAD51C	Autosomal dominant breast-ovarian cancer, familial, 3 (OMIM: 613399)
HKGP001077-1	QM000491		#REF!	5	54	#REF!	n	positive	PKD1	Autosomal dominant polycystic kidney disease 1 (OMIM: 173900)
HKGP001080-1	QM002039		#REF!	3	2	#REF!	n	positive	ALOX12B	Autosomal recessive congenital ichthyosis 2 (OMIM:242100)
HKGP001094-1	QM000513		#REF!	20	26	#REF!	y	positive	HRAS	Autosomal dominant Costello syndrome (OMIM: 218040)
HKGP001110-1	CH001044		#REF!	8	38	#REF!	y	positive	COL1A1	Autosomal dominant osteogenesis imperfecta type 1 (OMIM: 166200)
HKGP001183-1	QM000400		#REF!	5	51	#REF!	n	positive	PKD1	Autosomal dominant polycystic kidney disease 1 (OMIM: 173900)
HKGP001187-1	QM000404		#REF!	4	59	#REF!	n	positive	PKD1	Autosomal dominant polycystic kidney disease 1 (OMIM: 173900)
HKGP001198-1	QM000413		#REF!	5	65	#REF!	n	positive	APOB	Autosomal dominant familial hypercholesterinemia 2 (OMIM: 144010)
HKGP001208-1	PW000923		#REF!	11	68	#REF!	n	positive	PRRT2	Autosomal dominant paroxysmal kinesigenic dyskinesia (OMIM: 128200)
HKGP001217-1	QM000582		#REF!	11	3	#REF!	y	positive	SLC16A2	X-linked recessive Allan-Herndon-Dudley syndrome (OMIM: 300523)
HKGP001218-1	QM000589		#REF!	13	24	#REF!	n	positive	SOS1	Autosomal dominant Noonan syndrome 4 (OMIM: 610733)
HKGP001234-1	PW000988		#REF!	7	41	#REF!	n	positive	MEN1	Autosomal dominant multiple endocrine neoplasia 1 (OMIM: 131100)
HKGP001248-1	PW001014		#REF!	17	25	#REF!	y	positive	EXT1	Autosomal dominant exostoses, multiple, type 1 (OMIM: 133700)
HKGP001275-1	QM002182		#REF!	3	2	#REF!	y	positive	COL7A1	Autosomal dominant transient bullous of the newborn (OMIM: 131705)
HKGP000209-1	CH000225		#REF!	18	23	#REF!	y	positive	MSL3	X-linked dominant Basilicata-Akhtar syndrome (OMIM: 301032)
HKGP000247-1	QM000088		#REF!	8	56	#REF!	n	positive	LDLR	Autosomal dominant familial hypercholesterolemia 1 (OMIM: 143890)
HKGP000287-1	PW000325		#REF!	13	51	#REF!	n	positive	ATXN3	Autosomal dominant spinocerebellar ataxia 3 (OMIM: 109150)
HKGP000402-1	CH000449		#REF!	15	14	#REF!	y	positive	ECEL1	Autosomal recessive distal Arthrogryposis type 5D (OMIM: 615065)
HKGP000427-1	PW000474		#REF!	9	37	#REF!	n	positive	DNAH5	Autosomal recessive primary ciliary dyskinesia 3, with or without situs inversus (OMIM: 608644)
HKGP000428-1	PW000475		#REF!	11	31	#REF!	y	positive	66 Genes	Autosomal dominant chromosome 18p deletion syndrome (OMIM: 146390)
HKGP000436-1	PW000490		#REF!	3	2	#REF!	y	positive	KCNQ2	Autosomal dominant KCNQ2-related self-limited familial neonatal epilepsy (OMIM: 121200)
HKGP000459-1	CH000485		#REF!	18	20	#REF!	y	positive	MBOAT7	Autosomal recessive intellectual developmental disorder-57 (OMIM: 617188)
HKGP000459-1								positive	MFN2	Autosomal dominant Charcot-Marie-Tooth disease, axonal, type 2A2A (OMIM: 609260)
HKGP000480-1	PW000511		#REF!	5	28	#REF!	n	positive	ALAS2	X-linked sideroblastic anemia 1 is confirmed (OMIM: 300751)
HKGP000485-1	PW000525		#REF!	12	54	#REF!	n	positive	ENG	Autosomal dominant hereditary hemorrhagic telangiectasia type 1 (OMIM: 187300)
HKGP001537-1	QM000812		#REF!	8	73	#REF!	y	positive	LMNB1	Autosomal dominant adult-onset demyelinating leukodystrophy (OMIM: 169500)
HKGP000605-1	CH000548		#REF!	14	17	#REF!	y	positive	CYP21A2	Autosomal recessive congenital adrenal hyperplasia due to 21-hydroxylase deficiency (OMIM : 201910)
HKGP000625-1	CH000577		#REF!	10	12	#REF!	y	positive	NF1	Autosomal dominant neurofibromatosis type 1 (OMIM: 162200)
HKGP000648-1	CH000621		#REF!	17	22	#REF!	y	positive	SLC2A1	Autosomal dominant GLUT1 deficiency syndrome (OMIM: 606777)
HKGP000651-1	PW000711		#REF!	23	2	#REF!	y	positive	OSGEP	Autosomal recessive Galloway-Mowat syndrome 3 (OMIM: 617729)
HKGP000655-1	QM000257		#REF!	14	44	#REF!	y	positive	SETX	Autosomal recessive spinocerebellar ataxia with axonal neuropathy-2 (OMIM: 606002)_x000D_
HKGP000656-1	PW000714		#REF!	19	15	#REF!	n	positive	LMBRD2	Autosomal dominant developmental delay with variable neurologic and brain abnormalities (OMIM: 619694)
HKGP000665-1	CH000667		#REF!	10	21	#REF!	y	positive	NF1	Autosomal dominant neurofibromatosis type 1 (OMIM: 162200)
HKGP000668-1	CH000676		#REF!	7	8	#REF!	y	positive	SCN1A	Autosomal dominant Dravet syndrome (OMIM: 607208)
HKGP000681-1	QM000297		#REF!	12	36	#REF!	y	positive	CYBB	X-linked chronic granulomatous disease (OMIM: 306400)
HKGP000682-1	QM000299		#REF!	9	23	#REF!	y	positive	SLC9A3R2, NTHL1, TSC2, PKD1	Autosomal dominant TSC2/PKD1 contiguous gene syndrome (PKDTS)
HKGP000706-1	PW000830		#REF!	18	4	#REF!	y	positive	CHD7	Autosomal dominant CHARGE syndrome (OMIM: 214800)
HKGP000707-1	PW000837		#REF!	11	4	#REF!	n	positive	CAMTA1	Autosomal dominant cerebellar dysfunction with variable cognitive and behavioral abnormalities (OMIM: 614756)
HKGP000802-1	QM000308		#REF!	13	43	#REF!	y	positive	GJB1	X-linked dominant Charcot-Marie-Tooth disease 1 (OMIM: 302800)
HKGP000806-1	CH000702		#REF!	14	13	#REF!	y	positive	PAX3	Autosomal dominant Waardenburg syndrome (OMIM: 193500, 148820)
HKGP000811-1	QM000318		#REF!	6	75	#REF!	n	positive	TP53	Autosomal dominant Li-Fraumeni syndrome (OMIM: 151623)
HKGP000816-1	CH000741		#REF!	29	5	#REF!	y	positive	ACTA1	Autosomal dominant alpha-actinopathy
HKGP000911-1	QM000398		#REF!	3	68	#REF!	n	positive	PKD1	Autosomal dominant polycystic kidney disease 1 (OMIM : 173900)
HKGP000922-1	CH000863		#REF!	11	34	#REF!	y	positive	MSH2	Autosomal dominant Lynch syndrome 1 (OMIM: 120435)
HKGP000922-1								positive	G6PD	X-linked hemolytic anemia, G6PD deficient (favism) (OMIM: 300908)
HKGP000964-1	QM000232		#REF!	4	56	#REF!	n	positive	ALG9	Autosomal dominant ALG9-associated polycystic kidney disease (MONDO: 0700000)
HKGP000971-1	QM000238		#REF!	6	57	#REF!	n	positive	PKD2	Autosomal dominant polycystic kidney disease 2 (OMIM: 613095)
HKGP000972-1	QM000239		#REF!	11	43	#REF!	n	positive	DSP	Autosomal dominant arrhythmogenic cardiomyopathy with woolly hair and keratoderma (OMIM: 615821)
HKGP001020-1	QM000440		#REF!	3	33	#REF!	y	positive	KCNB1	Autosomal dominant developmental and epilepticencephalopathy 26 (OMIM: 616056).
HKGP001041-1	CH000942		#REF!	5	11	#REF!	y	positive	NF1	Autosomal dominant neurofibromatosis type 1 (OMIM: 162200)
HKGP001078-1	QM000492		#REF!	9	58	#REF!	n	positive	MAGT1	X-linked immunodeficiency with magnesium defect, Epstein-Barr virus infection, and neoplasia (OMIM: 300853)
HKGP001101-1	QM000519		#REF!	8	22	#REF!	y	positive	MEN1	Autosomal dominant multiple endocrine neoplasia type 1 (OMIM: 131100)
HKGP001116-1	QM000530		#REF!	6	70	#REF!	n	positive	PKD1	Autosomal dominant polycystic kidney disease 1 (OMIM: 173900)
HKGP001127-1	QM000534		#REF!	6	63	#REF!	n	positive	PKD2	Autosomal dominant polycystic kidney disease 2 (OMIM: 613095)
HKGP001142-1	QM000375		#REF!	6	43	#REF!	n	positive	ABCG5	Autosomal recessive sitosterolemia 2 (OMIM: 618666)
HKGP001147-1	QM000548		#REF!	4	68	#REF!	n	positive	PKD2	Autosomal dominant polycystic kidney disease 2 (OMIM: 613095)
HKGP001148-1	QM000549		#REF!	7	52	#REF!	n	positive	PKD1	Autosomal dominant polycystic kidney disease 1 (OMIM: 173900)
HKGP001153-1	CH001068		#REF!	7	19	#REF!	n	positive	GREB1L	Autosomal dominant MRKH syndrome
HKGP001179-1	QM000608		#REF!	11	89	#REF!	n	positive	TTR	Autosomal dominant transthyretin-related hereditary amyloidosis (OMIM: 105210)
HKGP001179-1								positive	ACTN2	Autosomal dominant intrinsic cardiomyopathy
HKGP001215-1	QM000426		#REF!	4	53	#REF!	n	positive	PKD1	Autosomal dominant polycystic kidney disease 1 (OMIM: 173900)
HKGP001230-1	QM000601		#REF!	7	38	#REF!	n	positive	PKD1	Autosomal dominant polycystic kidney disease 1 (OMIM: 173900)
HKGP001246-1	CH001008		#REF!	16	15	#REF!	y	positive	GATA6	Autosomal dominant GATA6-related congenital heart disease with or without pancreatic agenesis or neonatal diabetes (OMIM: 600001)
HKGP001254-1	QM000598		#REF!	4	47	#REF!	n	positive	PKD1	Autosomal dominant polycystic kidney disease 1 (OMIM: 173900)
HKGP001331-1	QM000640		#REF!	6	41	#REF!	n	positive	PKD1	Autosomal dominant polycystic kidney disease 1 (OMIM: 173900)
HKGP001336-1	QM000647		#REF!	9	60	#REF!	n	positive	PRKN	Autosomal recessive juvenile Parkinson disease type 2 (OMIM: 600116)
HKGP001397-1	QM000683		#REF!	10	58	#REF!	n	positive	PKD1	Autosomal dominant polycystic kidney disease 1 (OMIM: 173900)
HKGP001439-1	QM000707		#REF!	11	14	#REF!	n	positive	CCNO	Autosomal recessive primary ciliary dyskinesia-29 (OMIM: 615872)
HKGP001472-1	QM000743		#REF!	19	73	#REF!	n	positive	PKD1	Autosomal dominant polycystic kidney disease 1 (OMIM: 173900)
HKGP001503-1	CH001362		#REF!	4	3	#REF!	n	positive	COL6A3	Autosomal dominant collagen 6-related myopathy
HKGP001538-1	QM000815		#REF!	4	42	#REF!	n	positive	PKD2	Autosomal dominant polycystic kidney disease 2 (OMIM: 613095)
HKGP001644-1	QM000891		#REF!	7	12	#REF!	y	positive	HSD17B3	Autosomal recessive 17-beta hydroxysteroid dehydrogenase III deficiency (OMIM: 264300)
HKGP004486-1	PW001175		#REF!	8	66	#REF!	n	positive	SPAST	Autosomal dominant spastic paraplegia 4 (OMIM: 182601)
HKGP001882-1	QM000827		#REF!	9	53	#REF!	n	positive	PKD1	Autosomal dominant polycystic kidney disease 1 (OMIM: 173900)
HKGP001953-1	QM001077		#REF!	7	54	#REF!	n	positive	PKD2	Autosomal dominant polycystic kidney disease 2 (OMIM: 613095)
HKGP001989-1	PW001188		#REF!	7	45	#REF!	n	positive	NF1	Autosomal dominant neurofibromatosis type 1 (OMIM: 162200)
HKGP001860-1	PW001202		#REF!	9	40	#REF!	n	positive	COLQ	Autosomal recessive congenital myasthenic syndrome 5 (OMIM: 603034)
HKGP002251-1	PW001282		#REF!	7	24	#REF!	n	positive	PRKCG	Autosomal dominant spinocerebellar ataxia 14 (OMIM: 605361)
HKGP002251-1								positive	G6PD	X-linked hemolytic anemia, G6PD deficient (favism) (OMIM: 300908)
HKGP002359-1	PW001311		#REF!	15	72	#REF!	n	positive	ATXN7	Autosomal dominant spinocerebellar ataxia 7 (OMIM: 164500)
HKGP002090-1	PW001345		#REF!	17	48	#REF!	n	positive	CSF1R	Autosomal dominant diffuse leukoencephalopathy with spheroids-1 (OMIM: 221820)
HKGP002482-1	QM001743		#REF!	14	62	#REF!	n	positive	PKD1	Autosomal dominant polycystic kidney disease 1 (OMIM: 173900)
HKGP002486-1	QM001585		#REF!	10	52	#REF!	n	positive	PKD1	Autosomal dominant polycystic kidney disease 1 (OMIM: 173900)
HKGP002487-1	QM001591		#REF!	4	59	#REF!	y	positive	IFT140	Autosomal dominant IFT140-associated polycystic kidney disease (MONDO:0004691)
HKGP002489-1	QM001640		#REF!	10	75	#REF!	n	positive	PKD2	Autosomal dominant polycystic kidney disease 2 (OMIM: 613095)
HKGP002495-1	QM001753		#REF!	9	69	#REF!	n	positive	IFT140	Autosomal dominant IFT140-associated polycystic kidney disease (MONDO:0004691)
HKGP002496-1	QM001769		#REF!	9	72	#REF!	n	positive	IFT140	Autosomal dominant IFT140-associated polycystic kidney disease (MONDO:0004691)
HKGP002497-1	QM001771		#REF!	12	52	#REF!	n	positive	PKD1	Autosomal dominant polycystic kidney disease 1 (OMIM: 173900)
HKGP002513-1	QM002103		#REF!	5	41	#REF!	n	positive	PKD1	Autosomal dominant polycystic kidney disease 1 (OMIM: 173900)
HKGP002522-1	QM002208		#REF!	4	48	#REF!	n	positive	PKD2	Autosomal dominant polycystic kidney disease 2 (OMIM: 613095)
HKGP002535-1	QM001409		#REF!	29	2	#REF!	y	positive	KMT2D	Autosomal dominant Kabuki syndrome 1 (OMIM: 147920)
HKGP002619-1	PW001508		#REF!	5	55	#REF!	n	positive	PSEN1	Autosomal dominant Alzheimer disease-3 (OMIM: 607822)
HKGP002655-1	PW001187		#REF!	10	53	#REF!	y	positive	NOTCH3	Autosomal dominant cerebral arteriopathy with subcortical infarcts and leukoencephalopathy 1 (OMIM: 125310)
HKGP002697-1	QM002680		#REF!	6	2	#REF!	n	positive	GATA6	Autosomal dominant pancreatic agenesis and congenital heart defects (OMIM: 600001)
HKGP002721-1	HW000022		#REF!	6	71	#REF!	n	positive	CYP4V2	Autosomal recessive Bietti crystalline corneoretinal dystrophy (OMIM: 210370)
HKGP002722-1	HW000024		#REF!	6	43	#REF!	n	positive	USH2A	Autosomal recessive retinitis pigmentosa 39 (OMIM: 613809)
HKGP002724-1	HW000027		#REF!	4	73	#REF!	n	positive	EYS	Autosomal recessive retinitis pigmentosa 25 (OMIM: 602772)
HKGP002725-1	HW000028		#REF!	3	75	#REF!	n	positive	CYP4V2	Autosomal recessive Bietti crystalline corneoretinal dystrophy (OMIM: 210370)
HKGP002727-1	HW000023		#REF!	4	57	#REF!	n	positive	RCBTB1	Autosomal recessive retinal dystrophy with or without extraocular anomalies (OMIM: 617175)
HKGP002874-1	HW000034		#REF!	10	53	#REF!	n	positive	USH2A	Autosomal recessive Usher syndrome type 2A (OMIM: 276901)
HKGP002986-1	HW000055		#REF!	9	45	#REF!	n	positive	RHO	Autosomal dominant retinitis pigmentosa 4 (OMIM: 613731)
HKGP002989-1	HW000058		#REF!	5	65	#REF!	n	positive	TOPORS	Autosomal dominant retinitis pigmentosa 31 (OMIM: 609923)
HKGP002991-1	HW000060		#REF!	4	36	#REF!	n	positive	USH2A	Autosomal recessive retinitis pigmentosa 39 (OMIM: 613809)
HKGP003011-1	HW000070		#REF!	4	74	#REF!	n	positive	ABCA4	Autosomal recessive ABCA4-related retinopathy
HKGP003075-1	HW000079		#REF!	4	42	#REF!	n	positive	USH2A	Autosomal recessive retinitis pigmentosa 39 (OMIM: 613809)
HKGP003078-1	HW000080		#REF!	6	64	#REF!	n	positive	EYS	Autosomal recessive retinitis pigmentosa 25 (OMIM: 602772)
HKGP003078-2	HW000084		#REF!	2	33	#REF!	n	positive	EYS	Autosomal recessive retinitis pigmentosa 25 (OMIM: 602772)
HKGP003265-1	QM001720		#REF!	7	12	#REF!	n	positive	COL7A1	Autosomal dominant epidermolysis bullosa pruriginosa (OMIM: 604129)
HKGP003466-1	HW000185		#REF!	4	43	#REF!	n	positive	CNGA1	Autosomal recessive retinitis pigmentosa 49 (OMIM: 613756)
HKGP003469-1	HW000191		#REF!	3	41	#REF!	n	positive	CYP4V2	Autosomal recessive Bietti crystalline corneoretinal dystrophy (OMIM: 210370)
HKGP003627-1	HW000241		#REF!	7	46	#REF!	n	positive	CNGA1	Autosomal recessive retinitis pigmentosa 49 (OMIM: 613756)
HKGP003628-1	HW000242		#REF!	6	66	#REF!	n	positive	CHM	X-linked choroideremia (OMIM: 303100)
HKGP003634-1	HW000247		#REF!	4	48	#REF!	n	positive	RPGR	X-linked RPGR-related retinopathy
HKGP003637-1	HW000237		#REF!	5	31	#REF!	n	positive	EYS	Autosomal recessive retinitis pigmentosa 25 (OMIM: 602772)
HKGP003645-1	HW000362		#REF!	6	63	#REF!	n	positive	USH2A	Autosomal recessive retinitis pigmentosa 39 (OMIM: 613809)
HKGP003646-1	HW000363		#REF!	5	14	#REF!	n	positive	PDE6B	Autosomal recessive retinitis pigmentosa 40 (OMIM: 613801)
HKGP003648-1	HW000366		#REF!	4	54	#REF!	n	positive	CEP290	Autosomal recessive CEP290-related ciliopathy
HKGP003656-1	HW000384		#REF!	3	56	#REF!	n	positive	MYOC	Autosomal dominant glaucoma 1A, primary open angle (OMIM: 137750)
HKGP003334-1	PW001844		#REF!	10	37	#REF!	n	positive	TRPV4	Autosomal dominant TRPV4-related neuromuscular disease (ClinGen CCID: 006453)
HKGP004018-1	QM003435		#REF!	7	48	#REF!	n	positive	SOD1	Autosomal dominant amyotrophic lateral sclerosis 1 (OMIM: 105400)
HKGP003737-1	PW002143		#REF!	19	63	#REF!	n	positive	NOTCH3	Autosomal dominant cerebral arteriopathy with subcortical infarcts and leukoencephalopathy 1 (OMIM: 125310)
HKGP007434-1	PW003166		#REF!	9	41	#REF!	n	positive	DNAH5	Autosomal recessive primary ciliary dyskinesia 3, with or without situs inversus (OMIM: 608644)
HKGP001824-1	QM000934		#REF!	8	45	#REF!	n	positive	KCNT2	Autosomal dominant developmental and epileptic encephalopathy 57 (OMIM: 617771)
HKGP000690-1	CH000721		#REF!	21	13	#REF!	y	positive	ATP1A1	Autosomal dominant hypomagnesemia, seizures, and impaired intellectual development 2 (OMIM : 618314)
HKGP000466-1	CH000508		#REF!	24	21	#REF!	y	positive	HK1	Autosomal dominant neurodevelopmental disorder with visual defects and brain anomalies (OMIM: 618547)
HKGP000815-1	CH000735		#REF!	20	42	#REF!	y	positive	TTN	Autosomal recessive limb-girdle muscular dystrophy-10 (OMIM: 608807)
HKGP000604-1	CH000545		#REF!	17	8	#REF!	y	positive	DDC	Autosomal recessive aromatic L-amino acid decarboxylase deficiency (OMIM: 608643)
HKGP000322-1	PW000367		#REF!	21	5	#REF!	y	positive	BRD4	Autosomal dominant Cornelia de Lange syndrome 6 (OMIM: 620568)
HKGP000491-1	PW000536		#REF!	16	76	#REF!	n	positive	STS	X-linked ichthyosis (OMIM: 308100)
HKGP000636-1	PW000659		#REF!	12	16	#REF!	n	positive	PTEN	Autosomal dominant PTEN hamartoma tumour syndrome (OMIM: 158350)
HKGP000784-1	PW000742		#REF!	12	19	#REF!	y	positive	GNA11	Autosomal dominant hypocalcemia-2 (OMIM: 615361)
HKGP000714-1	CH000786		#REF!	18	20	#REF!	n	positive	COL2A1	Autosomal dominant Stickler syndrome type I (OMIM: 108300)
HKGP000684-1	PW000782		#REF!	14	9	#REF!	y	positive	ZBTB20	Autosomal dominant Primrose syndrome (OMIM: 259050)
HKGP000710-1	PW000847		#REF!	7	10	#REF!	y	positive	GLRA1	Autosomal recessive hyperekplexia 1 (OMIM: 149400)
HKGP000844-1	CH000788		#REF!	4	45	#REF!	y	positive	AR	X-linked recessive androgen insensitivity (OMIM: 300068)
HKGP000868-1	PW000868		#REF!	8	59	#REF!	n	positive	KCNQ1	Autosomal dominant long QT syndrome 1 (OMIM: 192500)
HKGP000873-1	QM000349		#REF!	4	43	#REF!	n	positive	PKD1	Autosomal dominant polycystic kidney disease 1 (OMIM: 173900)
HKGP000885-1	PW000884		#REF!	25	14	#REF!	y	positive	UBA5	Autosomal recessive developmental and epileptic encephalopathy 44 (OMIM: 617132)
HKGP000906-1	QM000383		#REF!	12	33	#REF!	y	positive	STAT1	Autosomal dominant immunodeficiency 31C, chronic mucocutaneous candidiasis (OMIM: 614162)
HKGP000917-1	CH000858		#REF!	30	39	#REF!	y	positive	KMT2D	Autosomal dominant branchial arch abnormalities, choanal atresia, athelia, hearing loss, and hypothyroidism syndrome (OMIM: 620186)
HKGP000920-1	QM000390		#REF!	10	21	#REF!	y	positive	TG	Autosomal recessive thyroid dyshormonogenesis 3 (OMIM: 274700)
HKGP000995-1	CH000900		#REF!	3	37	#REF!	y	positive	PKD1	Autosomal dominant polycystic kidney disease 1 (OMIM: 173900)
HKGP001058-1	PW000989		#REF!	5	11	#REF!	n	positive	RS1	X-linked recessive retinoschisis (OMIM: 312700)
HKGP001097-1	CH001028		#REF!	12	5	#REF!	y	positive	SHQ1	Autosomal recessive neurodevelopmental disorder with dystonia and seizures (OMIM: 619922)
HKGP001109-1	CH001039		#REF!	2	15	#REF!	n	positive	GJB2	Autosomal recessive nonsyndromic hearing loss and deafness (OMIM: 220290)
HKGP001124-1	CH001055		#REF!	13	8	#REF!	y	positive	GJB2	Autosomal recessive nonsyndromic hearing loss and deafness (OMIM: 220290)
HKGP001133-1	CH001042		#REF!	3	45	#REF!	n	positive	MSH6	MSH6-associated cancers
HKGP001135-1	CH001048		#REF!	2	38	#REF!	y	positive	HBB, HBD, HBG1	Autosomal dominant hereditary persistence of fetal hemoglobin (OMIM: 141749)
HKGP001151-1	CH001053		#REF!	4	18	#REF!	y	positive	GJB2	Autosomal recessive nonsyndromic hearing loss and deafness (OMIM: 220290)
HKGP001164-1	CH001075		#REF!	3	15	#REF!	n	positive	GJB2	Autosomal recessive nonsyndromic hearing loss and deafness (OMIM: 220290)
HKGP001259-1	CH001081		#REF!	22	16	#REF!	y	positive	NF1	Autosomal dominant neurofibromatosis type 1 (OMIM: 162200)
HKGP001168-1	CH001106		#REF!	22	44	#REF!	y	positive	PRKN	Autosomal recessive juvenile Parkinson disease type 2 (OMIM: 600116)
HKGP001173-1	CH001109		#REF!	28	17	#REF!	y	positive	GJB2	Autosomal recessive nonsyndromic hearing loss and deafness (OMIM: 220290)
HKGP001177-1	CH001118		#REF!	11	71	#REF!	n	positive	CHEK2	Autosomal dominant tumour predisposition syndrome 4 (OMIM: 609265)
HKGP001227-1	QM000578		#REF!	11	60	#REF!	n	positive	CP	Autosomal recessive aceruloplasminemia (OMIM: 604290)
HKGP001249-1	QM000592		#REF!	5	69	#REF!	y	positive	MPZ	Autosomal dominant Charcot-Marie-Tooth disease
HKGP001167-1	CH001104		#REF!	12	13	#REF!	y	positive	NF1	Autosomal dominant neurofibromatosis type 1 (OMIM: 162200)
HKGP001262-1	QM000602		#REF!	10	40	#REF!	y	positive	DYSF	Autosomal recessive limb-girdle muscular dystrophy 2 (OMIM: 253601)
HKGP001271-1	PW001035		#REF!	9	4	#REF!	n	positive	DDX3X	Intellectual developmental disorder, X-linked syndromic, Snijders Blok type (OMIM: 300958)
HKGP001277-1	CH001091		#REF!	33	15	#REF!	y	positive	KCNT1	Autosomal dominant developmental and epileptic encephalopathy-14 (OMIM: 614959)
HKGP001286-1	CH001135		#REF!	9	8	#REF!	y	positive	TSPAN12	Autosomal dominant exudative vitreoretinopathy 5 (OMIM: 613310)
HKGP001287-1	CH001139		#REF!	14	2	#REF!	y	positive	NOTCH1	Autosomal dominant Aortic valve disease 1 (OMIM: 109730)
HKGP001289-1	PW001042		#REF!	18	27	#REF!	y	positive	FOXG1	Autosomal dominant Rett syndrome, congenital variant (OMIM: 613454)
HKGP001310-1	CH001152		#REF!	14	18	#REF!	y	positive	TNRC6B	Autosomal dominant global developmental delay with speech and behavioral abnormalities (OMIM: 619243)
HKGP001313-1	CH001159		#REF!	9	28	#REF!	y	positive	DMPK	Autosomal dominant myotonic dystrophy 1 (OMIM: 160900)
HKGP001327-1	PW001056		#REF!	17	5	#REF!	y	positive	ARX	X-linked developmental and epileptic encephalopathy 1 (OMIM: 308350)
HKGP001328-1	PW001063		#REF!	10	5	#REF!	y	positive	Chromosome X	Turner syndrome
HKGP001342-1	CH001179		#REF!	11	9	#REF!	n	positive	NF1	Autosomal dominant neurofibromatosis type 1 (OMIM: 162200)
HKGP001343-1	CH001187		#REF!	4	6	#REF!	n	positive	CDK13	Autosomal dominant CDK13-related syndromic intellectual disability (OMIM: 617360)
HKGP001360-1	QM000664		#REF!	7	26	#REF!	n	positive	PROS1	Autosomal dominant thrombophilia 5 due to protein S deficiency (OMIM: 612336)
HKGP001361-1	CH001183		#REF!	5	7	#REF!	n	positive	COL2A1	Autosomal dominant Stickler syndrome type I (OMIM: 108300)
HKGP001367-1	CH001202		#REF!	12	28	#REF!	y	positive	NF1	Autosomal dominant neurofibromatosis type 1 (OMIM: 162200)
HKGP001368-1	CH001204		#REF!	5	9	#REF!	n	positive	LDLR	Autosomal dominant familial hypercholesterolemia 1 (OMIM: 143890)
HKGP001379-1	CH001219		#REF!	7	6	#REF!	n	positive	HDAC8	X-linked Cornelia de Lange syndrome 5 (OMIM: 300882)
HKGP001380-1	CH001221	#REF!	#REF!	7	5	#REF!	y	positive	35 genes	22q11.21 duplication syndrome	300 trios Steve
HKGP001381-1	CH001227		#REF!	12	12	#REF!	y	positive	NF1	Autosomal dominant neurofibromatosis type 1 (OMIM: 162200)
HKGP001388-1	CH001232		#REF!	24	10	#REF!	y	positive	SLC25A13	Autosomal recessive neonatal-onset type II citrullinemia (OMIM: 605814)
HKGP001390-1	CH001237		#REF!	18	26	#REF!	y	positive	NF1	Autosomal dominant neurofibromatosis type 1 (OMIM: 162200)
HKGP001399-1	CH001254		#REF!	6	37	#REF!	y	positive	COL4A5	X-linked COL4A5-Alport syndrome (OMIM: 301050)
HKGP001402-1	CH001260		#REF!	10	57	#REF!	y	positive	ABCD1	X-linked Adrenoleukodystrophy (OMIM: 300100)
HKGP001411-1	QM000684		#REF!	19	10	#REF!	n	positive	NSD1	Autosomal dominant Sotos syndrome (OMIM: 117550)
HKGP001418-1	PW001099		#REF!	13	15	#REF!	n	positive	CLCN4	X-linked Raynaud-Claes syndrome (OMIM: 300114)
HKGP001423-1	CH001284		#REF!	3	10	#REF!	n	positive	GJB2	Autosomal recessive nonsyndromic hearing loss and deafness (OMIM: 220290)
HKGP001428-1	CH001296		#REF!	12	14	#REF!	n	positive	FBN1	Autosomal dominant Marfan syndrome or connective tissue disorder (OMIM: 154700)
HKGP001455-1	CH001319		#REF!	15	16	#REF!	y	positive	PNPLA6	Autosomal recessive retinal dystrophy-ataxia-pituitary hormone abnormality-hypogonadism syndrome
HKGP001466-1	CH001332		#REF!	11	13	#REF!	y	positive	MID1	X-linked Opitz GBBBsyndrome (OMIM: 300000)
HKGP001478-1	CH001347		#REF!	3	5	#REF!	y	positive	PRRT2	Autosomal dominant benign familial infantile seizure 2 (OMIM: 605751)
HKGP001479-1	CH001350		#REF!	20	30	#REF!	y	positive	NF1	Autosomal dominant neurofibromatosis type 1 (OMIM: 162200)
HKGP001493-1	PW001117		#REF!	5	16	#REF!	n	positive	SCN1A	Autosomal dominant type 2 generalized epilepsy with febrile seizures plus (OMIM: 604403)
HKGP001502-1	CH001360		#REF!	5	10	#REF!	n	positive	GJB2	Autosomal recessive nonsyndromic hearing loss and deafness (OMIM: 220290)
HKGP001524-1	CH001388		#REF!	23	9	#REF!	y	positive	NF1	Autosomal dominant neurofibromatosis type 1 (OMIM: 162200)
HKGP001539-1	CH001399		#REF!	57	18	#REF!	y	positive	TCF4	Autosomal dominant Pitt-Hopkins syndrome (OMIM: 610954)
HKGP001541-1	CH001405		#REF!	23	23	#REF!	y	positive	NF1	Autosomal dominant neurofibromatosis type 1 (OMIM: 162200)
HKGP001544-1	CH001417		#REF!	23	4	#REF!	y	positive	97 genes	Autosomal dominant chromosome 21q deletion
HKGP001549-1	CH001420		#REF!	6	6	#REF!	y	positive	NAA15	Intellectual developmental disorder, autosomal dominant 50, with behavioral abnormalities (OMIM: 617787)
HKGP001550-1	CH001423		#REF!	12	5	#REF!	y	positive	ARID1B	Autosomal dominant Coffin-Siris syndrome-1 (OMIM: 135900)
HKGP001559-1	QM000832		#REF!	9	54	#REF!	n	positive	RNF213	Moyamoya disease 2, susceptibility to (OMIM: 607151)
HKGP001566-1	CH001437		#REF!	14	14	#REF!	n	positive	ATN1	Autosomal dominant dentatorubral-pallidoluysian atrophy (OMIM: 125370)
HKGP001571-1	QM000844		#REF!	15	52	#REF!	n	positive	SH3TC2	Autosomal recessive Charcot-Marie-Tooth disease, type 4C (OMIM: 601596)
HKGP001576-1	CH001445		#REF!	4	6	#REF!	y	positive	KRT14	Autosomal dominant generalized intermediate epidermolysis bullosa simplex 1B (OMIM: 131900)
HKGP001578-1	CH001451		#REF!	18	29	#REF!	y	positive	TNRC6B	Autosomal dominant global developmental delay with speech and behavioral abnormalities (OMIM: 619243)
HKGP001582-1	QM000852		#REF!	13	49	#REF!	n	positive	PTEN	Autosomal dominant PTEN hamartoma tumour syndrome (OMIM: 158350)
HKGP001610-1	CH001268		#REF!	19	12	#REF!	y	positive	SIN3A	Autosomal dominant Witteveen-Kolk syndrome (OMIM: 613406)
HKGP001629-1	QM000859		#REF!	14	14	#REF!	n	positive	MTSS2	Autosomal dominant intellectual developmental disorder with ocular anomalies and distinctive facial features (OMIM: 620086)
HKGP001655-1	CH001486		#REF!	10	33	#REF!	y	positive	NF1	Autosomal dominant neurofibromatosis type 1 (OMIM: 162200)
HKGP001657-1	CH001496		#REF!	11	14	#REF!	n	positive	FBXO11	Autosomal dominant Intellectual developmental disorder with seizures and language delay (OMIM: 618089)
HKGP001681-1	PW001184		#REF!	20	2	#REF!	y	positive	139 genes	Autosomal dominant 17q25.3 microduplication
HKGP001688-1	CH001532		#REF!	10	59	#REF!	y	positive	PMS2	Lynch syndrome 4 (OMIM: 614337)
HKGP001690-1	CH001537		#REF!	7	23	#REF!	y	positive	NF1	Autosomal dominant neurofibromatosis type 1 (OMIM: 162200)
HKGP001700-1	QM000914		#REF!	11	62	#REF!	n	positive	TARDBP	Autosomal dominant amyotrophic lateral sclerosis 10 with or without frontotemporal dementia (OMIM: 612069)
HKGP001700-1								positive	G6PD	X-linked hemolytic anemia, G6PD deficient (favism) (OMIM: 300908)
HKGP001818-1	CH008617		#REF!	13	10	#REF!	y	positive	PTPN11	Autosomal dominant Noonan syndrome 1 (OMIM: 163950)
HKGP001856-1	CH001621		#REF!	4	3	#REF!	y	positive	GJB2	Autosomal recessive nonsyndromic hearing loss and deafness (OMIM: 220290)
HKGP001885-1	CH001630		#REF!	3	14	#REF!	n	positive	GJB2	Autosomal recessive nonsyndromic hearing loss and deafness (OMIM: 220290)
HKGP001888-1	CH001641		#REF!	10	9	#REF!	y	positive	DLG4	Autosomal dominant Intellectual developmental disorder 62 (OMIM: 602887)
HKGP001892-1	CH001655		#REF!	3	7	#REF!	y	positive	G6PD	X-linked hemolytic anemia, G6PD deficient (favism) (OMIM: 300908)
HKGP001915-1	CH001667		#REF!	11	41	#REF!	y	positive	GJB2	Autosomal recessive nonsyndromic hearing loss and deafness (OMIM: 220290)
HKGP001918-1	CH001681		#REF!	16	7	#REF!	y	positive	HNRNPU	Autosomal dominant complex neurodevelopmental disorder (OMIM: 617391)
HKGP001923-1	PW001229		#REF!	18	17	#REF!	y	positive	ATP-MT6	Leigh syndrome spectrum (OMIM: 256000)
HKGP001959-1	CH001713		#REF!	31	20	#REF!	y	positive	PPM1D	Autosomal dominant Jansen-de Vries syndrome (OMIM: 617450)
HKGP001966-1	PW001275		#REF!	16	54	#REF!	n	positive	GNAS	McCune-Albright syndrome, somatic, mosaic (OMIM: 174800)
HKGP001986-1	CH001557		#REF!	41	19	#REF!	y	positive	258 genes	X-linked Kabuki syndrome (OMIM: 300867)
HKGP001994-1	CH001567		#REF!	5	14	#REF!	n	positive	LDLR	Autosomal dominant hypercholesterolemia, familial, 1 (OMIM: 143890)
HKGP001997-1	CH001577		#REF!	20	6	#REF!	y	positive	KMT2A	Autosomal dominant Wiedemann-Steiner Syndrome (OMIM: 605130)
HKGP002022-1	CH001748		#REF!	11	51	#REF!	y	positive	WFS1	Autosomal recessive Wolfram syndrome 1 (OMIM: 222300)
HKGP002029-1	CH001724		#REF!	14	35	#REF!	y	positive	POLG	Autosomal dominant progressive external ophthalmoplegia 1 (OMIM: 258450)
HKGP002037-1	CH001826		#REF!	10	39	#REF!	y	positive	ABCA4	Autosomal recessive ABCA4-related retinopathy
HKGP002040-1	CH001833		#REF!	9	33	#REF!	y	positive	KCNB1	Autosomal dominant developmental and epileptic encephalopathy 26 (OMIM: 616056)
HKGP002042-1	CH001841		#REF!	6	58	#REF!	y	positive	PABPN1	Autosomal dominant oculopharyngeal muscular dystrophy (OMIM: 164300)
HKGP002050-1	PW001324		#REF!	40	9	#REF!	y	positive	MTOR	Overgrowth with or without cerebral malformations due to abnormalities in MTOR-pathway genes (MONDO: 0100283)
HKGP002071-1	CH001857		#REF!	12	3	#REF!	n	positive	16 genes	Autosomal dominant chromosome 17q12 recurrent deletion syndrome (OMIM:614527)
HKGP002077-1	CH001863		#REF!	7	22	#REF!	n	positive	GPR143	X-linked recessive GPR143-related foveal hypoplasia with or without albinism
HKGP002112-1	CH001912		#REF!	5	9	#REF!	y	positive	IGSF1	X-linked recessive congenital hypothyroidism (OMIM: 300888)
HKGP002113-1	CH001923		#REF!	19	66	#REF!	y	positive	GJB1	X-linked dominant Charcot-Marie-Tooth neuropathy (OMIM:302800)
HKGP002115-1	CH001934		#REF!	10	40	#REF!	n	positive	CDKL5	Autosomal dominant developmental and epileptic encephalopathy 2 (OMIM: 300672)
HKGP002117-1	CH001886		#REF!	14	16	#REF!	y	positive	NF1	Autosomal dominant neurofibromatosis type 1 (OMIM: 162200)
HKGP002118-1	CH001889		#REF!	9	11	#REF!	y	positive	SCN2A	Autosomal dominant SCN2A-related autism spectrum disorder/intellectual disability (CCID: 006070)
HKGP002120-1	CH001895		#REF!	4	5	#REF!	n	positive	NF1	Autosomal dominant neurofibromatosis type 1 (OMIM: 162200)
HKGP002141-1	PW001357		#REF!	21	10	#REF!	n	positive	SPTBN1	Autosomal dominant developmental delay, impaired speech, and behavioral abnormalities (OMIM: 619475)
HKGP002149-1	QM001251		#REF!	3	77	#REF!	n	positive	BRCA1	Autosomal dominant BRCA1-associated cancer (OMIM: 604370)
HKGP002158-1	CH001964		#REF!	19	3	#REF!	y	positive	PAFAH1B1	Autosomal dominant lissencephaly 1 (OMIM: 607432)
HKGP002164-1	QM001260		#REF!	2	27	#REF!	n	positive	G6PD	X-linked hemolytic anemia, G6PD deficient (favism) (OMIM: 300908)
HKGP002171-1	CH001967		#REF!	7	5	#REF!	y	positive	PCDH19	X-linked developmental and epileptic encephalopathy 9 (OMIM: 300088)
HKGP002175-1	CH001982		#REF!	10	73	#REF!	y	positive	ATXN8OS/ATXN8	Autosomal dominant spinocerebellar ataxia 8 (OMIM: 608768)
HKGP002177-1	PW001150		#REF!	22	8	#REF!	y	positive	HTT	Autosomal dominant Huntington disease (OMIM: 143100)
HKGP002204-1	QM001300		#REF!	6	72	#REF!	n	positive	PRKN	Autosomal recessive juvenile Parkinson disease type 2 (OMIM: 600116)
HKGP002205-1	CH001997		#REF!	9	50	#REF!	y	positive	ATM	Breast cancer, susceptibility to (OMIM: 114480)
HKGP002207-1	CH002005		#REF!	3	22	#REF!	y	positive	OPA1	Autosomal dominant OPA1-related optic atrophy with or without extraocular features
HKGP002210-1	CH002035		#REF!	11	54	#REF!	y	positive	TCF4	Autosomal dominant corneal dystrophy, Fuchs endothelial, 3 (OMIM: 613267)
HKGP002216-1	CH001986		#REF!	24	24	#REF!	y	positive	SHANK3	Autosomal dominant Phelan-McDermid syndrome (OMIM: 606230)
HKGP002217-1	CH001991		#REF!	5	5	#REF!	y	positive	CYP21A2	Autosomal recessive congenital adrenal hyperplasia due to 21-hydroxylase deficiency (OMIM: 201910)
HKGP002218-1	CH001994		#REF!	21	8	#REF!	y	positive	NFIX	Autosomal dominant Malan syndrome (OMIM: 614753)
HKGP002219-1	CH002007		#REF!	16	18	#REF!	y	positive	KDM6B/CHD3	Autosomal dominant 17p13.1 deletion-related neurodevelopmental disorder (OMIM: 613776)
HKGP002222-1	CH002023		#REF!	16	12	#REF!	y	positive	COL4A1	Autosomal dominant COL4A1-related disorders
HKGP002233-1	CH002010		#REF!	10	5	#REF!	y	positive	FOXP1	Autosomal dominant intellectual developmental disorder with language impairment with or without autistic features (OMIM: 605515)
HKGP002247-1	CH001744		#REF!	6	4	#REF!	n	positive	GLRA2	X-linked intellectual developmental disorder, X-linked syndromic, Pilorge type (OMIM: 301076)
HKGP002283-1	CH001749		#REF!	14	3	#REF!	n	positive	HNRNPU	Autosomal dominant complex neurodevelopmental disorder (OMIM: 617391)
HKGP002285-1	CH001758		#REF!	10	68	#REF!	n	positive	LDLR	Autosomal dominant familial hypercholesterolemia 1 (OMIM: 143890)
HKGP002308-1	QM000770		#REF!	6	17	#REF!	y	positive	SCN9A	Autosomal recessive Neuropathy, hereditary sensory and autonomic, type IID (OMIM: 243000)
HKGP002311-1	QM000818		#REF!	10	47	#REF!	y	positive	GNE	Autosomal recessive Nonaka myopathy (OMIM: 605820)
HKGP002330-1	CH001791		#REF!	22	13	#REF!	y	positive	KMT5B	Autosomal dominant intellectual developmental disorder 51 (OMIM: 617788)
HKGP002331-1	CH001792		#REF!	9	58	#REF!	y	positive	MEN1	Autosomal dominant multiple endocrine neoplasia type 1 (OMIM: 131100)
HKGP002333-1	CH001794		#REF!	21	58	#REF!	y	positive	GJB1	X-linked dominant Charcot-Marie-Tooth disease 1 (#302800)
HKGP002339-1	CH001795		#REF!	4	4	#REF!	y	positive	OTOG	Autosomal recessive nonsyndromic deafness 18B (OMIM: 614945)
HKGP002341-1	CH001803		#REF!	16	10	#REF!	n	positive	ZBTB7A	Autosomal dominant ZBTB7A-related macrocephaly, neurodevelopmental delay, lymphoid hyperplasia, and persistent fetal hemoglobin (OMIM: 619769)
HKGP002342-1	CH001805		#REF!	11	12	#REF!	n	positive	COL2A1	Autosomal dominant Stickler syndrome type 1 (OMIM: 108300)
HKGP002349-1	CH001818		#REF!	5	15	#REF!	y	positive	NPR2	Autosomal dominant short stature with non-specific skeletal abnormalities 1 (OMIM: 616255)
HKGP002362-1	CH001827		#REF!	7	6	#REF!	y	positive	GJB2	Autosomal recessive nonsyndromic hearing loss and deafness (OMIM: 220290)
HKGP002384-1	QM001141		#REF!	12	5	#REF!	n	positive	NIPBL	Autosomal dominant Cornelia de Lange syndrome (OMIM: 122470)
HKGP002396-1	QM001463		#REF!	9	44	#REF!	y	positive	COL4A4	Autosomal dominant COL4A4-related Alport syndrome
HKGP002403-1	CH002049		#REF!	2	10	#REF!	n	positive	ABCA4	Autosomal dominant ABCA4-related retinopathy
HKGP002404-1	CH002054		#REF!	21	11	#REF!	y	positive	BRAF	Autosomal dominant BRAF-related RASopathy
HKGP002420-1	CH002062		#REF!	9	66	#REF!	n	positive	PKP2	Autosomal dominant Arrhythmogenic Right Ventricular Dysplasia 9 (OMIM: 609040)
HKGP002445-1	PW001368		#REF!	30	15	#REF!	y	positive	CDH2	Autosomal dominant agenesis of corpus callosum, cardiac, ocular, and genital syndrome (OMIM: 618929)
HKGP002446-1	CH002073		#REF!	7	70	#REF!	n	positive	LDLR	Autosomal dominant familial hypercholesterolemia 1 (OMIM: 143890)
HKGP002453-1	CH002069		#REF!	17	13	#REF!	y	positive	KCNB1	Autosomal dominant developmental and epileptic encephalopathy 26 (OMIM: 616056)
HKGP002471-1	CH002105		#REF!	32	12	#REF!	y	positive	DMPK	Autosomal dominant myotonic dystrophy 1 (OMIM: 160900)
HKGP002473-1	CH002081		#REF!	6	9	#REF!	n	positive	GJB2	Autosomal recessive nonsyndromic hearing loss and deafness (OMIM: 220290)
HKGP002491-1	QM001649		#REF!	8	45	#REF!	n	positive	SLC22A12	Autosomal recessive renal hypouricemia 1 (OMIM: 220150)
HKGP002552-1	CH002113		#REF!	9	12	#REF!	n	positive	TMPRSS3	Autosomal recessive deafness 8 (OMIM: 601072)
HKGP002553-1	CH002116		#REF!	15	5	#REF!	n	positive	SET	Autosomal dominant intellectual developmental disorder (OMIM: 618106)
HKGP002555-1	CH002129		#REF!	17	55	#REF!	n	positive	SH3TC2	Autosomal recessive Charcot-Marie-Tooth disease, type 4C (OMIM: 601596)
HKGP002556-1	CH002138		#REF!	43	63	#REF!	n	positive	SPAST	Autosomal dominant spastic paraplegia 4 (OMIM: 182601)
HKGP002559-1	CH002130		#REF!	7	4	#REF!	y	positive	PRRT2	Autosomal dominant convulsions, familial infantile, with paroxysmal choreoathetosis (OMIM: 602066) Autosomal dominant episodic kinesigenic dyskinesia 1 (OMIM: 128200) Autosomal domiannt benign familial infantile seizure, 2 (OMIM: 605751)
HKGP002584-1	CH002156		#REF!	15	66	#REF!	y	positive	MSH2	Autosomal dominant Lynch syndrome 1 (OMIM: 120435)
HKGP002584-1								positive	RAD51D	Breast-ovarian cancer, familial, susceptibility to, 4 (OMIM: 614291)
HKGP002602-1	CH002168		#REF!	9	10	#REF!	y	positive	NF1	Autosomal dominant neurofibromatosis type 1 (OMIM: 162200)
HKGP002588-1	PW001470		#REF!	10	22	#REF!	n	positive	SLC6A8	X-linked recessive cerebral creatine deficiency syndrome 1 (OMIM: 300352)
HKGP002594-1	CH002191		#REF!	3	13	#REF!	n	positive	CRYBA1	Autosomal dominant cataract 10, multiple types (OMIM: 600881)
HKGP002596-1	CH002197		#REF!	19	7	#REF!	y	positive	KMT2D	Autosomal dominant Kabuki syndrome (OMIM: 147920)
HKGP002585-1	CH002179		#REF!	6	10	#REF!	n	positive	NF1	Autosomal dominant neurofibromatosis type 1 (OMIM: 162200)
HKGP002606-1	CH002194		#REF!	4	23	#REF!	y	positive	SLC22A5	Autosomal recessive primary systemic carnitine deficiency (OMIM: 212140)
HKGP002628-1	CH002211		#REF!	5	33	#REF!	n	positive	HLCS	Autosomal recessive holocarboxylase synthetase deficiency (OMIM: 253270)
HKGP002643-1	CH002220		#REF!	2	49	#REF!	y	positive	PDE6A	Autosomal recessive retinitis pigmentosa 43 (OMIM: 613810)
HKGP002658-1	PW001520		#REF!	7	64	#REF!	n	positive	HTT	Autosomal dominant Huntington disease (OMIM: 143100)
HKGP002676-1	CH002262		#REF!	7	16	#REF!	y	positive	NF1	Autosomal dominant neurofibromatosis type 1 (OMIM: 162200)
HKGP002706-1	PW001547		#REF!	18	38	#REF!	y	positive	PMS2	Lynch syndrome 4 (OMIM: 614337); Mismatch repair cancer syndrome 4 (OMIM: 619101)
HKGP002718-1	HW000019		#REF!	8	66	#REF!	n	positive	USH2A	Autosomal recessive Usher syndrome type 2A (OMIM: 276901)
HKGP002740-1	CH002324		#REF!	8	3	#REF!	n	positive	TSC2	Autosomal dominant tuberous sclerosis 2 (OMIM: 613254)
HKGP002741-1	CH002327		#REF!	3	9	#REF!	y	positive	BRCA2	Autosomal dominant Wilms tumor (OMIM: 194070)
HKGP002742-1	CH001747		#REF!	5	65	#REF!	y	positive	LDLR	Autosomal dominant familial hypercholestolemia-1 (OMIM: 143890)
HKGP002750-1	CH002307	#REF!	#REF!	16	5	#REF!	n	positive	80 genes	5p15-5p14 duplication & 10q26.3 deletion syndrome	300 trios Dream
HKGP002782-1	CH002343		#REF!	2	10	#REF!	n	positive	GJB2	Autosomal recessive nonsyndromic hearing loss and deafness (OMIM: 220290)
HKGP002829-1	CH002375		#REF!	7	64	#REF!	n	positive	BRCA1	Autosomal dominant BRCA1-associated cancer (OMIM: 604370)
HKGP002830-1	CH002376		#REF!	3	50	#REF!	n	positive	COL4A3	Semidominant Alport syndrome - COL4A3
HKGP002832-1	QM002684		#REF!	19	2	#REF!	n	positive	SLC25A13	Autosomal recessive type II citrullinemia
HKGP002833-1	CH002372		#REF!	6	15	#REF!	n	positive	GJB2	Autosomal recessive nonsyndromic hearing loss and deafness (OMIM: 220290)
HKGP002836-1	CH002386		#REF!	4	5	#REF!	y	positive	MECP2	X-linked dominant Rett syndrome (OMIM: 312750)
HKGP002839-1	CH002403		#REF!	8	9	#REF!	y	positive	DNAH11	Autosomal recessive primary ciliary dyskinesia 7 (OMIM: 611884)
HKGP002841-1	CH002416		#REF!	2	2	#REF!	n	positive	GJB2	Autosomal recessive nonsyndromic hearing loss and deafness (OMIM: 220290)
HKGP002849-1	CH002413		#REF!	9	3	#REF!	n	positive	61 genes	Autosomal dominant 5q23.2-q31.1 deletion
HKGP002866-1	PW001624		#REF!	8	3	#REF!	y	positive	MECP2	X-linked dominant Rett syndrome (OMIM: 312750)
HKGP002887-1	CH002424		#REF!	4	44	#REF!	n	positive	LDLR	Autosomal dominant familial hypercholestolemia-1 (OMIM: 143890)
HKGP002914-1	CH002462		#REF!	6	30	#REF!	n	positive	VHL	Autosomal dominant Von Hippel-Lindau Syndrome (OMIM: 193300)
HKGP002919-1	QM002610		#REF!	11	60	#REF!	n	positive	PKD2	Autosomal dominant polycystic kidney disease 2 (OMIM: 613095)
HKGP002957-1	CH002473		#REF!	10	17	#REF!	y	positive	CACNA1A	Autosomal dominant migraine, familial hemiplegic, 1, with progressive cerebellar ataxia (OMIM: 141500)
HKGP002970-1	CH002500		#REF!	17	14	#REF!	n	positive	ALS2	Autosomal recessive spastic paralysis, infantile onset ascending (OMIM: 607225)
HKGP002994-1	HW000064		#REF!	6	47	#REF!	n	positive	USH2A	Autosomal recessive Usher syndrome type 2A (OMIM: 276901)
HKGP002996-1	HW000066		#REF!	4	64	#REF!	n	positive	EYS	Autosomal recessive retinitis pigmentosa 25 (OMIM: 602772)
HKGP003008-1	PW001695		#REF!	25	6	#REF!	y	positive	GJB2	Autosomal recessive nonsyndromic hearing loss and deafness (OMIM: 220290)
HKGP003027-1	CH002544		#REF!	4	9	#REF!	y	positive	HPS3	Autosomal recessive Hermansky-Pudlak syndrome 3 (OMIM: 614072)
HKGP003049-1	CH002573		#REF!	10	4	#REF!	y	positive	NOTCH3	Autosomal dominant cerebral arteriopathy with subcortical infarcts and leukoencephalopathy 1 (OMIM: 125310)
HKGP003049-1								positive	19 genes	Autosomal dominant 16p13.11 deletion syndrome
HKGP003057-1	CH002596		#REF!	4	42	#REF!	n	positive	PALB2	Autosomal dominant susceptibility to familial breast-ovarian cancer-5 (OMIM: 620442)
HKGP003071-1	HW000074		#REF!	5	46	#REF!	n	positive	CEP290	Autosomal recessive CEP290-related ciliopathy
HKGP003127-1	CH002651		#REF!	4	6	#REF!	y	positive	DCX	X-linked lissencephaly-1 and subcortical band heterotopia (OMIM: 300067)
HKGP003155-1	PW001727		#REF!	11	60	#REF!	n	positive	TNNC1	Autosomal dominant hypertrophic cardiomyopathy (OMIM: 613243)
HKGP003188-1	PW001737		#REF!	13	65	#REF!	n	positive	ENG	Autosomal dominant hereditary hemorrhagic telangiectasia type 1 (OMIM: 187300)
HKGP003273-1	CH002730		#REF!	3	36	#REF!	n	positive	SDHAF2	Autosomal dominant paraganglioma-pheochromocytoma (PGL/PCC) syndromes (OMIM: 601650)
HKGP003276-1	CH002713		#REF!	9	23	#REF!	y	positive	GBA	Chromosome 16p11.2 deletion syndrome
HKGP003284-1	CH002739		#REF!	11	8	#REF!	y	positive	TFE3	X-linked intellectual developmental disorder, X-linked syndromic, with pigmentary mosaicism and coarse facies (OMIM: 301066)
HKGP003298-1	QM001487		#REF!	13	35	#REF!	n	positive	COL4A5	X-linked COL4A5-Alport syndrome (OMIM: 301050)
HKGP003389-1	CH002813		#REF!	14	13	#REF!	y	positive	SCN1A	Autosomal dominant Dravet syndrome (OMIM: 607208)
HKGP003396-1	PW001960		#REF!	14	19	#REF!	y	positive	RARB	Autosomal dominant Microphthalmia, syndromic 12 (OMIM: 615524)
HKGP003417-1	CH002824		#REF!	8	64	#REF!	n	positive	BEST1	Autosomal dominant BEST1-related dominant retinopathy
HKGP003468-1	HW000190		#REF!	4	65	#REF!	n	positive	USH2A	Autosomal recessive Usher syndrome type 2A (OMIM: 276901)
HKGP003506-1	PW002019		#REF!	16	7	#REF!	y	positive	SYNGAP1	Autosomal dominant intellectual developmental disorder 5 (OMIM: 612621)
HKGP003537-1	CH002905		#REF!	3	8	#REF!	n	positive	STX	Autosomal dominant developmental and epileptic encephalopathy 4 (OMIM: 612164)
HKGP003544-1	PW002041		#REF!	15	18	#REF!	n	positive	MBD5	Intellectual developmental disorder, autosomal dominant 1 (OMIM: 156200)
HKGP003623-1	HW000235		#REF!	6	37	#REF!	n	positive	PRPF31	Autosomal dominant retinitis pigmentosa 11 (OMIM: 600138)
HKGP003635-1	HW000251		#REF!	6	39	#REF!	n	positive	PRPF31	Autosomal dominant retinitis pigmentosa 11 (OMIM: 600138)
HKGP003658-1	HW000488		#REF!	4	67	#REF!	n	positive	PRPF31	Autosomal dominant retinitis pigmentosa 11 (OMIM: 600138)
HKGP003752-1	QM001656		#REF!	8	72	#REF!	n	positive	PKD2	Autosomal dominant polycystic kidney disease 2 (OMIM: 613095)
HKGP003813-1	PW002196		#REF!	16	52	#REF!	n	positive	NOTCH3	Autosomal dominant cerebral arteriopathy with subcortical infarcts and leukoencephalopathy 1 (OMIM: 125310)
HKGP004297-1	CH003501		#REF!	5	39	#REF!	y	positive	NF1	Autosomal dominant neurofibromatosis type 1 (OMIM: 162200)
HKGP003866-1	QM002000		#REF!	6	59	#REF!	y	positive	FH	Autosomal dominant hereditary leiomyomatosis and renal cell cancer (OMIM: 150800)
HKGP003918-1	PW002221		#REF!	17	22	#REF!	n	positive	DNM1	Autosomal dominant developmental and epileptic encephalopathy 31A (OMIM: 616346)
HKGP004025-1	QM002006		#REF!	4	4	#REF!	y	positive	KMT2A	Autosomal dominant Wiedemann-Steiner syndrome (OMIM: 605130)
HKGP004059-1	CH003366		#REF!	4	32	#REF!	y	positive	PKD1	Autosomal dominant polycystic kidney disease 1 (OMIM: 173900)
HKGP004063-1	PW002277		#REF!	8	40	#REF!	n	positive	CASR	Autosomal dominant CASR-related hypocalcemia (OMIM: 601198)
HKGP004069-1	PW002305		#REF!	12	56	#REF!	n	positive	NOTCH3	Autosomal dominant cerebral arteriopathy with subcortical infarcts and leukoencephalopathy 1 (OMIM: 125310)
HKGP004081-1	PW002323		#REF!	15	18	#REF!	y	positive	KCNA1	Autosomal dominant episodic ataxia/myokymia syndrome (OMIM: 160120)
HKGP010529-1	PW004330		#REF!	5	33	#REF!	n	positive	HNF1A	Autosomal dominant neurofibromatosis type 1 (OMIM: 162200)
HKGP004532-1	HW000623		#REF!	5	6	#REF!	n	positive	MKKS	Autosomal recessive Bardet-Biedl syndrome 6 (OMIM: 605231)
HKGP004533-1	QM002117		#REF!	2	38	#REF!	n	positive	NPHS1	Autosomal recessive type 1 nephrotic syndrome (OMIM: 256300)
HKGP004583-1	CH003719		#REF!	13	11	#REF!	n	positive	KCNA2	Autosomal dominant developmental and epileptic encephalopathy 32 (OMIM: 616366)
HKGP004745-1	QM001419		#REF!	10	58	#REF!	y	positive	COL4A3	Semidominant Alport syndrome - COL4A3
HKGP004749-1	QM003214		#REF!	12	53	#REF!	n	positive	PKD1	Autosomal dominant polycystic kidney disease 1 (OMIM: 173900)
HKGP004890-1	QM000473		#REF!	3	58	#REF!	n	positive	PKD1	Autosomal dominant polycystic kidney disease 1 (OMIM: 173900)
HKGP004891-1	QM000596		#REF!	6	58	#REF!	n	positive	PKD1	Autosomal dominant polycystic kidney disease 1 (OMIM: 173900)
HKGP004892-1	QM001424		#REF!	9	41	#REF!	n	positive	CYP21A2	Autosomal recessive congenital adrenal hyperplasia due to 21-hydroxylase deficiency (OMIM: 201910)
HKGP004894-1	QM001630		#REF!	7	39	#REF!	n	positive	PKD1	Autosomal dominant polycystic kidney disease 1 (OMIM: 173900)
HKGP004931-1	QM003613		#REF!	5	70	#REF!	n	positive	PKD2	Autosomal dominant polycystic kidney disease 2 (OMIM: 613095)
HKGP004936-1	QM003657		#REF!	11	43	#REF!	n	positive	PKD1	Autosomal dominant polycystic kidney disease 1 (OMIM: 173900)
HKGP004937-1	QM003658		#REF!	5	36	#REF!	n	positive	PKD1	Autosomal dominant polycystic kidney disease 1 (OMIM: 173900)
HKGP004942-1	QM003692		#REF!	6	64	#REF!	n	positive	PKD2	Autosomal dominant polycystic kidney disease 2 (OMIM: 613095)
HKGP005191-1	CH003986		#REF!	8	17	#REF!	y	positive	PURA	Autosomal dominant neurodevelopmental disorder with neonatal respiratory insufficiency, hypotonia, and feeding difficulties (OMIM: 616158)
HKGP005238-1	CH004048		#REF!	7	10	#REF!	n	positive	NR4A2	Autosomal dominant intellectual developmental disorder with language impairment and early-onset DOPA-responsive dystonia-parkinsonism (OMIM: 619911)
HKGP006275-1	QM003772		#REF!	10	41	#REF!	n	positive	COL4A3	Semidominant Alport syndrome - COL4A3
HKGP006277-1	QM003805		#REF!	15	40	#REF!	n	positive	COL4A3	Semidominant Alport syndrome - COL4A3
HKGP006278-1	QM003821		#REF!	15	43	#REF!	n	positive	COL4A5	X-linked COL4A5-Alport syndrome (OMIM: 301050)
HKGP006282-1	QM003868		#REF!	12	33	#REF!	y	positive	COL4A5	X-linked COL4A5-Alport syndrome (OMIM: 301050)
HKGP006290-1	QM003975		#REF!	6	44	#REF!	n	positive	PKD1	Autosomal dominant polycystic kidney disease 1 (OMIM: 173900)
HKGP006291-1	QM003989		#REF!	3	56	#REF!	n	positive	PKD1	Autosomal dominant polycystic kidney disease 1 (OMIM: 173900)
HKGP006293-1	QM004018		#REF!	4	41	#REF!	n	positive	PKD1	Autosomal dominant polycystic kidney disease 1 (OMIM: 173900)
HKGP006294-1	QM004037		#REF!	2	52	#REF!	n	positive	PKD1	Autosomal dominant polycystic kidney disease 1 (OMIM: 173900)
HKGP006415-1	CH004329		#REF!	5	16	#REF!	n	positive	KCNQ2	Autosomal dominant developmental and epileptic encephalopathy 7 (OMIM: 613720)
HKGP006417-1	PW002803		#REF!	18	44	#REF!	y	positive	MLH3	Colorectal cancer, hereditary nonpolyposis, type 7 (OMIM: 608089)
HKGP007214-1	QM004103		#REF!	1	51	#REF!	n	positive	PKD1	Autosomal dominant polycystic kidney disease 1 (OMIM: 173900)
HKGP007221-1	QM004178		#REF!	9	70	#REF!	n	positive	ALG9	Autosomal dominant ALG9-associated polycystic kidney disease (MONDO: 0700000)
HKGP007223-1	QM004185		#REF!	9	59	#REF!	y	positive	COL4A3	Semidominant Alport syndrome - COL4A3
HKGP007276-1	QM002897	#REF!	#REF!	30	12	#REF!	y	positive	37 genes	17p13.3 deletion syndrome	300 Trios Helen 2024-09-06
HKGP007292-1	CH004975		#REF!	8	24	#REF!	n	positive	ITPR1	Gillespie syndrome (OMIM: 206700)
HKGP007301-1	PW003583		#REF!	28	4	#REF!	n	positive	EBF3	Autosomal dominant hypotonia, ataxia, and delayed development syndrome (OMIM: 617330)
HKGP007500-1	CH005028		#REF!	10	11	#REF!	y	positive	ANKRD11	Autosomal dominant KBG syndrome (OMIM: 148050)
HKGP007713-1	QM004304		#REF!	22	42	#REF!	n	positive	PKD2	Autosomal dominant polycystic kidney disease 2 (OMIM: 613095)
HKGP008049-1	QM004443		#REF!	6	46	#REF!	n	positive	PKD1	Autosomal dominant polycystic kidney disease 1 (OMIM: 173900)
HKGP008051-1	QM004459		#REF!	10	58	#REF!	n	positive	PKD1	Autosomal dominant polycystic kidney disease 1 (OMIM: 173900)
HKGP008379-1	QM004579		#REF!	5	62	#REF!	n	positive	ALG9	Autosomal dominant ALG9-associated polycystic kidney disease (MONDO: 0700000)
HKGP008398-1	QM004640		#REF!	7	62	#REF!	n	positive	RAD51C	Autosomal dominant breast-ovarian cancer, familial, 3 (OMIM: 613399)
HKGP008400-1	QM004652		#REF!	9	69	#REF!	n	positive	PKD1	Autosomal dominant polycystic kidney disease 1 (OMIM: 173900)
HKGP008406-1	QM003038		#REF!	15	51	#REF!	y	positive	COL4A3	Semidominant Alport syndrome - COL4A3
HKGP008881-1	CH006146		#REF!	4	17	#REF!	y	positive	WDR45	X-linked dominant neurodegeneration with brain iron accumulation 5 (OMIM: 300894)
HKGP008992-1	QM004670		#REF!	11	65	#REF!	n	positive	PKD2	Autosomal dominant polycystic kidney disease 2 (OMIM: 613095)
HKGP009012-1	QM004781		#REF!	10	61	#REF!	n	positive	PKD1	Autosomal dominant polycystic kidney disease 1 (OMIM: 173900)
HKGP009015-1	QM004798		#REF!	6	67	#REF!	n	positive	PKD1	Autosomal dominant polycystic kidney disease 1 (OMIM: 173900)
HKGP009250-1	QM003817		#REF!	6	10	#REF!	n	positive	UBAP2L	Autosomal dominant neurodevelopmental disorder with impaired language, behavioral abnormalities, and dysmorphic facies (OMIM: 620494)
HKGP009251-1	QM003838		#REF!	9	10	#REF!	y	positive	SYNGAP1	Intellectual developmental disorder, autosomal dominant 5 (OMIM: 612621)
HKGP009334-1	QM004828		#REF!	5	68	#REF!	n	positive	PKD1	Autosomal dominant polycystic kidney disease 1 (OMIM: 173900)
HKGP009346-1	QM004853		#REF!	6	29	#REF!	n	positive	PKD1	Autosomal dominant polycystic kidney disease 1 (OMIM: 173900)
HKGP009351-1	QM004865		#REF!	15	80	#REF!	n	positive	IFT140	Autosomal dominant IFT140-associated polycystic kidney disease (MONDO:0004691)
HKGP009352-1	QM004878		#REF!	17	66	#REF!	n	positive	PKD2	Autosomal dominant polycystic kidney disease 2 (OMIM: 613095)
HKGP009356-1	QM004887		#REF!	12	74	#REF!	n	positive	PKD2	Autosomal dominant polycystic kidney disease 2 (OMIM: 613095)
HKGP009359-1	QM004897		#REF!	5	63	#REF!	n	positive	PKD1	Autosomal dominant polycystic kidney disease 1 (OMIM: 173900)
HKGP010278-1	QM004938		#REF!	11	68	#REF!	n	positive	IFT140	Autosomal dominant IFT140-associated polycystic kidney disease (MONDO:0004691)
HKGP010286-1	QM004982		#REF!	8	37	#REF!	n	positive	PKD2	Autosomal dominant polycystic kidney disease 2 (OMIM: 613095)
HKGP010292-1	QM005001		#REF!	7	55	#REF!	n	positive	PKD1	Autosomal dominant polycystic kidney disease 1 (OMIM: 173900)
HKGP010295-1	QM005007		#REF!	4	28	#REF!	n	positive	PKD1	Autosomal dominant polycystic kidney disease 1 (OMIM: 173900)
HKGP010296-1	QM005010		#REF!	6	40	#REF!	n	positive	PKD1	Autosomal dominant polycystic kidney disease 1 (OMIM: 173900)
HKGP010301-1	QM005023		#REF!	8	50	#REF!	n	positive	PKD2	Autosomal dominant polycystic kidney disease 2 (OMIM: 613095)
HKGP003823-1	QM003074		#REF!	13	12	#REF!	y	positive	NF1	Autosomal dominant neurofibromatosis type 1 (OMIM: 162200)
HKGP011043-1	PW003864		#REF!	11	28	#REF!	y	positive	WFS1	Autosomal recessive Wolfram syndrome 1 (OMIM: 222300)
HKGP000672-1	QM000285		#REF!	10	43	#REF!	y	positive	CHKB	Autosomal recessive megaconial congenital muscular dystrophy (OMIM: 602541)
HKGP000010-1	CH000014	#REF!	#REF!	8	7	#REF!	y	inconclusive	PSAT1	Autosomal recessive phosphoserine aminotransferase deficiency (OMIM: 610992)		comp het	paternal/maternal	AR
HKGP000062-1	PW000089	#REF!	#REF!	12	70	#REF!	n	inconclusive	PRRT2	Autosomal dominant PRRT2-associated disorders		het	unknown	AD
HKGP000079-1	QM000030	#REF!	#REF!	7	66	#REF!	n	inconclusive	RRM2B	Autosomal dominant progressive external ophthalmoplegia with mitochondrial DNA deletions (OMIM: 613077)		het	unknown	AD
HKGP000084-1	QM000040	#REF!	#REF!	14	56	#REF!	y	inconclusive	DMD	X-linked recessive Duchenne muscular dystrophy		Hemizygous and mosaic	unknown	XLR
HKGP000084-1								inconclusive	FHL1	X-linked recessive Emery-Dreifuss muscular dystrophy		Hem	unknown	XLR
HKGP000180-1	PW000202	#REF!	#REF!	12	17	#REF!	y	inconclusive	ALDH18A1	Autosomal recessive spastic paraplegia 9B (OMIM: 219150)		comp het	paternal/maternal	AR
HKGP000194-1	PW000239	#REF!	#REF!	13	6	#REF!	y	inconclusive	KCNK3	Autosomal dominant developmental delay with sleep apnea		het	de novo	AD
HKGP000195-1	QM000038	#REF!	#REF!	13	27	#REF!	y	inconclusive	CRPPA	Autosomal recessive muscular dystrophy-dystroglycanopathy (limb-girdle) (OMIM: 616052)		comp het	paternal/maternal	AR
HKGP000197-1	QM000052	#REF!	#REF!	15	28	#REF!	y	inconclusive	CAPN3	Autosomal recessive Muscular dystrophy, limb-girdle 1 (OMIM: 253600)		Het	unknown	AR
HKGP000197-1								inconclusive	STIM1	Autosomal dominant Myopathy, tubular aggregate 1 (OMIM: 160565)		Het	unknown	AD
HKGP000228-1	PW000268	#REF!	#REF!	10	47	#REF!	y	inconclusive	GBA	Autosomal dominant Parkinson’s disease (OMIM: 168600)		het	paternal	AD
HKGP000242-1	QM000076	#REF!	#REF!	10	66	#REF!	y	inconclusive	GAA	Glycogen storage disease II (OMIM: 232300)		comp het	paternal/maternal	AR
HKGP000256-1	CH000237	#REF!	#REF!	24	11	#REF!	y	inconclusive	TUBB	Autosomal dominant symmetric circumferential skin creases, congenital, 1 is possible (OMIM: 156610)		het	de novo	AD
HKGP000365-1	CH000377	#REF!	#REF!	30	5	#REF!	y	inconclusive	KDM3B	Autosomal dominant Diets-Jongmans syndrome (OMIM: 618846)		het	de novo	AD
HKGP000403-1	CH000451	#REF!	#REF!	14	12	#REF!	y	inconclusive	COL5A1	Autosomal dominant Ehlers-Danlos syndrome classic type 1 (OMIM: 130000)		het	de novo	AD
HKGP000465-1	CH000503	#REF!	#REF!	13	13	#REF!	y	inconclusive	ZMYM2	Autosomal dominant neurodevelopmental-craniofacial syndrome with variable renal and cardiac abnormalities (OMIM: 619522)		het	maternal	AD
HKGP000470-1	CH000518	#REF!	#REF!	10	10	#REF!	y	inconclusive	ZIMZ1	Autosomal dominant neurodevelopmental disorder with dysmorphic facies and distal skeletal anomalies (OMIM: 618659)		het	de novo	AD
HKGP000506-1	QM000136	#REF!	#REF!	19	62	#REF!	n	inconclusive	CYP7B1	Autosomal recessive spastic paraplegia 5A (OMIM: 270800)		hom	unknown	AR
HKGP000525-1	QM000168	#REF!	#REF!	2	36	#REF!	n	inconclusive	ABCC2	Autosomal recessive Dubin-Johnson syndrome (OMIM: 237500)		comp het	paternal/maternal	AR
HKGP000709-1	CH000772	#REF!	#REF!	20	7	#REF!	n	inconclusive	TSHR	Autosomal recessive congenital nongoitrous hypothyroidism 1 (OMIM: 275200)		comp het	paternal/maternal	AR
HKGP001028-1	QM000460	#REF!	#REF!	11	42	#REF!	n	inconclusive	WDR62	Autosomal recessive WDR62 primary microcephaly (OMIM: 604317)		comp het	maternal/unknown	AR
HKGP000184-1	PW000210	#REF!	#REF!	12	19	#REF!	y	inconclusive	FRMD5	Autosomal dominant neurodevelopmental disorder with eye movement abnormalities and ataxia (OMIM: 620094)		het	de novo	AD
HKGP000275-1	PW000301	#REF!	#REF!	9	8	#REF!	y	inconclusive	KAT6A	Autosomal dominant Arboleda-Tham syndrome (OMIM: 616268)		het	de novo	AD
HKGP000333-1	PW000402	#REF!	#REF!	9	13	#REF!	y	inconclusive	G6PD	X-linked hemolytic anemia, G6PD deficient (favism) (OMIM: 300908)		hem	maternal	XL
HKGP000471-1	CH000527	#REF!	#REF!	15	66	#REF!	y	inconclusive	GJB2	Autosomal recessive deafness 1A (OMIM: 220290)		hom	unknown	AR
HKGP000601-1	PW000639	#REF!	#REF!	3	6	#REF!	n	inconclusive	G6PD	X-linked hemolytic anemia, G6PD deficient (favism) (OMIM: 300908)		hem	maternal	XL
HKGP000957-1	PW000666	#REF!	#REF!	9	70	#REF!	y	inconclusive	PRKN	Autosomal recessive juvenile Parkinson disease type 2 (OMIM: 600116)		comp het	paternal/maternal	AR
HKGP000729-1	CH000825	#REF!	#REF!	14	11	#REF!	y	inconclusive	JAG1	Autosomal dominant Alagille syndrome 1 (OMIM: 118450)		het	maternal	AD
HKGP001444-1	QM000712	#REF!	#REF!	9	14	#REF!	n	inconclusive	LHX4	Autosomal dominant combined pituitary hormone deficiency-4 (OMIM: 262700)		het	maternal	AD
HKGP001440-1	QM000715	#REF!	#REF!	11	45	#REF!	n	inconclusive	FLNA	X-linked FLNA deficiency		het	unknown	XL	ACMG classified as LP but, after MDT discussion with clinician, __________, so concluded as inconclusive diagnosis
HKGP002085-1	PW001337	#REF!	#REF!	18	18	#REF!	y	inconclusive	COL4A1	Autosomal dominant COL4A1-related disorders		het	unknown	AD
HKGP001463-1	CH001325	#REF!	#REF!	16	14	#REF!	y	inconclusive	FBXW11	Autosomal dominant neurodevelopmental, jaw, eye, and digital syndrome (OMIM: 618914)		het	de novo	AD
HKGP003145-1	PW001603	#REF!	#REF!	8	60	#REF!	n	inconclusive	LGI1	Autosomal dominant epilepsy, familial temporal lobe, 1 (OMIM: 600512)		het	unknown	AD
HKGP000976-1	PW000692	#REF!	#REF!	5	80	#REF!	y	inconclusive	G6PD	X-linked hemolytic anemia, G6PD deficient (favism) (OMIM: 300908)		hem	unknown	XL
HKGP000739-1	CH000844	#REF!	#REF!	22	32	#REF!	y	inconclusive	TTN	Autosomal recessive TNN-related myopathy		comp het	paternal/maternal	AR
HKGP000837-1	PW000826	#REF!	#REF!	6	58	#REF!	n	inconclusive	GJB2	Autosomal recessive deafness 1A (OMIM: 220290)		hom	assumed biparental	AR
HKGP000893-1	QM000376	#REF!	#REF!	3	66	singleton	n	inconclusive	PKD2	Autosomal dominant polycystic kidney disease 2 (OMIM: 613095)		het	unknown	AD	acmg not found, marked upgradable by RNAseq in 02
HKGP000926-1	CH000885	#REF!	#REF!	10	51	#REF!	n	inconclusive	IMPDH1	Autosomal domimant IMPDH1-related nonsyndromic retinitis pigmentosa		het	unknown	AD
HKGP000927-1	CH000887	#REF!	#REF!	5	75	#REF!	n	inconclusive	LDLR	Autosomal dominant familial hypercholesterolemia 1 (OMIM: 143890		het	unknown	AD
HKGP000938-1	CH000902	#REF!	#REF!	4	6	#REF!	n	inconclusive	GLI3	Autosomal dominant Greig cephalopolysyndactyly syndrome (OMIM: 175700)		het	maternal	AD
HKGP000940-1	CH000912	#REF!	#REF!	12	8	#REF!	y	inconclusive	SRD5A2	X-linked revessive hypogonadotropic hypogonadism 1 with or without anosmia (OMIM: 308700)		hem	maternal	XL
HKGP000963-1	PW000680	#REF!	#REF!	5	53	#REF!	n	inconclusive	NEB	Autosomal recessive nemaline myopathy 2 (OMIM: 256030)		comp het	unknown	AR
HKGP000996-1	CH000908	#REF!	#REF!	7	19	#REF!	n	inconclusive	G6PD	X-linked hemolytic anemia, G6PD deficient (favism) (OMIM: 300908)		hem	maternal	XL
HKGP001029-1	CH000935	#REF!	#REF!	8	34	#REF!	n	inconclusive	PRPH2	Autosomal dominant retinitis pigmentosa 7 (OMIM: 608133)		het	de novo	AD
HKGP001083-1	CH001025	#REF!	#REF!	5	5	#REF!	n	inconclusive	OCA2	Autosomal recessive oculocutaneous albinism type 2 (OMIM: 203200)		comp het	paternal/maternal	AR
HKGP001087-1	QM000501	#REF!	#REF!	11	12	#REF!	n	inconclusive	LORICRIN	Autosomal dominant Vohwinkel Syndrome with ichthyosis (OMIM: 604117)		het	de novo	AD
HKGP001141-1	PW001013	#REF!	#REF!	19	21	#REF!	y	inconclusive	COL4A1	Autosomal dominant COL4A1-related disorders		het	unknown	AD
HKGP001154-1	CH001071	#REF!	#REF!	16	9	#REF!	y	inconclusive	CACNA1B	Autosomal recessive neurodevelopmental disorder with seizures and nonepileptic hyperkinetic movements (OMIM: 618497)		het	de novo	AR
HKGP001172-1	CH001101	#REF!	#REF!	23	68	#REF!	y	inconclusive	UCHL1	Autosomal dominant spastic paraplegia 79A (OMIM: 620221)		het	unknown	AD
HKGP001203-1	CH000990	#REF!	#REF!	8	10	#REF!	y	inconclusive	G6PD	X-linked hemolytic anemia, G6PD deficient (favism) (OMIM: 300908)		hem	maternal	XL
HKGP001219-1	CH000995	#REF!	#REF!	7	3	#REF!	y	inconclusive	GCNT2	Autosomal recessive cataract 13 with adult i phenotype (OMIM: 116700)		comp het	paternal/maternal	AR
HKGP001253-1	QM000597	#REF!	#REF!	9	66	#REF!	n	inconclusive	PKD1	Autosomal dominant polycystic kidney disease 1 (OMIM: 173900)		het	unknown	AD
HKGP001303-1	CH001144	#REF!	#REF!	11	5	#REF!	y	inconclusive	NDUFAF2	X-linked complex neurodevelopmental disorder		het	de novo	XL
HKGP001433-1	CH001310	#REF!	#REF!	23	8	#REF!	y	inconclusive	SMARCA4	Autosomal dominant Coffin-Siris syndrome 4 (OMIM: 614609)		het	de novo	AD
HKGP001464-1	CH001328	#REF!	#REF!	23	12	#REF!	y	inconclusive	SETD5	Autosomal dominant intellectual developmental disorder, autosomal dominant 23 (OMIM: 615761)		het	de novo	AD
HKGP001482-1	QM000753	#REF!	#REF!	4	8	#REF!	n	inconclusive	TPO	Thyroid dyshormonogenesis 2A or dyshormonogenesis 3		het	paternal	digenic
HKGP001482-1									TG			het	maternal	digenic
HKGP001601-1	PW001370	#REF!	#REF!	13	63	#REF!	n	inconclusive	SMAD6	Autosomal dominant aortic valve disease 2 (OMIM: 614823)		het	unknown	AD
HKGP001982-1	CH001608	#REF!	#REF!	25	8	#REF!	y	inconclusive	165 genes	Autosomal dominant chromosome 4p duplication syndrome		het	de novo	AD
HKGP002008-1	PW001194	#REF!	#REF!	12	7	#REF!	y	inconclusive	MED13	Autosomal dominant intellectual developmental disorder, autosomal dominant 61 (OMIM: 618009)		het	maternal	AD
HKGP002128-1	CH001931	#REF!	#REF!	18	10	#REF!	y	inconclusive	SMARCA4	Autosomal dominant Coffin-Siris Syndrome (OMIM: 614609)		het	de novo	AD
HKGP002225-1	CH002032	#REF!	#REF!	12	6	#REF!	n	inconclusive	NAA10	X-linked Ogden syndrome (OMIM: 300855)		hem	maternal	XL
HKGP002295-1	CH001776	#REF!	#REF!	25	13	#REF!	y	inconclusive	LMBRD2	Autosomal dominant developmental delay with variable neurologic and brain abnormalities is possible		het	de novo	AD
HKGP002299-1	QM000415	#REF!	#REF!	3	39	#REF!	n	inconclusive	LDLR	Autosomal dominant familial hypercholesterolemia 1 (OMIM: 143890)		het	unknown	AD
HKGP002638-1	QM001401	#REF!	#REF!	5	15	#REF!	n	inconclusive	#N/A	Autosomal dominant generalized epilepsy with febrile seizures plus, type 2 (OMIM: 604403)		het	maternal	AD
HKGP002787-1	CH002353	#REF!	#REF!	4	42	#REF!	y	inconclusive	FH	Autosomal dominant leiomyomatosis and renal cell cancer (OMIM: 150800)		het	unknown	AD
HKGP002880-1	HW000044	#REF!	#REF!	4	69	#REF!	n	inconclusive	G6PD	X-linked hemolytic anemia, G6PD deficient (favism) (OMIM: 300908)		hem	unknown	XL
HKGP002965-1	CH002490	#REF!	#REF!	16	6	#REF!	n	inconclusive	#N/A	Autosomal dominant Timothy syndrome (OMIM: 601005)		het	unknown	AD
HKGP003221-1	CH002627	#REF!	#REF!	18	3	#REF!	n	inconclusive	PPP1CB	Autosomal dominant Noonan syndrome-like disorder with loose anagen hair 2 (OMIM: 617506)		het	unknown	AD
HKGP003244-1	CH002690	#REF!	#REF!	3	34	#REF!	n	inconclusive	LGI1	Autosomal dominant epilepsy with auditory features (OMIM: 600512)		het	unknown	AD
HKGP003289-1	PW001873	#REF!	#REF!	20	28	#REF!	n	inconclusive	TINF2	Autosomal dominant dyskeratosis congenita (OMIM: 613990)		het	de novo	AD
HKGP004899-1	QM001881	#REF!	#REF!	4	41	#REF!	n	inconclusive	#N/A	Autosomal dominant vertebral, cardiac, tracheoesophageal, renal, and limb defects (OMIM: 619227)				AD
HKGP004900-1	QM001888	#REF!	#REF!	4	37	#REF!	n	inconclusive	#N/A
HKGP000001-1	QM000001		#REF!	10	11	#REF!	y	negative	-	-
HKGP000002-1	QM000016		#REF!	15	5	#REF!	y	negative	-	-
HKGP000003-1	CH000003		#REF!	10	6	#REF!	y	negative	-	-
HKGP000004-1	CH000006		#REF!	7	20	#REF!	y	negative	-	-
HKGP000005-1	QM000007		#REF!	6	55	#REF!	y	negative	-	-
HKGP000006-1	QM000004		#REF!	15	4	#REF!	y	negative	-	-
HKGP000007-1	QM000013		#REF!	12	5	#REF!	y	negative	-	-
HKGP000008-1	QM000008		#REF!	10	18	#REF!	y	negative	-	-
HKGP000009-1	QM000020		#REF!	1	40	#REF!	n	negative	-	-
HKGP000012-1	PW000008		#REF!	1	31	#REF!	y	negative	-	-
HKGP000013-1	PW000009		#REF!	3	6	#REF!	y	negative	-	-
HKGP000014-1	PW000013		#REF!	20	4	#REF!	y	negative	-	-
HKGP000015-1	CH000009		#REF!	7	18	#REF!	y	negative	-	-
HKGP000017-1	QM000011		#REF!	13	20	#REF!	y	negative	-	-
HKGP000018-1	PW000016		#REF!	17	14	#REF!	y	negative	-	-
HKGP000020-1	PW000033		#REF!	7	23	#REF!	y	negative	-	-
HKGP000021-1	PW000019		#REF!	11	38	#REF!	y	negative	-	-
HKGP000022-1	PW000022		#REF!	12	5	#REF!	y	negative	-	-
HKGP000023-1	PW000021		#REF!	8	17	#REF!	y	negative	-	-
HKGP000025-1	PW000043		#REF!	8	14	#REF!	y	negative	-	-
HKGP000027-1	CH000057		#REF!	8	6	#REF!	y	negative	-	-
HKGP000029-1	CH000041		#REF!	2	56	#REF!	y	negative	-	-
HKGP000036-1	CH000038		#REF!	9	15	#REF!	y	negative	-	-
HKGP000037-1	CH000023		#REF!	13	35	#REF!	y	negative	-	-
HKGP000039-1	CH000030		#REF!	10	14	#REF!	y	negative	-	-
HKGP000040-1	CH000019		#REF!	10	14	#REF!	y	negative	-	-
HKGP000041-1	CH000017		#REF!	5	12	#REF!	y	negative	-	-
HKGP000042-1	PW000049		#REF!	17	23	#REF!	n	negative	-	-
HKGP000043-1	PW000052		#REF!	5	13	#REF!	y	negative	-	-
HKGP000044-1	PW000069		#REF!	8	20	#REF!	n	negative	-	-
HKGP000045-1	PW000055		#REF!	8	35	#REF!	y	negative	-	-
HKGP000047-1	PW000058		#REF!	5	46	#REF!	n	negative	-	-
HKGP000048-1	PW000063		#REF!	9	20	#REF!	y	negative	-	-
HKGP000049-1	PW000048		#REF!	5	67	#REF!	y	negative	-	-
HKGP000050-1	PW000046		#REF!	11	50	#REF!	n	negative	-	-
HKGP000051-1	PW000060		#REF!	5	70	#REF!	y	negative	-	-
HKGP000052-1	PW000042		#REF!	13	55	#REF!	n	negative	-	-
HKGP000055-1	PW000085		#REF!	5	8	#REF!	y	negative	-	-
HKGP000056-1	PW000073		#REF!	8	29	#REF!	y	negative	-	-
HKGP000057-1	PW000079		#REF!	9	25	#REF!	y	negative	-	-
HKGP000058-1	PW000082		#REF!	7	8	#REF!	y	negative	-	-
HKGP000059-1	PW000066		#REF!	14	14	#REF!	y	negative	-	-
HKGP000060-1	PW000072		#REF!	10	48	#REF!	y	negative	-	-
HKGP000061-1	PW000077		#REF!	5	44	#REF!	n	negative	-	-
HKGP000063-1	PW000068		#REF!	3	44	#REF!	y	negative	-	-
HKGP000064-1	PW000129		#REF!	10	15	#REF!	y	negative	-	-
HKGP000065-1	PW000124		#REF!	9	14	#REF!	n	negative	-	-
HKGP000066-1	PW000121		#REF!	3	11	#REF!	n	negative	-	-
HKGP000067-1	PW000102		#REF!	21	9	#REF!	y	negative	-	-
HKGP000068-1	PW000116		#REF!	3	21	#REF!	y	negative	-	-
HKGP000069-1	PW000096		#REF!	9	19	#REF!	n	negative	-	-
HKGP000070-1	PW000111		#REF!	3	18	#REF!	y	negative	-	-
HKGP000071-1	PW000095		#REF!	13	7	#REF!	n	negative	-	-
HKGP000072-1	PW000099		#REF!	13	53	#REF!	n	negative	-	-
HKGP000073-1	PW000088		#REF!	16	58	#REF!	y	negative	-	-
HKGP000074-1	CH000053		#REF!	15	11	#REF!	y	negative	-	-
HKGP000075-1	CH000075		#REF!	13	34	#REF!	y	negative	-	-
HKGP000076-1	QM000024		#REF!	17	51	#REF!	y	negative	-	-
HKGP000077-1	QM000027		#REF!	9	32	#REF!	n	negative	-	-
HKGP000078-1	QM000031		#REF!	20	57	#REF!	y	negative	-	-
HKGP000080-1	QM000034		#REF!	18	81	#REF!	n	negative	-	-
HKGP000082-1	QM000036		#REF!	25	8	#REF!	y	negative	-	-
HKGP000083-1	QM000042		#REF!	11	72	#REF!	y	negative	-	-
HKGP000085-1	QM000039		#REF!	12	37	#REF!	y	negative	-	-
HKGP000086-1	QM000049		#REF!	13	59	#REF!	y	negative	-	-
HKGP000087-1	QM000043		#REF!	16	38	#REF!	y	negative	-	-
HKGP000088-1	QM000046		#REF!	14	38	#REF!	y	negative	-	-
HKGP000089-1	CH000358		#REF!	18	6	#REF!	y	negative	-	-
HKGP000090-1	CH000367		#REF!	40	3	#REF!	y	negative	-	-
HKGP000093-1	CH000082		#REF!	27	10	#REF!	y	negative	-	-
HKGP000094-1	CH000078		#REF!	3	8	#REF!	y	negative	-	-
HKGP000097-1	CH000084		#REF!	5	76	#REF!	n	negative	-	-
HKGP000099-1	CH000097		#REF!	11	15	#REF!	y	negative	-	-
HKGP000100-1	CH000094		#REF!	4	14	#REF!	y	negative	-	-
HKGP000101-1	CH000142		#REF!	14	29	#REF!	y	negative	-	-
HKGP000102-1	CH000107		#REF!	4	24	#REF!	n	negative	-	-
HKGP000103-1	CH000104		#REF!	5	6	#REF!	n	negative	-	-
HKGP000104-1	CH000101		#REF!	17	5	#REF!	y	negative	-	-
HKGP000105-1	CH000110		#REF!	2	9	#REF!	n	negative	-	-
HKGP000107-1	PW000100		#REF!	2	12	#REF!	y	negative	-	-
HKGP000108-1	PW000110		#REF!	9	35	#REF!	y	negative	-	-
HKGP000109-1	PW000093		#REF!	13	30	#REF!	y	negative	-	-
HKGP000110-1	PW000107		#REF!	12	38	#REF!	n	negative	-	-
HKGP000111-1	PW000105		#REF!	26	10	#REF!	y	negative	-	-
HKGP000112-1	PW000113		#REF!	20	4	#REF!	y	negative	-	-
HKGP000113-1	PW000127		#REF!	25	4	#REF!	y	negative	-	-
HKGP000114-1	PW000133		#REF!	11	17	#REF!	n	negative	-	-
HKGP000115-1	PW000135		#REF!	5	7	#REF!	y	negative	-	-
HKGP000116-1	PW000144		#REF!	16	3	#REF!	y	negative	-	-
HKGP000117-1	QM000061		#REF!	12	64	#REF!	y	negative	-	-
HKGP000118-1	PW000146		#REF!	3	19	#REF!	n	negative	-	-
HKGP000119-1	PW000141		#REF!	8	19	#REF!	y	negative	-	-
HKGP000121-1	PW000138		#REF!	4	19	#REF!	n	negative	-	-
HKGP000122-1	PW000153		#REF!	2	13	#REF!	y	negative	-	-
HKGP000123-1	PW000158		#REF!	11	67	#REF!	y	negative	-	-
HKGP000124-1	PW000156		#REF!	10	33	#REF!	y	negative	-	-
HKGP000125-1	PW000162		#REF!	7	12	#REF!	y	negative	-	-
HKGP000126-1	PW000159		#REF!	4	15	#REF!	n	negative	-	-
HKGP000127-1	PW000168		#REF!	20	17	#REF!	y	negative	-	-
HKGP000128-1	CH000103		#REF!	14	27	#REF!	y	negative	-	-
HKGP000131-1	CH000126		#REF!	6	67	#REF!	y	negative	-	-
HKGP000132-1	CH000119		#REF!	13	20	#REF!	y	negative	-	-
HKGP000133-1	CH000120		#REF!	22	14	#REF!	y	negative	-	-
HKGP000134-1	CH000125		#REF!	8	10	#REF!	y	negative	-	-
HKGP000135-1	CH000138		#REF!	3	61	#REF!	y	negative	-	-
HKGP000136-1	CH000130		#REF!	4	52	#REF!	n	negative	-	-
HKGP000138-1	CH000133		#REF!	16	7	#REF!	y	negative	-	-
HKGP000139-1	PW000167		#REF!	7	68	#REF!	n	negative	-	-
HKGP000141-1	PW000174		#REF!	10	16	#REF!	y	negative	-	-
HKGP000142-1	PW000169		#REF!	6	24	#REF!	y	negative	-	-
HKGP000143-1	PW000164		#REF!	9	23	#REF!	y	negative	-	-
HKGP000144-1	PW000183		#REF!	12	8	#REF!	y	negative	-	-
HKGP000147-1	PW000171		#REF!	7	24	#REF!	n	negative	-	-
HKGP000148-1	PW000195		#REF!	12	46	#REF!	n	negative	-	-
HKGP000149-1	PW000191		#REF!	9	33	#REF!	y	negative	-	-
HKGP000150-1	PW000186		#REF!	5	67	#REF!	n	negative	-	-
HKGP000152-1	CH000146		#REF!	25	8	#REF!	y	negative	-	-
HKGP000154-1	CH000139		#REF!	21	23	#REF!	y	negative	-	-
HKGP000155-1	CH000129		#REF!	4	38	#REF!	y	negative	-	-
HKGP000156-1	CH000150		#REF!	4	59	#REF!	y	negative	-	-
HKGP000157-1	CH000149		#REF!	6	70	#REF!	y	negative	-	-
HKGP000158-1	CH000159		#REF!	4	48	#REF!	y	negative	-	-
HKGP000161-1	CH000156		#REF!	24	16	#REF!	y	negative	-	-
HKGP000163-1	CH000164		#REF!	5	29	#REF!	n	negative	-	-
HKGP000165-1	CH000170		#REF!	7	11	#REF!	y	negative	-	-
HKGP000167-1	CH000174		#REF!	12	10	#REF!	y	negative	-	-
HKGP000168-1	CH000176		#REF!	4	18	#REF!	y	negative	-	-
HKGP000169-1	CH000179		#REF!	9	11	#REF!	y	negative	-	-
HKGP000170-1	CH000185		#REF!	21	7	#REF!	y	negative	-	-
HKGP000171-1	CH000188		#REF!	10	20	#REF!	n	negative	-	-
HKGP000172-1	CH000190		#REF!	4	9	#REF!	y	negative	-	-
HKGP000175-1	CH000199		#REF!	9	6	#REF!	y	negative	-	-
HKGP000177-1	PW000192		#REF!	3	13	#REF!	n	negative	-	-
HKGP000178-1	PW000197		#REF!	10	9	#REF!	y	negative	-	-
HKGP000179-1	PW000200		#REF!	3	22	#REF!	y	negative	-	-
HKGP000181-1	PW000204		#REF!	3	54	#REF!	n	negative	-	-
HKGP000182-1	PW000205		#REF!	18	12	#REF!	n	negative	-	-
HKGP000183-1	PW000209		#REF!	12	41	#REF!	y	negative	-	-
HKGP000185-1	PW000213		#REF!	15	60	#REF!	y	negative	-	-
HKGP000186-1	PW000218		#REF!	12	11	#REF!	y	negative	-	-
HKGP000188-1	PW000223		#REF!	15	17	#REF!	y	negative	-	-
HKGP000189-1	PW000225		#REF!	8	7	#REF!	y	negative	-	-
HKGP000190-1	PW000228		#REF!	5	23	#REF!	n	negative	-	-
HKGP000191-1	PW000231		#REF!	3	36	#REF!	n	negative	-	-
HKGP000192-1	PW000234		#REF!	6	12	#REF!	y	negative	-	-
HKGP000193-1	PW000236		#REF!	6	25	#REF!	y	negative	-	-
HKGP000196-1	QM000050		#REF!	14	39	#REF!	y	negative	-	-
HKGP000198-1	QM000056		#REF!	16	3	#REF!	y	negative	-	-
HKGP000199-1	QM000057		#REF!	10	29	#REF!	y	negative	-	-
HKGP000200-1	QM000062		#REF!	6	39	#REF!	y	negative	-	-
HKGP000201-1	QM000065		#REF!	15	54	#REF!	y	negative	-	-
HKGP000202-1	QM000071		#REF!	4	33	#REF!	n	negative	-	-
HKGP000203-1	QM000069		#REF!	3	61	#REF!	n	negative	-	-
HKGP000205-1	CH000200		#REF!	18	14	#REF!	y	negative	-	-
HKGP000207-1	CH000221		#REF!	26	20	#REF!	y	negative	-	-
HKGP000210-1	CH000218		#REF!	10	15	#REF!	y	negative	-	-
HKGP000211-1	CH000205		#REF!	6	27	#REF!	y	negative	-	-
HKGP000212-1	CH000234		#REF!	5	23	#REF!	y	negative	-	-
HKGP000213-1	PW000117		#REF!	5	15	#REF!	n	negative	-	-
HKGP000214-1	PW000242		#REF!	8	12	#REF!	y	negative	-	-
HKGP000215-1	PW000243		#REF!	9	7	#REF!	y	negative	-	-
HKGP000216-1	PW000255		#REF!	6	48	#REF!	n	negative	-	-
HKGP000218-1	PW000251		#REF!	8	45	#REF!	n	negative	-	-
HKGP000219-1	PW000252		#REF!	8	4	#REF!	y	negative	-	-
HKGP000220-1	PW000246		#REF!	12	3	#REF!	y	negative	-	-
HKGP000222-1	PW000258		#REF!	13	71	#REF!	y	negative	-	-
HKGP000224-1	PW000269		#REF!	9	45	#REF!	n	negative	-	-
HKGP000226-1	PW000261		#REF!	3	71	#REF!	n	negative	-	-
HKGP000227-1	PW000286		#REF!	6	28	#REF!	y	negative	-	-
HKGP000229-1	PW000265		#REF!	9	19	#REF!	y	negative	-	-
HKGP000230-1	PW000283		#REF!	8	60	#REF!	n	negative	-	-
HKGP000232-1	PW000290		#REF!	2	7	#REF!	y	negative	-	-
HKGP000233-1	PW000277		#REF!	9	12	#REF!	y	negative	-	-
HKGP000234-1	PW000280		#REF!	15	7	#REF!	y	negative	-	-
HKGP000235-1	PW000270		#REF!	1	7	#REF!	y	negative	-	-
HKGP000236-1	PW000273		#REF!	3	8	#REF!	y	negative	-	-
HKGP000237-1	QM000066		#REF!	16	21	#REF!	y	negative	-	-
HKGP000240-1	QM000074		#REF!	14	63	#REF!	n	negative	-	-
HKGP000244-1	QM000078		#REF!	14	36	#REF!	n	negative	-	-
HKGP000246-1	QM000087		#REF!	12	70	#REF!	y	negative	-	-
HKGP000249-1	QM000093		#REF!	9	46	#REF!	n	negative	-	-
HKGP000250-1	QM000241		#REF!	2	21	#REF!	n	negative	-	-
HKGP000251-1	QM000332		#REF!	14	3	#REF!	y	negative	-	-
HKGP000252-1	CH000227		#REF!	10	7	#REF!	y	negative	-	-
HKGP000253-1	CH000230		#REF!	4	58	#REF!	n	negative	-	-
HKGP000254-1	CH000231		#REF!	5	11	#REF!	n	negative	-	-
HKGP000255-1	CH000236		#REF!	4	39	#REF!	y	negative	-	-
HKGP000257-1	CH000242		#REF!	6	11	#REF!	y	negative	-	-
HKGP000258-1	CH000243		#REF!	4	9	#REF!	y	negative	-	-
HKGP000259-1	CH000247		#REF!	12	14	#REF!	y	negative	-	-
HKGP000260-1	CH000274		#REF!	5	33	#REF!	y	negative	-	-
HKGP000261-1	CH000248		#REF!	12	15	#REF!	y	negative	-	-
HKGP000264-1	CH000259		#REF!	24	9	#REF!	y	negative	-	-
HKGP000267-1	CH000267		#REF!	12	6	#REF!	y	negative	-	-
HKGP000268-1	CH000270		#REF!	11	6	#REF!	y	negative	-	-
HKGP000269-1	CH000271		#REF!	6	65	#REF!	n	negative	-	-
HKGP000270-1	CH000286		#REF!	13	23	#REF!	n	negative	-	-
HKGP000271-1	PW000292		#REF!	6	17	#REF!	y	negative	-	-
HKGP000272-1	PW000294		#REF!	13	13	#REF!	n	negative	-	-
HKGP000273-1	PW000297		#REF!	10	12	#REF!	y	negative	-	-
HKGP000279-1	PW000317		#REF!	7	29	#REF!	n	negative	-	-
HKGP000280-1	PW000318		#REF!	7	30	#REF!	y	negative	-	-
HKGP000281-1	PW000321		#REF!	8	65	#REF!	n	negative	-	-
HKGP000282-1	PW000045		#REF!	10	53	#REF!	y	negative	-	-
HKGP000283-1	PW000249		#REF!	21	12	#REF!	y	negative	-	-
HKGP000284-1	PW000305		#REF!	15	12	#REF!	y	negative	-	-
HKGP000285-1	PW000311		#REF!	17	43	#REF!	n	negative	-	-
HKGP000286-1	PW000322		#REF!	18	11	#REF!	y	negative	-	-
HKGP000288-1	PW000327		#REF!	12	5	#REF!	y	negative	-	-
HKGP000289-1	PW000331		#REF!	8	9	#REF!	y	negative	-	-
HKGP000290-1	CH000275		#REF!	5	53	#REF!	y	negative	-	-
HKGP000291-1	CH000277		#REF!	10	12	#REF!	y	negative	-	-
HKGP000292-1	CH000280		#REF!	5	8	#REF!	n	negative	-	-
HKGP000293-1	CH000283		#REF!	10	9	#REF!	y	negative	-	-
HKGP000295-1	CH000288		#REF!	4	18	#REF!	y	negative	-	-
HKGP000297-1	CH000296		#REF!	7	42	#REF!	y	negative	-	-
HKGP000298-1	CH000309		#REF!	7	14	#REF!	y	negative	-	-
HKGP000300-1	CH000304		#REF!	10	9	#REF!	y	negative	-	-
HKGP000301-1	CH000301		#REF!	19	13	#REF!	y	negative	-	-
HKGP000303-1	CH000315		#REF!	5	58	#REF!	y	negative	-	-
HKGP000306-1	CH000319		#REF!	18	21	#REF!	y	negative	-	-
HKGP000307-1	CH000322		#REF!	14	57	#REF!	y	negative	-	-
HKGP000310-1	PW000338		#REF!	11	9	#REF!	y	negative	-	-
HKGP000311-1	PW000341		#REF!	6	61	#REF!	y	negative	-	-
HKGP000314-1	PW000345		#REF!	4	7	#REF!	y	negative	-	-
HKGP000315-1	PW000349		#REF!	9	14	#REF!	y	negative	-	-
HKGP000316-1	PW000352		#REF!	8	10	#REF!	y	negative	-	-
HKGP000323-1	PW000369		#REF!	6	38	#REF!	n	negative	-	-
HKGP000324-1	PW000370		#REF!	12	37	#REF!	y	negative	-	-
HKGP000327-1	PW000382		#REF!	15	4	#REF!	y	negative	-	-
HKGP000328-1	PW000385		#REF!	4	24	#REF!	y	negative	-	-
HKGP000329-1	PW000388		#REF!	16	42	#REF!	n	negative	-	-
HKGP000330-1	PW000390		#REF!	6	29	#REF!	y	negative	-	-
HKGP000331-1	PW000392		#REF!	8	7	#REF!	y	negative	-	-
HKGP000332-1	PW000398		#REF!	8	46	#REF!	n	negative	-	-
HKGP000334-1	PW000405		#REF!	8	17	#REF!	y	negative	-	-
HKGP000338-1	CH000329		#REF!	4	16	#REF!	y	negative	-	-
HKGP000339-1	CH000332		#REF!	20	7	#REF!	y	negative	-	-
HKGP000340-1	CH000335		#REF!	7	20	#REF!	y	negative	-	-
HKGP000342-1	CH000341		#REF!	30	22	#REF!	y	negative	-	-
HKGP000343-1	CH000344		#REF!	4	12	#REF!	y	negative	-	-
HKGP000344-1	CH000346		#REF!	18	10	#REF!	y	negative	-	-
HKGP000345-1	CH000350		#REF!	15	10	#REF!	y	negative	-	-
HKGP000346-1	CH000354		#REF!	12	17	#REF!	y	negative	-	-
HKGP000348-1	CH000361		#REF!	10	31	#REF!	y	negative	-	-
HKGP000349-1	CH000365		#REF!	21	19	#REF!	y	negative	-	-
HKGP000352-1	QM000082		#REF!	2	48	#REF!	n	negative	-	-
HKGP000354-1	QM000089		#REF!	16	9	#REF!	y	negative	-	-
HKGP000355-1	QM000094		#REF!	5	34	#REF!	n	negative	-	-
HKGP000356-1	QM000095		#REF!	16	59	#REF!	y	negative	-	-
HKGP000357-1	QM000097		#REF!	11	69	#REF!	n	negative	-	-
HKGP000358-1	QM000098		#REF!	7	3	#REF!	n	negative	-	-
HKGP000359-1	QM000101		#REF!	6	69	#REF!	y	negative	-	-
HKGP000360-1	QM000102		#REF!	2	51	#REF!	n	negative	-	-
HKGP000361-1	QM000103		#REF!	22	40	#REF!	y	negative	-	-
HKGP000362-1	QM000105		#REF!	3	60	#REF!	n	negative	-	-
HKGP000363-1	QM000162		#REF!	12	66	#REF!	n	negative	-	-
HKGP000364-1	CH000374		#REF!	23	19	#REF!	y	negative	-	-
HKGP000367-1	CH000383		#REF!	5	26	#REF!	y	negative	-	-
HKGP000368-1	CH000386		#REF!	6	13	#REF!	y	negative	-	-
HKGP000376-1	CH000411		#REF!	10	8	#REF!	y	negative	-	-
HKGP000380-1	PW000410		#REF!	14	7	#REF!	n	negative	-	-
HKGP000382-1	PW000415		#REF!	7	49	#REF!	n	negative	-	-
HKGP000385-1	PW000424		#REF!	12	48	#REF!	y	negative	-	-
HKGP000386-1	PW000425		#REF!	7	8	#REF!	y	negative	-	-
HKGP000388-1	PW000431		#REF!	7	62	#REF!	n	negative	-	-
HKGP000389-1	PW000433		#REF!	6	17	#REF!	y	negative	-	-
HKGP000390-1	PW000440		#REF!	9	16	#REF!	y	negative	-	-
HKGP000393-1	CH000427		#REF!	16	9	#REF!	y	negative	-	-
HKGP000394-1	CH000430		#REF!	16	6	#REF!	y	negative	-	-
HKGP000396-1	CH000436		#REF!	18	11	#REF!	y	negative	-	-
HKGP000397-1	CH000439		#REF!	14	16	#REF!	y	negative	-	-
HKGP000399-1	CH000445		#REF!	19	22	#REF!	y	negative	-	-
HKGP000400-1	CH000454		#REF!	3	45	#REF!	n	negative	-	-
HKGP000401-1	CH000447		#REF!	6	13	#REF!	y	negative	-	-
HKGP000404-1	CH000455		#REF!	23	5	#REF!	y	negative	-	-
HKGP000405-1	CH000458		#REF!	20	17	#REF!	n	negative	-	-
HKGP000406-1	CH000461		#REF!	20	18	#REF!	y	negative	-	-
HKGP000408-1	CH000466		#REF!	25	10	#REF!	y	negative	-	-
HKGP000410-1	PW000436		#REF!	5	43	#REF!	n	negative	-	-
HKGP000412-1	PW000443		#REF!	9	3	#REF!	y	negative	-	-
HKGP000414-1	PW000449		#REF!	8	19	#REF!	y	negative	-	-
HKGP000415-1	PW000451		#REF!	2	32	#REF!	n	negative	-	-
HKGP000418-1	PW000454		#REF!	13	38	#REF!	n	negative	-	-
HKGP000422-1	PW000460		#REF!	11	66	#REF!	n	negative	-	-
HKGP000429-1	PW000476		#REF!	12	4	#REF!	n	negative	-	-
HKGP000431-1	PW000479		#REF!	12	7	#REF!	n	negative	-	-
HKGP000438-1	QM000104		#REF!	13	67	#REF!	y	negative	-	-
HKGP000439-1	QM000106		#REF!	13	4	#REF!	y	negative	-	-
HKGP000440-1	QM000109		#REF!	21	55	#REF!	y	negative	-	-
HKGP000441-1	QM000110		#REF!	4	46	#REF!	n	negative	-	-
HKGP000445-1	QM000114		#REF!	23	81	#REF!	y	negative	-	-
HKGP000448-1	QM000117		#REF!	4	71	#REF!	y	negative	-	-
HKGP000449-1	QM000120		#REF!	12	71	#REF!	n	negative	-	-
HKGP000450-1	QM000121		#REF!	9	70	#REF!	n	negative	-	-
HKGP000451-1	QM000122		#REF!	20	67	#REF!	y	negative	-	-
HKGP000452-1	QM000123		#REF!	9	69	#REF!	n	negative	-	-
HKGP000455-1	CH000473		#REF!	11	19	#REF!	y	negative	-	-
HKGP000458-1	CH000482		#REF!	27	9	#REF!	y	negative	-	-
HKGP000461-1	CH000491		#REF!	17	16	#REF!	y	negative	-	-
HKGP000474-1	PW000497		#REF!	7	28	#REF!	n	negative	-	-
HKGP000477-1	PW000504		#REF!	3	10	#REF!	y	negative	-	-
HKGP000483-1	PW000519		#REF!	12	17	#REF!	y	negative	-	-
HKGP000487-1	PW000527		#REF!	10	51	#REF!	n	negative	-	-
HKGP000496-1	QM000179		#REF!	29	3	#REF!	y	negative	-	-
HKGP000497-1	QM000126		#REF!	4	54	#REF!	n	negative	-	-
HKGP000498-1	QM000127		#REF!	2	65	#REF!	n	negative	-	-
HKGP000501-1	QM000130		#REF!	1	68	#REF!	n	negative	-	-
HKGP000504-1	QM000133		#REF!	15	60	#REF!	n	negative	-	-
HKGP000508-1	QM000138		#REF!	20	37	#REF!	n	negative	-	-
HKGP000509-1	QM000139		#REF!	23	53	#REF!	n	negative	-	-
HKGP000510-1	QM000140		#REF!	14	27	#REF!	y	negative	-	-
HKGP000511-1	QM001312		#REF!	8	2	#REF!	n	negative	-	-
HKGP000514-1	HW000002		#REF!	5	57	#REF!	n	negative	-	-
HKGP000515-1	QM000142		#REF!	20	31	#REF!	y	negative	-	-
HKGP000516-1	QM000174		#REF!	3	79	#REF!	n	negative	-	-
HKGP000518-1	QM000145		#REF!	10	66	#REF!	n	negative	-	-
HKGP000519-1	QM000147		#REF!	13	63	#REF!	y	negative	-	-
HKGP000520-1	QM000146		#REF!	10	58	#REF!	n	negative	-	-
HKGP000522-1	QM000157		#REF!	2	18	#REF!	y	negative	-	-
HKGP000523-1	QM000163		#REF!	4	34	#REF!	n	negative	-	-
HKGP000524-1	QM000165		#REF!	5	51	#REF!	n	negative	-	-
HKGP000526-1	QM000169		#REF!	4	26	#REF!	y	negative	-	-
HKGP000527-1	QM000171		#REF!	15	45	#REF!	n	negative	-	-
HKGP000528-1	QM000172		#REF!	4	45	#REF!	n	negative	-	-
HKGP000529-1	QM000173		#REF!	19	66	#REF!	n	negative	-	-
HKGP000531-1	QM000177		#REF!	14	56	#REF!	y	negative	-	-
HKGP000532-1	QM000178		#REF!	8	65	#REF!	n	negative	-	-
HKGP000534-1	PW000215		#REF!	5	7	#REF!	y	negative	-	-
HKGP000535-1	PW000564		#REF!	9	30	#REF!	y	negative	-	-
HKGP000536-1	PW000570		#REF!	6	49	#REF!	n	negative	-	-
HKGP000537-1	PW000592		#REF!	13	77	#REF!	n	negative	-	-
HKGP000539-1	PW000571		#REF!	3	29	#REF!	y	negative	-	-
HKGP000540-1	PW000572		#REF!	8	50	#REF!	n	negative	-	-
HKGP000541-1	PW000774		#REF!	15	7	#REF!	y	negative	-	-
HKGP000542-1	PW000397		#REF!	14	6	#REF!	y	negative	-	-
HKGP000547-1	PW000560		#REF!	7	32	#REF!	n	negative	-	-
HKGP000904-1	QM000380		#REF!	3	70	#REF!	n	negative	-	-
HKGP000217-1	PW000245		#REF!	6	72	#REF!	n	negative	-	-
HKGP000337-1	CH000326		#REF!	6	8	#REF!	y	negative	-	-
HKGP000507-1	QM000137		#REF!	7	64	#REF!	n	negative	-	-
HKGP000704-1	CH000752		#REF!	17	15	#REF!	y	negative	-	-
HKGP000756-1	CH000627		#REF!	13	46	#REF!	y	negative	-	-
HKGP000723-1	PW000869		#REF!	12	11	#REF!	y	negative	-	-
HKGP000966-1	QM000234		#REF!	2	52	#REF!	n	negative	-	-
HKGP000968-1	QM000235		#REF!	9	68	#REF!	y	negative	-	-
HKGP001239-1	QM000585		#REF!	7	85	#REF!	n	negative	-	-
HKGP001292-1	QM000611		#REF!	14	16	#REF!	y	negative	-	-
HKGP000985-1	QM000427		#REF!	3	58	#REF!	n	negative	-	-
HKGP002656-1	PW001513		#REF!	17	65	#REF!	n	negative	-	-
HKGP002978-1	PW001692		#REF!	16	50	#REF!	n	negative	-	-
HKGP003064-1	PW001780		#REF!	8	32	#REF!	n	negative	-	-
HKGP000274-1	PW000300		#REF!	7	64	#REF!	y	negative	-	-
HKGP000275-2	PW000304		#REF!	5	14	#REF!	y	negative	-	-
HKGP000277-1	PW000309		#REF!	17	16	#REF!	y	negative	-	-
HKGP000278-1	PW000314		#REF!	10	56	#REF!	y	negative	-	-
HKGP000308-1	PW000326		#REF!	17	57	#REF!	y	negative	-	-
HKGP000309-2	PW000547		#REF!	6	6	#REF!	n	negative	-	-
HKGP000313-1	PW000343		#REF!	9	33	#REF!	y	negative	-	-
HKGP000326-1	PW000377		#REF!	9	3	#REF!	y	negative	-	-
HKGP000347-1	CH000356		#REF!	16	9	#REF!	y	negative	-	-
HKGP000372-1	CH000368		#REF!	7	45	#REF!	n	negative	-	-
HKGP000373-1	CH000399		#REF!	10	6	#REF!	y	negative	-	-
HKGP000375-1	CH000407		#REF!	29	16	#REF!	y	negative	-	-
HKGP000378-1	CH000419		#REF!	6	19	#REF!	n	negative	-	-
HKGP000379-1	CH000420		#REF!	16	20	#REF!	y	negative	-	-
HKGP000383-1	PW000416		#REF!	7	17	#REF!	y	negative	-	-
HKGP000384-1	PW000421		#REF!	14	59	#REF!	n	negative	-	-
HKGP000387-1	PW000428		#REF!	8	4	#REF!	y	negative	-	-
HKGP000395-1	CH000433		#REF!	9	7	#REF!	y	negative	-	-
HKGP000398-1	CH000442		#REF!	4	7	#REF!	y	negative	-	-
HKGP000407-1	CH000463		#REF!	3	69	#REF!	y	negative	-	-
HKGP000413-1	PW000446		#REF!	7	29	#REF!	n	negative	-	-
HKGP000420-1	PW000456		#REF!	6	35	#REF!	y	negative	-	-
HKGP000421-1	PW000458		#REF!	4	49	#REF!	y	negative	-	-
HKGP000423-1	PW000463		#REF!	5	19	#REF!	y	negative	-	-
HKGP000433-1	PW000483		#REF!	15	66	#REF!	y	negative	-	-
HKGP000437-1	PW000496		#REF!	5	64	#REF!	n	negative	-	-
HKGP000454-1	CH000471		#REF!	17	3	#REF!	y	negative	-	-
HKGP000456-1	CH000476		#REF!	10	11	#REF!	y	negative	-	-
HKGP000460-1	CH000488		#REF!	15	8	#REF!	y	negative	-	-
HKGP000468-1	CH000512		#REF!	15	6	#REF!	y	negative	-	-
HKGP000472-1	PW000330		#REF!	12	13	#REF!	y	negative	-	-
HKGP000475-1	PW000500		#REF!	8	20	#REF!	n	negative	-	-
HKGP000481-1	PW000515		#REF!	16	6	#REF!	y	negative	-	-
HKGP000486-1	PW000526		#REF!	9	52	#REF!	n	negative	-	-
HKGP000489-1	PW000531		#REF!	4	24	#REF!	n	negative	-	-
HKGP000493-1	PW000538		#REF!	10	44	#REF!	y	negative	-	-
HKGP000502-1	QM000131		#REF!	9	36	#REF!	n	negative	-	-
HKGP000557-1	PW000593		#REF!	26	7	#REF!	y	negative	-	-
HKGP000557-2	PW000594		#REF!	18	4	#REF!	y	negative	-	-
HKGP000570-1	PW000605		#REF!	4	57	#REF!	n	negative	-	-
HKGP000584-1	CH000537		#REF!	52	13	#REF!	y	negative	-	-
HKGP000585-1	PW000627		#REF!	9	18	#REF!	y	negative	-	-
HKGP000586-1	CH000539		#REF!	5	54	#REF!	n	negative	-	-
HKGP000593-1	PW000635		#REF!	2	48	#REF!	n	negative	-	-
HKGP000598-1	QM000218		#REF!	16	60	#REF!	y	negative	-	-
HKGP000600-1	CH000543		#REF!	11	59	#REF!	y	negative	-	-
HKGP000602-1	CH000540		#REF!	28	12	#REF!	y	negative	-	-
HKGP000603-1	CH000542		#REF!	9	11	#REF!	y	negative	-	-
HKGP000606-1	CH000551		#REF!	14	9	#REF!	y	negative	-	-
HKGP000607-1	CH000553		#REF!	14	16	#REF!	y	negative	-	-
HKGP000608-1	CH000556		#REF!	21	16	#REF!	y	negative	-	-
HKGP000611-1	QM000221		#REF!	7	42	#REF!	n	negative	-	-
HKGP000612-1	QM000222		#REF!	11	23	#REF!	n	negative	-	-
HKGP000614-1	CH000559		#REF!	8	18	#REF!	y	negative	-	-
HKGP000615-1	CH000564		#REF!	15	8	#REF!	y	negative	-	-
HKGP000616-1	PW000648		#REF!	2	6	#REF!	y	negative	-	-
HKGP000617-1	PW000651		#REF!	7	20	#REF!	y	negative	-	-
HKGP000618-1	CH000567		#REF!	3	54	#REF!	n	negative	-	-
HKGP000619-1	CH000568		#REF!	18	10	#REF!	y	negative	-	-
HKGP000620-1	PW000653		#REF!	8	15	#REF!	y	negative	-	-
HKGP000621-1	QM000166		#REF!	9	34	#REF!	n	negative	-	-
HKGP000622-1	PW000656		#REF!	11	9	#REF!	y	negative	-	-
HKGP000623-1	CH000571		#REF!	5	4	#REF!	y	negative	-	-
HKGP000624-1	CH000574		#REF!	14	7	#REF!	y	negative	-	-
HKGP000626-1	CH000580		#REF!	38	18	#REF!	y	negative	-	-
HKGP000627-1	QM000225		#REF!	10	27	#REF!	y	negative	-	-
HKGP000629-1	QM000160		#REF!	16	60	#REF!	n	negative	-	-
HKGP000628-1	CH000592		#REF!	12	8	#REF!	y	negative	-	-
HKGP000630-1	CH000584		#REF!	5	9	#REF!	y	negative	-	-
HKGP000631-1	CH000587		#REF!	2	7	#REF!	y	negative	-	-
HKGP000632-1	CH000590		#REF!	7	5	#REF!	n	negative	-	-
HKGP000633-1	CH000598		#REF!	9	33	#REF!	y	negative	-	-
HKGP000634-1	CH000602		#REF!	24	7	#REF!	y	negative	-	-
HKGP000635-1	CH000605		#REF!	6	37	#REF!	n	negative	-	-
HKGP000638-1	PW000675		#REF!	15	19	#REF!	y	negative	-	-
HKGP000640-1	CH000608		#REF!	9	7	#REF!	y	negative	-	-
HKGP000641-1	CH000611		#REF!	34	11	#REF!	y	negative	-	-
HKGP000642-1	CH000615		#REF!	7	44	#REF!	y	negative	-	-
HKGP000643-1	QM000240		#REF!	7	22	#REF!	n	negative	-	-
HKGP000644-1	PW000693		#REF!	14	20	#REF!	y	negative	-	-
HKGP000645-1	PW000696		#REF!	19	41	#REF!	n	negative	-	-
HKGP000646-1	QM000244		#REF!	7	5	#REF!	n	negative	-	-
HKGP000647-1	CH000618		#REF!	8	13	#REF!	y	negative	-	-
HKGP000649-1	CH000624		#REF!	6	2	#REF!	n	negative	-	-
HKGP000652-1	CH000629		#REF!	23	9	#REF!	y	negative	-	-
HKGP000653-1	CH000635		#REF!	5	2	#REF!	n	negative	-	-
HKGP000654-1	CH000637		#REF!	29	6	#REF!	y	negative	-	-
HKGP000657-1	PW000718		#REF!	11	4	#REF!	y	negative	-	-
HKGP000658-1	CH000640		#REF!	33	21	#REF!	y	negative	-	-
HKGP000662-1	CH000649		#REF!	5	47	#REF!	n	negative	-	-
HKGP000663-1	CH000662		#REF!	4	9	#REF!	y	negative	-	-
HKGP000666-1	PW000739		#REF!	9	10	#REF!	y	negative	-	-
HKGP000667-1	CH000670		#REF!	13	13	#REF!	y	negative	-	-
HKGP000670-1	QM000275		#REF!	2	34	#REF!	n	negative	-	-
HKGP000671-1	QM000282		#REF!	8	10	#REF!	n	negative	-	-
HKGP000674-1	PW000758		#REF!	14	5	#REF!	y	negative	-	-
HKGP000675-1	PW000766		#REF!	8	6	#REF!	y	negative	-	-
HKGP000676-1	CH000689		#REF!	14	7	#REF!	y	negative	-	-
HKGP000677-1	PW000769		#REF!	8	12	#REF!	y	negative	-	-
HKGP000678-1	CH000692		#REF!	19	18	#REF!	y	negative	-	-
HKGP000679-1	CH000699		#REF!	14	9	#REF!	y	negative	-	-
HKGP000680-1	CH000708		#REF!	6	20	#REF!	y	negative	-	-
HKGP000683-1	PW000780		#REF!	10	7	#REF!	n	negative	-	-
HKGP000686-1	PW000788		#REF!	7	5	#REF!	y	negative	-	-
HKGP000687-1	PW000791		#REF!	12	15	#REF!	y	negative	-	-
HKGP000688-1	CH000714		#REF!	6	5	#REF!	y	negative	-	-
HKGP000689-1	CH000718		#REF!	8	9	#REF!	y	negative	-	-
HKGP000692-1	QM000314		#REF!	10	41	#REF!	y	negative	-	-
HKGP000693-1	PW000803		#REF!	13	8	#REF!	n	negative	-	-
HKGP000694-1	PW000807		#REF!	9	29	#REF!	y	negative	-	-
HKGP000696-1	CH000730		#REF!	2	5	#REF!	n	negative	-	-
HKGP000700-1	CH000738		#REF!	11	9	#REF!	y	negative	-	-
HKGP000701-1	CH000743		#REF!	13	16	#REF!	n	negative	-	-
HKGP000702-1	CH000747		#REF!	21	13	#REF!	y	negative	-	-
HKGP000705-1	CH000756		#REF!	15	54	#REF!	y	negative	-	-
HKGP000708-1	PW000844		#REF!	10	11	#REF!	y	negative	-	-
HKGP000711-1	CH000779		#REF!	3	6	#REF!	y	negative	-	-
HKGP000712-1	PW000851		#REF!	6	6	#REF!	n	negative	-	-
HKGP000713-1	CH000782		#REF!	4	27	#REF!	y	negative	-	-
HKGP000715-1	QM000324		#REF!	24	12	#REF!	y	negative	-	-
HKGP000716-1	PW000857		#REF!	11	42	#REF!	n	negative	-	-
HKGP000717-1	QM000328		#REF!	6	5	#REF!	y	negative	-	-
HKGP000718-1	CH000790		#REF!	18	10	#REF!	y	negative	-	-
HKGP000719-1	CH000789		#REF!	13	7	#REF!	y	negative	-	-
HKGP000720-1	QM000337		#REF!	5	5	#REF!	y	negative	-	-
HKGP000721-1	CH000794		#REF!	14	7	#REF!	y	negative	-	-
HKGP000722-1	CH000797		#REF!	18	17	#REF!	y	negative	-	-
HKGP000724-1	PW000872		#REF!	8	53	#REF!	n	negative	-	-
HKGP000725-1	CH000807		#REF!	13	9	#REF!	n	negative	-	-
HKGP000726-1	CH000810		#REF!	22	10	#REF!	y	negative	-	-
HKGP000728-1	CH000822		#REF!	5	6	#REF!	n	negative	-	-
HKGP000730-1	QM000350		#REF!	6	24	#REF!	y	negative	-	-
HKGP000732-1	CH000832		#REF!	7	3	#REF!	n	negative	-	-
HKGP000733-1	QM000330		#REF!	15	14	#REF!	y	negative	-	-
HKGP000734-1	QM000354		#REF!	13	46	#REF!	n	negative	-	-
HKGP000735-1	CH000838		#REF!	15	11	#REF!	y	negative	-	-
HKGP000736-1	QM000357		#REF!	8	46	#REF!	n	negative	-	-
HKGP000737-1	QM000361		#REF!	12	45	#REF!	y	negative	-	-
HKGP000745-1	QM000258		#REF!	10	70	#REF!	y	negative	-	-
HKGP000746-1	QM000259		#REF!	9	47	#REF!	y	negative	-	-
HKGP000747-1	QM000260		#REF!	8	40	#REF!	n	negative	-	-
HKGP000750-1	QM000272		#REF!	9	60	#REF!	n	negative	-	-
HKGP000752-1	QM000274		#REF!	1	36	#REF!	n	negative	-	-
HKGP000754-1	QM000279		#REF!	13	26	#REF!	n	negative	-	-
HKGP000757-1	CH000628		#REF!	9	66	#REF!	n	negative	-	-
HKGP000759-1	CH000634		#REF!	10	56	#REF!	y	negative	-	-
HKGP000760-1	CH000643		#REF!	9	65	#REF!	y	negative	-	-
HKGP000762-1	CH000654		#REF!	11	22	#REF!	y	negative	-	-
HKGP000763-1	CH000657		#REF!	41	15	#REF!	y	negative	-	-
HKGP000765-1	CH000679		#REF!	20	10	#REF!	n	negative	-	-
HKGP000773-1	PW000730		#REF!	14	69	#REF!	n	negative	-	-
HKGP000777-1	QM000290		#REF!	9	74	#REF!	n	negative	-	-
HKGP000778-1	QM000291		#REF!	5	67	#REF!	n	negative	-	-
HKGP000783-1	PW000735		#REF!	10	5	#REF!	n	negative	-	-
HKGP000783-2	PW000738		#REF!	8	6	#REF!	n	negative	-	-
HKGP000787-1	PW000752		#REF!	17	52	#REF!	n	negative	-	-
HKGP000791-1	PW000757		#REF!	12	69	#REF!	n	negative	-	-
HKGP000796-1	QM000298		#REF!	10	61	#REF!	n	negative	-	-
HKGP000799-1	QM000304		#REF!	14	31	#REF!	n	negative	-	-
HKGP000801-1	QM000306		#REF!	14	75	#REF!	n	negative	-	-
HKGP000803-1	QM000309		#REF!	5	65	#REF!	y	negative	-	-
HKGP000804-1	CH000687		#REF!	4	51	#REF!	y	negative	-	-
HKGP000805-1	CH000695		#REF!	9	8	#REF!	n	negative	-	-
HKGP000807-1	CH000711		#REF!	8	12	#REF!	y	negative	-	-
HKGP000809-1	QM000316		#REF!	6	73	#REF!	n	negative	-	-
HKGP000810-1	QM000317		#REF!	9	63	#REF!	n	negative	-	-
HKGP000814-1	CH000724		#REF!	3	45	#REF!	y	negative	-	-
HKGP000818-1	CH000759		#REF!	12	72	#REF!	n	negative	-	-
HKGP000820-1	CH000762		#REF!	5	9	#REF!	n	negative	-	-
HKGP000822-1	PW000772		#REF!	10	53	#REF!	y	negative	-	-
HKGP000824-1	QM000321		#REF!	7	71	#REF!	n	negative	-	-
HKGP000825-1	QM000322		#REF!	5	61	#REF!	y	negative	-	-
HKGP000827-1	CH000766		#REF!	8	11	#REF!	n	negative	-	-
HKGP000828-1	CH000771		#REF!	9	21	#REF!	n	negative	-	-
HKGP000831-1	PW000800		#REF!	13	43	#REF!	n	negative	-	-
HKGP000835-1	PW000815		#REF!	10	37	#REF!	n	negative	-	-
HKGP000838-1	PW000827		#REF!	13	31	#REF!	n	negative	-	-
HKGP000839-1	PW000833		#REF!	5	40	#REF!	n	negative	-	-
HKGP000840-1	QM000326		#REF!	4	68	#REF!	n	negative	-	-
HKGP000841-1	QM000327		#REF!	1	44	#REF!	n	negative	-	-
HKGP000842-1	CH000775		#REF!	26	20	#REF!	y	negative	-	-
HKGP000843-1	CH000785		#REF!	9	59	#REF!	y	negative	-	-
HKGP000847-1	PW000835		#REF!	15	46	#REF!	n	negative	-	-
HKGP000848-1	PW000840		#REF!	13	73	#REF!	n	negative	-	-
HKGP000856-1	QM000340		#REF!	10	30	#REF!	n	negative	-	-
HKGP000858-1	QM000344		#REF!	14	51	#REF!	n	negative	-	-
HKGP000860-1	CH000805		#REF!	2	5	#REF!	n	negative	-	-
HKGP000862-1	CH000815		#REF!	8	59	#REF!	n	negative	-	-
HKGP000863-1	CH000817		#REF!	27	13	#REF!	y	negative	-	-
HKGP000864-1	CH000828		#REF!	6	72	#REF!	n	negative	-	-
HKGP000865-2	PW000996		#REF!	9	16	#REF!	n	negative	-	-
HKGP000975-1	PW000687		#REF!	7	11	#REF!	n	negative	-	-
HKGP000872-1	QM000348		#REF!	3	62	#REF!	n	negative	-	-
HKGP000875-1	QM000353		#REF!	20	21	#REF!	y	negative	-	-
HKGP000877-1	CH000831		#REF!	3	48	#REF!	n	negative	-	-
HKGP000878-1	CH000835		#REF!	11	63	#REF!	n	negative	-	-
HKGP000879-1	CH000837		#REF!	9	58	#REF!	y	negative	-	-
HKGP000880-1	CH000841		#REF!	3	41	#REF!	n	negative	-	-
HKGP000881-1	CH000843		#REF!	3	37	#REF!	y	negative	-	-
HKGP000886-1	PW000887		#REF!	7	48	#REF!	y	negative	-	-
HKGP000889-1	QM000366		#REF!	6	64	#REF!	n	negative	-	-
HKGP000890-1	QM000369		#REF!	2	65	#REF!	n	negative	-	-
HKGP000870-1	PW000876		#REF!	5	38	#REF!	n	negative	-	-
HKGP000896-1	PW000892		#REF!	4	37	#REF!	n	negative	-	-
HKGP000900-1	PW000898		#REF!	5	59	#REF!	n	negative	-	-
HKGP000901-1	PW000899		#REF!	6	8	#REF!	n	negative	-	-
HKGP000907-1	QM000386		#REF!	6	50	#REF!	n	negative	-	-
HKGP000908-1	QM000310		#REF!	14	33	#REF!	n	negative	-	-
HKGP000909-1	QM000389		#REF!	4	54	#REF!	n	negative	-	-
HKGP000910-1	QM000396		#REF!	7	24	#REF!	n	negative	-	-
HKGP000912-1	CH000869		#REF!	2	47	#REF!	n	negative	-	-
HKGP000913-1	CH000850		#REF!	4	18	#REF!	y	negative	-	-
HKGP000914-1	CH000851		#REF!	1	8	#REF!	n	negative	-	-
HKGP000915-1	CH000854		#REF!	8	9	#REF!	n	negative	-	-
HKGP000916-1	CH000857		#REF!	10	23	#REF!	n	negative	-	-
HKGP000918-1	CH000882		#REF!	10	61	#REF!	n	negative	-	-
HKGP000919-1	QM000377		#REF!	6	38	#REF!	n	negative	-	-
HKGP000921-1	QM000393		#REF!	7	8	#REF!	y	negative	-	-
HKGP000923-1	CH000866		#REF!	18	36	#REF!	y	negative	-	-
HKGP000924-1	CH000870		#REF!	17	2	#REF!	n	negative	-	-
HKGP000925-1	CH000874		#REF!	2	5	#REF!	n	negative	-	-
HKGP000928-1	CH000876		#REF!	9	51	#REF!	y	negative	-	-
HKGP000929-1	CH000883		#REF!	46	11	#REF!	y	negative	-	-
HKGP000903-1	PW000907		#REF!	3	5	#REF!	y	negative	-	-
HKGP001194-1	PW000910		#REF!	6	47	#REF!	n	negative	-	-
HKGP000930-1	PW000915		#REF!	7	14	#REF!	y	negative	-	-
HKGP000935-1	CH000890		#REF!	20	11	#REF!	y	negative	-	-
HKGP000936-1	CH000892		#REF!	21	8	#REF!	y	negative	-	-
HKGP000937-1	CH000895		#REF!	8	7	#REF!	y	negative	-	-
HKGP000939-1	CH000905		#REF!	3	5	#REF!	n	negative	-	-
HKGP000941-1	CH000915		#REF!	27	5	#REF!	n	negative	-	-
HKGP000943-1	CH000921		#REF!	17	34	#REF!	y	negative	-	-
HKGP000945-1	QM000210		#REF!	11	73	#REF!	n	negative	-	-
HKGP000946-1	QM000211		#REF!	7	25	#REF!	y	negative	-	-
HKGP000947-1	QM000223		#REF!	10	51	#REF!	n	negative	-	-
HKGP000948-1	QM000231		#REF!	17	60	#REF!	n	negative	-	-
HKGP000949-1	QM000228		#REF!	4	60	#REF!	y	negative	-	-
HKGP000952-1	QM000224		#REF!	5	36	#REF!	n	negative	-	-
HKGP000953-1	PW000662		#REF!	11	68	#REF!	n	negative	-	-
HKGP000958-1	PW000669		#REF!	6	50	#REF!	n	negative	-	-
HKGP000959-1	PW000670		#REF!	4	10	#REF!	n	negative	-	-
HKGP000962-1	PW000679		#REF!	8	64	#REF!	n	negative	-	-
HKGP000969-1	QM000236		#REF!	14	65	#REF!	y	negative	-	-
HKGP000970-1	QM000237		#REF!	7	61	#REF!	n	negative	-	-
HKGP000973-1	QM000247		#REF!	11	67	#REF!	n	negative	-	-
HKGP000974-1	QM000248		#REF!	10	64	#REF!	n	negative	-	-
HKGP000978-1	PW000699		#REF!	11	38	#REF!	n	negative	-	-
HKGP000980-1	PW000704		#REF!	17	66	#REF!	n	negative	-	-
HKGP000982-1	QM000249		#REF!	5	30	#REF!	n	negative	-	-
HKGP000983-1	QM000268		#REF!	9	57	#REF!	n	negative	-	-
HKGP000984-1	QM000425		#REF!	6	49	#REF!	n	negative	-	-
HKGP000986-1	QM000428		#REF!	5	71	#REF!	n	negative	-	-
HKGP000987-1	QM000429		#REF!	15	73	#REF!	n	negative	-	-
HKGP000988-1	QM000431		#REF!	1	67	#REF!	n	negative	-	-
HKGP000989-1	QM000432		#REF!	5	46	#REF!	n	negative	-	-
HKGP000990-1	CH000617		#REF!	12	59	#REF!	y	negative	-	-
HKGP000991-1	CH000888		#REF!	23	54	#REF!	y	negative	-	-
HKGP000992-1	CH000899		#REF!	6	2	#REF!	y	negative	-	-
HKGP000997-1	CH000910		#REF!	12	21	#REF!	y	negative	-	-
HKGP000998-1	CH000924		#REF!	5	8	#REF!	n	negative	-	-
HKGP000999-1	CH000926		#REF!	6	35	#REF!	y	negative	-	-
HKGP001000-1	CH000928		#REF!	5	11	#REF!	y	negative	-	-
HKGP001001-1	CH000933		#REF!	13	40	#REF!	n	negative	-	-
HKGP000931-1	PW000920		#REF!	7	36	#REF!	y	negative	-	-
HKGP001005-1	PW000942		#REF!	8	55	#REF!	y	negative	-	-
HKGP001008-1	QM000445		#REF!	10	41	#REF!	n	negative	-	-
HKGP001011-1	QM000449		#REF!	6	52	#REF!	n	negative	-	-
HKGP001012-1	QM000450		#REF!	12	58	#REF!	n	negative	-	-
HKGP001013-1	QM000453		#REF!	7	20	#REF!	y	negative	-	-
HKGP001207-1	PW000922		#REF!	4	61	#REF!	n	negative	-	-
HKGP000932-1	PW000924		#REF!	4	39	#REF!	n	negative	-	-
HKGP001030-1	CH000938		#REF!	23	18	#REF!	y	negative	-	-
HKGP001031-1	CH000944		#REF!	20	7	#REF!	y	negative	-	-
HKGP001032-1	CH000948		#REF!	5	58	#REF!	y	negative	-	-
HKGP001033-1	QM000461		#REF!	7	31	#REF!	n	negative	-	-
HKGP001035-1	QM000463		#REF!	3	49	#REF!	n	negative	-	-
HKGP001036-1	QM000465		#REF!	6	67	#REF!	n	negative	-	-
HKGP001040-1	QM000471		#REF!	7	40	#REF!	n	negative	-	-
HKGP001042-1	CH000949		#REF!	7	33	#REF!	y	negative	-	-
HKGP001043-1	CH000951		#REF!	30	11	#REF!	y	negative	-	-
HKGP001044-1	CH000953		#REF!	21	21	#REF!	y	negative	-	-
HKGP001045-1	CH000958		#REF!	14	5	#REF!	y	negative	-	-
HKGP001003-1	PW000939		#REF!	2	48	#REF!	n	negative	-	-
HKGP001016-1	PW000950		#REF!	7	64	#REF!	n	negative	-	-
HKGP001017-1	PW000951		#REF!	11	7	#REF!	n	negative	-	-
HKGP001060-1	QM000475		#REF!	5	74	#REF!	n	negative	-	-
HKGP001065-1	QM000480		#REF!	3	72	#REF!	n	negative	-	-
HKGP001067-1	CH000955		#REF!	18	2	#REF!	n	negative	-	-
HKGP001068-1	CH000960		#REF!	19	12	#REF!	y	negative	-	-
HKGP001069-1	CH000963		#REF!	5	46	#REF!	y	negative	-	-
HKGP001070-1	CH000966		#REF!	16	9	#REF!	y	negative	-	-
HKGP001071-1	CH000981		#REF!	7	15	#REF!	y	negative	-	-
HKGP001072-1	CH000984		#REF!	6	7	#REF!	n	negative	-	-
HKGP001073-1	QM000485		#REF!	7	34	#REF!	n	negative	-	-
HKGP001075-1	QM000488		#REF!	3	61	#REF!	n	negative	-	-
HKGP001079-1	QM000493		#REF!	11	18	#REF!	n	negative	-	-
HKGP001081-1	CH001016		#REF!	9	16	#REF!	n	negative	-	-
HKGP001084-1	QM000495		#REF!	7	62	#REF!	n	negative	-	-
HKGP001085-1	QM000496		#REF!	9	7	#REF!	y	negative	-	-
HKGP001088-1	QM000504		#REF!	9	7	#REF!	y	negative	-	-
HKGP001093-1	QM000512		#REF!	4	55	#REF!	n	negative	-	-
HKGP001095-1	QM000514		#REF!	3	64	#REF!	n	negative	-	-
HKGP001096-1	QM000515		#REF!	8	23	#REF!	y	negative	-	-
HKGP001098-1	QM000516		#REF!	6	59	#REF!	n	negative	-	-
HKGP001106-1	QM000525		#REF!	7	80	#REF!	n	negative	-	-
HKGP001107-1	CH001033		#REF!	2	6	#REF!	n	negative	-	-
HKGP001108-1	CH001036		#REF!	5	4	#REF!	y	negative	-	-
HKGP001111-1	CH001047		#REF!	8	17	#REF!	y	negative	-	-
HKGP001118-1	CH001024		#REF!	4	57	#REF!	y	negative	-	-
HKGP001119-1	CH001032		#REF!	21	52	#REF!	n	negative	-	-
HKGP001123-1	CH001052		#REF!	12	5	#REF!	y	negative	-	-
HKGP001132-1	CH001041		#REF!	0	0	#REF!	n	negative	-	-
HKGP001134-1	CH001043		#REF!	5	32	#REF!	n	negative	-	-
HKGP001244-1	CH000971		#REF!	6	13	#REF!	n	negative	-	-
HKGP001136-1	CH001057		#REF!	4	9	#REF!	n	negative	-	-
HKGP001053-1	PW000971		#REF!	9	10	#REF!	y	negative	-	-
HKGP001144-1	QM000539		#REF!	2	57	#REF!	n	negative	-	-
HKGP001152-1	CH001065		#REF!	4	7	#REF!	n	negative	-	-
HKGP001163-1	CH001060		#REF!	4	45	#REF!	y	negative	-	-
HKGP001165-1	CH001096		#REF!	7	8	#REF!	n	negative	-	-
HKGP001166-1	CH001098		#REF!	4	7	#REF!	n	negative	-	-
HKGP001174-1	CH001111		#REF!	7	6	#REF!	n	negative	-	-
HKGP001175-1	CH001113		#REF!	9	16	#REF!	y	negative	-	-
HKGP001137-1	CH001061		#REF!	10	13	#REF!	n	negative	-	-
HKGP001261-1	CH001086		#REF!	11	31	#REF!	y	negative	-	-
HKGP001278-1	CH001094		#REF!	28	10	#REF!	y	negative	-	-
HKGP001184-1	QM000401		#REF!	12	76	#REF!	n	negative	-	-
HKGP001185-1	QM000402		#REF!	3	67	#REF!	n	negative	-	-
HKGP001186-1	QM000403		#REF!	2	51	#REF!	n	negative	-	-
HKGP001189-1	QM000410		#REF!	2	23	#REF!	n	negative	-	-
HKGP001190-1	CH000878		#REF!	5	36	#REF!	n	negative	-	-
HKGP001191-1	CH000880		#REF!	8	6	#REF!	n	negative	-	-
HKGP001192-1	CH000969		#REF!	27	7	#REF!	y	negative	-	-
HKGP001193-1	CH000983		#REF!	7	8	#REF!	y	negative	-	-
HKGP001195-1	PW000912		#REF!	8	46	#REF!	n	negative	-	-
HKGP001197-1	QM000407		#REF!	7	70	#REF!	n	negative	-	-
HKGP001202-1	CH000987		#REF!	7	6	#REF!	y	negative	-	-
HKGP001204-1	CH000993		#REF!	6	9	#REF!	n	negative	-	-
HKGP001056-1	PW000982		#REF!	18	18	#REF!	y	negative	-	-
HKGP001139-1	PW000999		#REF!	4	67	#REF!	n	negative	-	-
HKGP001125-1	PW001000		#REF!	4	30	#REF!	y	negative	-	-
HKGP001211-1	QM000420		#REF!	9	69	#REF!	y	negative	-	-
HKGP001212-1	QM000421		#REF!	3	27	#REF!	n	negative	-	-
HKGP001213-1	QM000423		#REF!	4	64	#REF!	n	negative	-	-
HKGP001214-1	QM000424		#REF!	3	58	#REF!	n	negative	-	-
HKGP001216-1	QM000579		#REF!	5	47	#REF!	n	negative	-	-
HKGP001220-4	CH001000		#REF!	13	14	#REF!	y	negative	-	-
HKGP001220-1	CH001002		#REF!	15	10	#REF!	y	negative	-	-
HKGP001222-1	PW000978		#REF!	9	73	#REF!	n	negative	-	-
HKGP001229-1	CH001003		#REF!	7	48	#REF!	y	negative	-	-
HKGP001268-1	PW001021		#REF!	11	39	#REF!	y	negative	-	-
HKGP001279-1	CH001102		#REF!	10	69	#REF!	y	negative	-	-
HKGP001245-1	CH000998		#REF!	3	37	#REF!	y	negative	-	-
HKGP001247-1	CH001011		#REF!	2	9	#REF!	y	negative	-	-
HKGP001255-1	CH001007		#REF!	4	56	#REF!	y	negative	-	-
HKGP001256-1	CH001013		#REF!	34	9	#REF!	y	negative	-	-
HKGP001257-1	CH001031		#REF!	14	75	#REF!	y	negative	-	-
HKGP001260-1	CH001083		#REF!	10	45	#REF!	y	negative	-	-
HKGP001176-1	CH001115		#REF!	25	6	#REF!	n	negative	-	-
HKGP001238-1	PW001024		#REF!	16	19	#REF!	y	negative	-	-
HKGP001269-1	PW001028		#REF!	9	10	#REF!	y	negative	-	-
HKGP001270-1	PW001032		#REF!	6	16	#REF!	y	negative	-	-
HKGP001272-1	PW001038		#REF!	10	6	#REF!	y	negative	-	-
HKGP001276-1	CH001089		#REF!	6	6	#REF!	n	negative	-	-
HKGP001178-1	CH001119		#REF!	25	4	#REF!	n	negative	-	-
HKGP001181-1	CH001121		#REF!	5	7	#REF!	n	negative	-	-
HKGP001293-1	QM000614		#REF!	2	41	#REF!	n	negative	-	-
HKGP001322-1	QM000642		#REF!	3	50	#REF!	n	negative	-	-
HKGP001324-1	PW001053		#REF!	4	49	#REF!	n	negative	-	-
HKGP001329-1	PW001066		#REF!	7	46	#REF!	n	negative	-	-
HKGP001333-1	QM000644		#REF!	14	64	#REF!	y	negative	-	-
HKGP001338-1	QM000649		#REF!	15	74	#REF!	n	negative	-	-
HKGP001341-1	CH001176		#REF!	20	7	#REF!	y	negative	-	-
HKGP001351-1	PW001072		#REF!	10	64	#REF!	n	negative	-	-
HKGP001407-1	QM000482		#REF!	10	14	#REF!	y	negative	-	-
HKGP001420-1	QM000694		#REF!	3	37	#REF!	n	negative	-	-
HKGP001436-1	QM000698		#REF!	8	28	#REF!	n	negative	-	-
HKGP001449-1	QM000727		#REF!	4	55	#REF!	n	negative	-	-
HKGP001474-1	QM000746		#REF!	12	61	#REF!	y	negative	-	-
HKGP001488-1	QM000765		#REF!	2	59	#REF!	n	negative	-	-
HKGP001489-1	QM000768		#REF!	8	28	#REF!	n	negative	-	-
HKGP001494-1	QM000772		#REF!	4	54	#REF!	n	negative	-	-
HKGP001495-1	QM000773		#REF!	12	9	#REF!	y	negative	-	-
HKGP001496-1	QM000776		#REF!	2	66	#REF!	n	negative	-	-
HKGP001695-1	QM000752		#REF!	3	40	#REF!	n	negative	-	-
HKGP001506-1	QM000785		#REF!	2	54	#REF!	n	negative	-	-
HKGP001535-1	QM000824		#REF!	5	64	#REF!	n	negative	-	-
HKGP001591-1	PW001160		#REF!	12	59	#REF!	n	negative	-	-
HKGP001593-1	PW001166		#REF!	8	42	#REF!	n	negative	-	-
HKGP001594-1	PW001167		#REF!	6	54	#REF!	n	negative	-	-
HKGP001595-1	PW001168		#REF!	17	44	#REF!	n	negative	-	-
HKGP001613-1	CH001279		#REF!	6	7	#REF!	y	negative	-	-
HKGP001569-1	QM000837		#REF!	4	65	#REF!	n	negative	-	-
HKGP001651-1	QM000876		#REF!	3	61	#REF!	n	negative	-	-
HKGP001665-1	CH001510		#REF!	4	13	#REF!	n	negative	-	-
HKGP001673-1	CH001522		#REF!	9	66	#REF!	y	negative	-	-
HKGP001627-1	QM000856		#REF!	12	39	#REF!	n	negative	-	-
HKGP001702-1	QM000917		#REF!	15	2	#REF!	y	negative	-	-
HKGP001704-1	QM000920		#REF!	5	4	#REF!	n	negative	-	-
HKGP001712-2	PW001743		#REF!	11	65	#REF!	n	negative	-	-
HKGP001853-1	CH001612		#REF!	4	12	#REF!	n	negative	-	-
HKGP001867-1	QM000983		#REF!	8	26	#REF!	n	negative	-	-
HKGP001894-1	PW001220		#REF!	9	61	#REF!	n	negative	-	-
HKGP001922-1	PW001138		#REF!	7	23	#REF!	n	negative	-	-
HKGP001928-1	PW001246		#REF!	13	44	#REF!	n	negative	-	-
HKGP001964-1	PW001264		#REF!	13	51	#REF!	n	negative	-	-
HKGP002015-1	PW001222		#REF!	21	2	#REF!	y	negative	-	-
HKGP002074-1	QM001202		#REF!	7	7	#REF!	n	negative	-	-
HKGP002084-1	PW001333		#REF!	19	61	#REF!	n	negative	-	-
HKGP002122-1	PW001365		#REF!	11	65	#REF!	n	negative	-	-
HKGP002142-1	PW001367		#REF!	15	38	#REF!	n	negative	-	-
HKGP002144-1	PW001374		#REF!	8	53	#REF!	n	negative	-	-
HKGP002237-1	PW001404		#REF!	14	54	#REF!	n	negative	-	-
HKGP002352-1	PW001297		#REF!	24	67	#REF!	n	negative	-	-
HKGP002356-1	PW001308		#REF!	11	43	#REF!	n	negative	-	-
HKGP002422-1	PW001425		#REF!	11	60	#REF!	n	negative	-	-
HKGP002423-1	PW001429		#REF!	24	65	#REF!	n	negative	-	-
HKGP002424-1	PW001435		#REF!	15	50	#REF!	n	negative	-	-
HKGP002547-1	QM001363		#REF!	2	71	#REF!	n	negative	-	-
HKGP002562-1	PW001455		#REF!	16	62	#REF!	n	negative	-	-
HKGP002564-1	PW001478		#REF!	9	61	#REF!	n	negative	-	-
HKGP002611-1	PW001454		#REF!	8	64	#REF!	y	negative	-	-
HKGP002613-1	PW001486		#REF!	14	53	#REF!	y	negative	-	-
HKGP002615-1	PW001501		#REF!	7	35	#REF!	n	negative	-	-
HKGP002617-1	PW001506		#REF!	9	60	#REF!	y	negative	-	-
HKGP002620-1	PW001509		#REF!	8	48	#REF!	n	negative	-	-
HKGP002634-1	PW001525		#REF!	5	29	#REF!	n	negative	-	-
HKGP002635-1	PW001527		#REF!	9	63	#REF!	n	negative	-	-
HKGP002648-1	PW001457		#REF!	9	29	#REF!	n	negative	-	-
HKGP002657-1	PW001515		#REF!	9	32	#REF!	y	negative	-	-
HKGP002661-1	PW001529		#REF!	4	66	#REF!	n	negative	-	-
HKGP002696-1	PW001963		#REF!	32	40	#REF!	y	negative	-	-
HKGP002698-1	QM002778		#REF!	35	10	#REF!	n	negative	-	-
HKGP002716-1	HW000015		#REF!	5	76	#REF!	n	negative	-	-
HKGP002717-1	HW000017		#REF!	1	38	#REF!	n	negative	-	-
HKGP002719-1	HW000020		#REF!	2	74	#REF!	n	negative	-	-
HKGP002720-1	HW000021		#REF!	1	56	#REF!	n	negative	-	-
HKGP002723-1	HW000026		#REF!	3	61	#REF!	y	negative	-	-
HKGP002726-1	HW000016		#REF!	2	48	#REF!	n	negative	-	-
HKGP002798-1	PW001578		#REF!	5	20	#REF!	n	negative	-	-
HKGP002802-1	PW001610		#REF!	14	51	#REF!	n	negative	-	-
HKGP002848-1	CH002410		#REF!	32	16	#REF!	y	negative	-	-
HKGP002854-1	PW001606		#REF!	17	30	#REF!	y	negative	-	-
HKGP002855-1	PW001609		#REF!	11	75	#REF!	n	negative	-	-
HKGP002862-1	PW001634		#REF!	19	50	#REF!	n	negative	-	-
HKGP002863-1	PW001630		#REF!	13	31	#REF!	n	negative	-	-
HKGP002864-1	PW001632		#REF!	14	34	#REF!	n	negative	-	-
HKGP002876-1	HW000037		#REF!	11	65	#REF!	n	negative	-	-
HKGP002878-1	HW000041		#REF!	6	54	#REF!	n	negative	-	-
HKGP002879-1	HW000043		#REF!	3	72	#REF!	n	negative	-	-
HKGP002881-1	HW000045		#REF!	2	45	#REF!	n	negative	-	-
HKGP002882-1	HW000046		#REF!	6	53	#REF!	n	negative	-	-
HKGP002883-1	HW000047		#REF!	4	58	#REF!	n	negative	-	-
HKGP002929-1	PW001638		#REF!	14	36	#REF!	n	negative	-	-
HKGP002930-1	PW001649		#REF!	17	59	#REF!	n	negative	-	-
HKGP002932-1	PW001660		#REF!	10	53	#REF!	n	negative	-	-
HKGP002933-1	PW001661		#REF!	24	76	#REF!	n	negative	-	-
HKGP002972-1	PW001668		#REF!	7	44	#REF!	n	negative	-	-
HKGP002985-1	HW000054		#REF!	3	58	#REF!	n	negative	-	-
HKGP002987-1	HW000056		#REF!	2	50	#REF!	n	negative	-	-
HKGP002988-1	HW000057		#REF!	6	61	#REF!	n	negative	-	-
HKGP002990-1	HW000059		#REF!	2	63	#REF!	n	negative	-	-
HKGP002992-1	HW000061		#REF!	5	36	#REF!	n	negative	-	-
HKGP002993-1	HW000063		#REF!	1	66	#REF!	n	negative	-	-
HKGP002995-1	HW000065		#REF!	2	70	#REF!	n	negative	-	-
HKGP002997-1	HW000068		#REF!	4	8	#REF!	n	negative	-	-
HKGP003010-1	PW001709		#REF!	8	31	#REF!	n	negative	-	-
HKGP003067-1	PW001763		#REF!	16	26	#REF!	n	negative	-	-
HKGP003072-1	HW000075		#REF!	11	72	#REF!	n	negative	-	-
HKGP003073-1	HW000076		#REF!	2	31	#REF!	n	negative	-	-
HKGP003074-1	HW000078		#REF!	5	65	#REF!	n	negative	-	-
HKGP003076-1	HW000082		#REF!	3	58	#REF!	n	negative	-	-
HKGP003077-1	HW000083		#REF!	1	71	#REF!	n	negative	-	-
HKGP003079-1	HW000086		#REF!	3	42	#REF!	n	negative	-	-
HKGP003080-1	HW000088		#REF!	2	61	#REF!	n	negative	-	-
HKGP003084-1	PW001792		#REF!	15	56	#REF!	n	negative	-	-
HKGP003106-1	PW001805		#REF!	5	32	#REF!	n	negative	-	-
HKGP003152-1	PW001724		#REF!	10	46	#REF!	n	negative	-	-
HKGP003153-1	PW001725		#REF!	18	60	#REF!	n	negative	-	-
HKGP003156-1	PW001729		#REF!	20	63	#REF!	n	negative	-	-
HKGP003157-1	PW001733		#REF!	10	67	#REF!	n	negative	-	-
HKGP003175-1	PW001814		#REF!	10	63	#REF!	n	negative	-	-
HKGP003210-1	PW001854		#REF!	18	30	#REF!	n	negative	-	-
HKGP003229-1	HW000099		#REF!	2	4	#REF!	n	negative	-	-
HKGP003254-1	PW001876		#REF!	19	65	#REF!	n	negative	-	-
HKGP003293-1	PW001888		#REF!	15	71	#REF!	y	negative	-	-
HKGP003307-1	QM001738		#REF!	7	74	#REF!	n	negative	-	-
HKGP003338-1	PW001913		#REF!	11	33	#REF!	n	negative	-	-
HKGP003467-1	HW000189		#REF!	3	53	#REF!	n	negative	-	-
HKGP003470-1	HW000192		#REF!	3	71	#REF!	n	negative	-	-
HKGP003471-1	HW000195		#REF!	2	45	#REF!	n	negative	-	-
HKGP003504-1	PW002018		#REF!	30	74	#REF!	n	negative	-	-
HKGP003543-1	PW002037		#REF!	14	51	#REF!	n	negative	-	-
HKGP003591-1	PW002053		#REF!	5	46	#REF!	n	negative	-	-
HKGP003625-1	HW000239		#REF!	1	38	#REF!	n	negative	-	-
HKGP003626-1	HW000240		#REF!	2	34	#REF!	n	negative	-	-
HKGP003629-1	HW000243		#REF!	3	32	#REF!	y	negative	-	-
HKGP003630-1	HW000244		#REF!	7	63	#REF!	n	negative	-	-
HKGP003631-1	HW000245		#REF!	4	47	#REF!	n	negative	-	-
HKGP003632-1	HW000246		#REF!	7	70	#REF!	n	negative	-	-
HKGP003633-1	HW000253		#REF!	10	46	#REF!	n	negative	-	-
HKGP003636-1	HW000249		#REF!	6	66	#REF!	n	negative	-	-
HKGP003638-1	HW000289		#REF!	4	56	#REF!	n	negative	-	-
HKGP003640-1	HW000293		#REF!	9	67	#REF!	n	negative	-	-
HKGP003641-1	HW000294		#REF!	8	67	#REF!	n	negative	-	-
HKGP003642-1	HW000296		#REF!	7	64	#REF!	n	negative	-	-
HKGP003644-1	HW000361		#REF!	2	28	#REF!	n	negative	-	-
HKGP003647-1	HW000365		#REF!	6	30	#REF!	n	negative	-	-
HKGP003649-1	HW000368		#REF!	5	48	#REF!	n	negative	-	-
HKGP003651-1	HW000373		#REF!	4	62	#REF!	n	negative	-	-
HKGP003653-1	HW000376		#REF!	8	65	#REF!	n	negative	-	-
HKGP003654-1	HW000485		#REF!	2	51	#REF!	n	negative	-	-
HKGP003655-1	HW000379		#REF!	3	60	#REF!	n	negative	-	-
HKGP003659-1	HW000492		#REF!	6	62	#REF!	n	negative	-	-
HKGP003720-1	PW002100		#REF!	16	63	#REF!	n	negative	-	-
HKGP003777-1	PW001757		#REF!	6	57	#REF!	n	negative	-	-
HKGP003837-1	PW002148		#REF!	20	53	#REF!	y	negative	-	-
HKGP004135-1	QM002123		#REF!	2	76	#REF!	n	negative	-	-
HKGP006956-1	PW002970		#REF!	34	19	#REF!	y	negative	-	-
HKGP008227-1	PW004638		#REF!	19	50	#REF!	y	negative	-	-
HKGP008441-1	PW001728		#REF!	21	46	#REF!	n	negative	-	-
HKGP000661-1	CH000648		#REF!	7	28	#REF!	y	negative	-	-
HKGP000895-1	PW000889		#REF!	6	29	#REF!	n	negative	-	-
HKGP000967-1	QM002009		#REF!	8	6	#REF!	n	negative	-	-
HKGP001023-1	QM000454		#REF!	6	55	#REF!	n	negative	-	-
HKGP001047-1	PW000964		#REF!	9	50	#REF!	n	negative	-	-
HKGP001284-1	CH001128		#REF!	30	16	#REF!	y	negative	-	-
HKGP001632-1	QM000869		#REF!	6	34	#REF!	n	negative	-	-
HKGP001898-1	QM001016		#REF!	10	60	#REF!	y	negative	-	-
HKGP001984-1	CH001549		#REF!	8	6	#REF!	y	negative	-	-
HKGP002011-1	QM001086		#REF!	2	63	#REF!	n	negative	-	-
HKGP002291-1	CH001763		#REF!	16	15	#REF!	n	negative	-	-
HKGP002505-1	QM001931		#REF!	8	29	#REF!	n	negative	-	-
HKGP002599-1	CH002154		#REF!	6	9	#REF!	y	negative	-	-
HKGP002662-1	QM001420		#REF!	4	57	#REF!	n	negative	-	-
HKGP003614-1	QM001790		#REF!	11	44	#REF!	y	negative	-	-
HKGP003624-1	HW000236		#REF!	3	47	#REF!	n	negative	-	-
HKGP003639-1	HW000292		#REF!	7	56	#REF!	n	negative	-	-
HKGP006270-1	QM003737		#REF!	19	34	#REF!	n	negative	-	-
HKGP009013-1	QM004784		#REF!	7	54	#REF!	n	negative	-	-
HKGP000467-1	CH000511		#REF!	16	50	#REF!	y	negative	-	-
HKGP000484-1	PW000522		#REF!	6	3	#REF!	y	negative	-	-
HKGP000554-1	QM000187		#REF!	14	8	#REF!	y	negative	-	-
HKGP000558-1	PW000597		#REF!	9	10	#REF!	y	negative	-	-
HKGP000562-1	CH000521		#REF!	11	2	#REF!	y	negative	-	-
HKGP000563-1	CH000524		#REF!	10	19	#REF!	y	negative	-	-
HKGP000845-1	CH000800		#REF!	8	10	#REF!	y	negative	-	-
HKGP000857-1	QM000343		#REF!	2	51	#REF!	n	negative	-	-
HKGP000861-1	CH000812		#REF!	28	12	#REF!	y	negative	-	-
HKGP000902-1	PW000902		#REF!	9	17	#REF!	n	negative	-	-
HKGP000942-1	CH000918		#REF!	9	59	#REF!	y	negative	-	-
HKGP000950-1	QM000230		#REF!	2	70	#REF!	n	negative	-	-
HKGP001089-1	QM000507		#REF!	13	39	#REF!	n	negative	-	-
HKGP001128-1	QM000535		#REF!	9	69	#REF!	y	negative	-	-
HKGP001140-1	PW001009		#REF!	13	19	#REF!	y	negative	-	-
HKGP001145-1	QM000542		#REF!	15	79	#REF!	y	negative	-	-
HKGP001162-1	QM000568		#REF!	12	71	#REF!	n	negative	-	-
HKGP001180-1	QM000609		#REF!	4	62	#REF!	n	negative	-	-
HKGP001182-1	QM000399		#REF!	3	77	#REF!	n	negative	-	-
HKGP001188-1	QM000406		#REF!	19	53	#REF!	n	negative	-	-
HKGP001210-1	QM000417		#REF!	12	71	#REF!	y	negative	-	-
HKGP001236-1	PW000992		#REF!	12	12	#REF!	y	negative	-	-
HKGP001251-1	QM000594		#REF!	2	56	#REF!	n	negative	-	-
HKGP001264-1	QM000606		#REF!	8	32	#REF!	y	negative	-	-
HKGP001280-1	CH001123		#REF!	8	8	#REF!	n	negative	-	-
HKGP001281-1	CH001140		#REF!	16	14	#REF!	y	negative	-	-
HKGP001282-1	CH001142		#REF!	13	2	#REF!	n	negative	-	-
HKGP001283-1	CH001125		#REF!	19	6	#REF!	n	negative	-	-
HKGP001285-1	CH001131		#REF!	10	21	#REF!	y	negative	-	-
HKGP001288-1	PW001017		#REF!	16	6	#REF!	y	negative	-	-
HKGP001294-1	QM000618		#REF!	11	64	#REF!	n	negative	-	-
HKGP001297-1	QM000621		#REF!	8	54	#REF!	n	negative	-	-
HKGP001299-1	QM000624		#REF!	14	66	#REF!	n	negative	-	-
HKGP001300-1	QM000626		#REF!	9	76	#REF!	n	negative	-	-
HKGP001304-1	CH001147		#REF!	6	6	#REF!	y	negative	-	-
HKGP001305-1	CH001150		#REF!	27	23	#REF!	y	negative	-	-
HKGP001308-1	QM000634		#REF!	12	69	#REF!	n	negative	-	-
HKGP001311-1	CH001156		#REF!	9	34	#REF!	y	negative	-	-
HKGP001312-1	CH001157		#REF!	14	41	#REF!	y	negative	-	-
HKGP001314-1	CH001160		#REF!	32	28	#REF!	y	negative	-	-
HKGP001315-1	CH001163		#REF!	6	7	#REF!	n	negative	-	-
HKGP001316-1	CH001165		#REF!	3	5	#REF!	n	negative	-	-
HKGP001317-1	CH001168		#REF!	4	6	#REF!	y	negative	-	-
HKGP001318-1	CH001172		#REF!	3	19	#REF!	y	negative	-	-
HKGP001321-1	QM000639		#REF!	16	79	#REF!	n	negative	-	-
HKGP001330-1	PW001067		#REF!	6	12	#REF!	n	negative	-	-
HKGP001332-1	QM000643		#REF!	5	26	#REF!	n	negative	-	-
HKGP001334-1	QM000645		#REF!	5	61	#REF!	n	negative	-	-
HKGP001335-1	QM000646		#REF!	9	43	#REF!	y	negative	-	-
HKGP001337-1	QM000648		#REF!	21	56	#REF!	n	negative	-	-
HKGP001339-1	QM000650		#REF!	7	47	#REF!	n	negative	-	-
HKGP001344-1	CH001190		#REF!	1	21	#REF!	n	negative	-	-
HKGP001345-1	QM000652		#REF!	6	35	#REF!	n	negative	-	-
HKGP001346-1	QM000653		#REF!	9	52	#REF!	n	negative	-	-
HKGP001348-1	QM000659		#REF!	3	30	#REF!	y	negative	-	-
HKGP001349-1	QM000660		#REF!	6	27	#REF!	n	negative	-	-
HKGP001352-1	PW001077		#REF!	4	8	#REF!	n	negative	-	-
HKGP001355-1	PW001082		#REF!	7	5	#REF!	n	negative	-	-
HKGP001356-1	PW001085		#REF!	8	8	#REF!	y	negative	-	-
HKGP001357-1	PW001088		#REF!	5	8	#REF!	y	negative	-	-
HKGP001358-1	QM000661		#REF!	7	37	#REF!	n	negative	-	-
HKGP001362-1	CH001193		#REF!	18	42	#REF!	n	negative	-	-
HKGP001363-1	CH001194		#REF!	5	45	#REF!	y	negative	-	-
HKGP001364-1	CH001195		#REF!	3	11	#REF!	n	negative	-	-
HKGP001365-1	CH001197		#REF!	2	9	#REF!	n	negative	-	-
HKGP001369-1	CH001208		#REF!	3	40	#REF!	y	negative	-	-
HKGP001374-1	CH001209		#REF!	7	7	#REF!	n	negative	-	-
HKGP001375-1	CH001212		#REF!	8	20	#REF!	y	negative	-	-
HKGP001376-1	CH001223		#REF!	6	31	#REF!	y	negative	-	-
HKGP001377-1	CH001215		#REF!	2	5	#REF!	n	negative	-	-
HKGP001378-1	CH001217		#REF!	18	10	#REF!	y	negative	-	-
HKGP001382-1	QM000670		#REF!	13	69	#REF!	n	negative	-	-
HKGP001387-1	QM000678		#REF!	8	75	#REF!	n	negative	-	-
HKGP001389-1	CH001233		#REF!	18	12	#REF!	y	negative	-	-
HKGP001391-1	CH001241		#REF!	7	19	#REF!	n	negative	-	-
HKGP001392-1	CH001243		#REF!	11	19	#REF!	y	negative	-	-
HKGP001393-1	CH001248		#REF!	11	17	#REF!	y	negative	-	-
HKGP001395-1	QM000681		#REF!	12	65	#REF!	n	negative	-	-
HKGP001396-1	QM000682		#REF!	8	63	#REF!	n	negative	-	-
HKGP001400-1	CH001255		#REF!	6	6	#REF!	n	negative	-	-
HKGP001401-1	CH001258		#REF!	4	6	#REF!	y	negative	-	-
HKGP001403-1	CH001261		#REF!	10	28	#REF!	n	negative	-	-
HKGP001404-1	CH001262		#REF!	7	12	#REF!	y	negative	-	-
HKGP001405-1	CH001265		#REF!	7	25	#REF!	y	negative	-	-
HKGP001406-1	CH001275		#REF!	10	57	#REF!	y	negative	-	-
HKGP001409-1	PW001073		#REF!	18	9	#REF!	y	negative	-	-
HKGP001413-1	QM000690		#REF!	11	61	#REF!	n	negative	-	-
HKGP001414-1	QM000691		#REF!	12	60	#REF!	n	negative	-	-
HKGP001416-1	PW001091		#REF!	4	6	#REF!	y	negative	-	-
HKGP001417-1	PW001095		#REF!	14	11	#REF!	y	negative	-	-
HKGP001421-1	QM000695		#REF!	8	62	#REF!	n	negative	-	-
HKGP001422-1	QM000697		#REF!	6	30	#REF!	n	negative	-	-
HKGP001425-1	CH001289		#REF!	13	67	#REF!	y	negative	-	-
HKGP001426-1	CH001290		#REF!	3	49	#REF!	y	negative	-	-
HKGP001427-1	CH001292		#REF!	6	6	#REF!	y	negative	-	-
HKGP001429-1	CH001298		#REF!	5	13	#REF!	n	negative	-	-
HKGP001430-1	CH001301		#REF!	22	69	#REF!	n	negative	-	-
HKGP001431-1	CH001302		#REF!	18	24	#REF!	y	negative	-	-
HKGP001432-1	CH001306		#REF!	2	6	#REF!	n	negative	-	-
HKGP001434-1	CH001312		#REF!	2	6	#REF!	n	negative	-	-
HKGP001435-1	CH001315		#REF!	36	8	#REF!	y	negative	-	-
HKGP001437-1	QM000699		#REF!	4	21	#REF!	n	negative	-	-
HKGP001438-1	QM000700		#REF!	10	74	#REF!	n	negative	-	-
HKGP001441-1	QM000716		#REF!	9	69	#REF!	n	negative	-	-
HKGP001445-1	QM000719		#REF!	11	68	#REF!	y	negative	-	-
HKGP001454-1	CH001316		#REF!	2	6	#REF!	n	negative	-	-
HKGP001456-1	CH001322		#REF!	8	22	#REF!	y	negative	-	-
HKGP001460-1	QM000734		#REF!	6	71	#REF!	n	negative	-	-
HKGP001461-1	QM000735		#REF!	7	55	#REF!	n	negative	-	-
HKGP001462-1	QM000740		#REF!	2	67	#REF!	n	negative	-	-
HKGP001465-1	CH001330		#REF!	31	12	#REF!	y	negative	-	-
HKGP001467-1	CH001335		#REF!	23	7	#REF!	y	negative	-	-
HKGP001468-1	CH001341		#REF!	8	35	#REF!	y	negative	-	-
HKGP001470-1	QM000739		#REF!	9	63	#REF!	n	negative	-	-
HKGP001476-1	QM000757		#REF!	8	34	#REF!	n	negative	-	-
HKGP001477-1	CH001339		#REF!	28	36	#REF!	y	negative	-	-
HKGP001480-1	CH001353		#REF!	12	13	#REF!	y	negative	-	-
HKGP001481-1	PW001105		#REF!	5	36	#REF!	n	negative	-	-
HKGP001485-1	QM000759		#REF!	17	22	#REF!	n	negative	-	-
HKGP001490-1	PW001110		#REF!	12	16	#REF!	n	negative	-	-
HKGP001492-1	PW001114		#REF!	7	20	#REF!	n	negative	-	-
HKGP001501-1	CH001357		#REF!	19	7	#REF!	y	negative	-	-
HKGP001504-1	CH001366		#REF!	2	5	#REF!	n	negative	-	-
HKGP001505-1	CH001369		#REF!	3	6	#REF!	n	negative	-	-
HKGP001507-1	QM000786		#REF!	4	65	#REF!	n	negative	-	-
HKGP001514-1	CH001372		#REF!	34	7	#REF!	y	negative	-	-
HKGP001515-1	CH001379		#REF!	29	13	#REF!	y	negative	-	-
HKGP001516-1	CH001381		#REF!	4	6	#REF!	y	negative	-	-
HKGP001525-1	CH001391		#REF!	13	49	#REF!	y	negative	-	-
HKGP001526-1	CH001392		#REF!	25	11	#REF!	y	negative	-	-
HKGP001527-1	PW001122		#REF!	9	11	#REF!	n	negative	-	-
HKGP001529-1	PW001130		#REF!	12	16	#REF!	y	negative	-	-
HKGP001531-1	PW001133		#REF!	9	13	#REF!	y	negative	-	-
HKGP001532-1	QM000809		#REF!	4	75	#REF!	n	negative	-	-
HKGP001536-1	QM000789		#REF!	7	69	#REF!	n	negative	-	-
HKGP001540-1	CH001401		#REF!	6	6	#REF!	n	negative	-	-
HKGP001542-1	CH001412		#REF!	14	21	#REF!	y	negative	-	-
HKGP001543-1	CH001414		#REF!	20	18	#REF!	y	negative	-	-
HKGP001545-1	QM000817		#REF!	7	76	#REF!	y	negative	-	-
HKGP001551-1	CH001426		#REF!	5	25	#REF!	n	negative	-	-
HKGP001553-1	CH001428		#REF!	6	19	#REF!	y	negative	-	-
HKGP001554-1	CH001430		#REF!	3	58	#REF!	y	negative	-	-
HKGP001555-1	PW001141		#REF!	18	14	#REF!	n	negative	-	-
HKGP001558-1	QM000828		#REF!	11	45	#REF!	n	negative	-	-
HKGP001561-1	QM000836		#REF!	3	62	#REF!	n	negative	-	-
HKGP001563-1	CH001432		#REF!	3	5	#REF!	n	negative	-	-
HKGP001564-1	CH001434		#REF!	9	46	#REF!	n	negative	-	-
HKGP001567-1	CH001439		#REF!	3	5	#REF!	n	negative	-	-
HKGP001568-1	CH001442		#REF!	2	5	#REF!	y	negative	-	-
HKGP001570-1	QM000842		#REF!	3	60	#REF!	n	negative	-	-
HKGP001577-1	CH001448		#REF!	26	17	#REF!	y	negative	-	-
HKGP001579-1	CH001454		#REF!	6	66	#REF!	y	negative	-	-
HKGP001580-1	CH001456		#REF!	11	18	#REF!	y	negative	-	-
HKGP001581-1	CH001458		#REF!	8	20	#REF!	y	negative	-	-
HKGP001583-1	QM000636		#REF!	4	25	#REF!	n	negative	-	-
HKGP001584-1	CH001462		#REF!	16	66	#REF!	y	negative	-	-
HKGP001585-1	CH001464		#REF!	45	14	#REF!	y	negative	-	-
HKGP001586-1	CH001466		#REF!	9	4	#REF!	y	negative	-	-
HKGP001587-1	CH001468		#REF!	13	10	#REF!	y	negative	-	-
HKGP001588-1	CH001471		#REF!	9	2	#REF!	n	negative	-	-
HKGP001589-1	CH001474		#REF!	12	11	#REF!	n	negative	-	-
HKGP001590-1	CH001480		#REF!	5	4	#REF!	y	negative	-	-
HKGP001596-1	PW001172		#REF!	11	3	#REF!	y	negative	-	-
HKGP001612-1	CH001276		#REF!	3	5	#REF!	y	negative	-	-
HKGP001614-1	CH001282		#REF!	6	5	#REF!	y	negative	-	-
HKGP001615-1	CH001368		#REF!	7	18	#REF!	y	negative	-	-
HKGP001617-1	PW001094		#REF!	10	23	#REF!	y	negative	-	-
HKGP001624-1	CH001411		#REF!	18	16	#REF!	y	negative	-	-
HKGP001630-1	QM000865		#REF!	9	47	#REF!	n	negative	-	-
HKGP001631-1	QM000866		#REF!	4	74	#REF!	n	negative	-	-
HKGP001633-1	QM000871		#REF!	2	56	#REF!	y	negative	-	-
HKGP001641-1	QM000885		#REF!	8	36	#REF!	n	negative	-	-
HKGP001642-1	QM000888		#REF!	14	11	#REF!	n	negative	-	-
HKGP001645-1	CH001483		#REF!	3	62	#REF!	y	negative	-	-
HKGP001646-1	QM000863		#REF!	10	16	#REF!	n	negative	-	-
HKGP001647-1	QM000867		#REF!	6	15	#REF!	n	negative	-	-
HKGP001649-1	QM000874		#REF!	6	39	#REF!	n	negative	-	-
HKGP001650-1	QM000875		#REF!	3	54	#REF!	n	negative	-	-
HKGP001652-1	QM000886		#REF!	2	61	#REF!	n	negative	-	-
HKGP001653-1	QM000887		#REF!	4	50	#REF!	n	negative	-	-
HKGP001656-1	CH001489		#REF!	9	16	#REF!	y	negative	-	-
HKGP001658-1	CH001498		#REF!	3	6	#REF!	y	negative	-	-
HKGP001659-1	CH001492		#REF!	6	50	#REF!	n	negative	-	-
HKGP001660-1	CH001494		#REF!	32	53	#REF!	y	negative	-	-
HKGP001661-1	CH001495		#REF!	16	83	#REF!	y	negative	-	-
HKGP001662-1	CH001500		#REF!	3	6	#REF!	y	negative	-	-
HKGP001663-1	CH001504		#REF!	7	19	#REF!	y	negative	-	-
HKGP001664-1	CH001508		#REF!	2	8	#REF!	n	negative	-	-
HKGP001666-1	CH001512		#REF!	6	6	#REF!	n	negative	-	-
HKGP001667-1	CH001523		#REF!	12	72	#REF!	n	negative	-	-
HKGP001668-1	CH001524		#REF!	15	53	#REF!	n	negative	-	-
HKGP001669-1	CH001529		#REF!	27	50	#REF!	n	negative	-	-
HKGP001670-1	CH001515		#REF!	2	6	#REF!	n	negative	-	-
HKGP001671-1	CH001517		#REF!	4	6	#REF!	n	negative	-	-
HKGP001672-1	CH001520		#REF!	47	10	#REF!	y	negative	-	-
HKGP001674-1	CH001525		#REF!	1	4	#REF!	n	negative	-	-
HKGP001675-1	CH001527		#REF!	6	3	#REF!	n	negative	-	-
HKGP001677-1	PW001177		#REF!	4	6	#REF!	y	negative	-	-
HKGP001678-1	PW001180		#REF!	4	30	#REF!	y	negative	-	-
HKGP001682-1	QM000895		#REF!	8	50	#REF!	n	negative	-	-
HKGP001687-1	CH001530		#REF!	5	18	#REF!	n	negative	-	-
HKGP001689-1	CH001534		#REF!	6	44	#REF!	n	negative	-	-
HKGP001691-1	CH001551		#REF!	8	5	#REF!	n	negative	-	-
HKGP001692-1	CH001553		#REF!	10	16	#REF!	n	negative	-	-
HKGP001694-1	QM000905		#REF!	13	55	#REF!	n	negative	-	-
HKGP001696-1	QM000908		#REF!	4	49	#REF!	n	negative	-	-
HKGP001698-1	QM000912		#REF!	3	68	#REF!	n	negative	-	-
HKGP001699-1	QM000913		#REF!	5	62	#REF!	n	negative	-	-
HKGP001701-1	QM000916		#REF!	10	59	#REF!	n	negative	-	-
HKGP001705-1	CH001540		#REF!	10	12	#REF!	y	negative	-	-
HKGP001706-1	CH001543		#REF!	4	18	#REF!	y	negative	-	-
HKGP001707-1	CH001555		#REF!	6	61	#REF!	n	negative	-	-
HKGP001818-3	PW002764		#REF!	16	53	#REF!	n	negative	-	-
HKGP001819-1	QM000923		#REF!	5	77	#REF!	n	negative	-	-
HKGP001823-1	QM000933		#REF!	3	69	#REF!	n	negative	-	-
HKGP001825-1	QM000936		#REF!	19	55	#REF!	n	negative	-	-
HKGP001826-1	QM000937		#REF!	3	63	#REF!	n	negative	-	-
HKGP001827-1	QM000939		#REF!	8	45	#REF!	n	negative	-	-
HKGP001840-1	QM000956		#REF!	8	31	#REF!	y	negative	-	-
HKGP001843-1	QM000966		#REF!	8	36	#REF!	n	negative	-	-
HKGP001844-1	QM000959		#REF!	11	59	#REF!	n	negative	-	-
HKGP001848-1	CH001595		#REF!	7	5	#REF!	y	negative	-	-
HKGP001849-1	CH001597		#REF!	5	5	#REF!	y	negative	-	-
HKGP001850-1	CH001599		#REF!	6	6	#REF!	n	negative	-	-
HKGP001851-1	CH001601		#REF!	9	13	#REF!	y	negative	-	-
HKGP001852-1	CH001604		#REF!	3	53	#REF!	y	negative	-	-
HKGP001854-1	CH001614		#REF!	7	9	#REF!	n	negative	-	-
HKGP001855-1	CH001619		#REF!	2	45	#REF!	n	negative	-	-
HKGP001857-1	CH001623		#REF!	11	7	#REF!	n	negative	-	-
HKGP001858-1	CH001625		#REF!	16	76	#REF!	n	negative	-	-
HKGP001859-1	PW001199		#REF!	6	4	#REF!	n	negative	-	-
HKGP001862-1	PW001206		#REF!	6	7	#REF!	y	negative	-	-
HKGP001863-1	PW001209		#REF!	2	7	#REF!	n	negative	-	-
HKGP001864-1	QM000971		#REF!	6	27	#REF!	n	negative	-	-
HKGP001868-1	QM000984		#REF!	7	30	#REF!	n	negative	-	-
HKGP001871-1	QM000990		#REF!	13	66	#REF!	n	negative	-	-
HKGP001872-1	QM000991		#REF!	11	17	#REF!	y	negative	-	-
HKGP001883-1	QM000980		#REF!	1	55	#REF!	n	negative	-	-
HKGP001884-1	CH001628		#REF!	10	8	#REF!	y	negative	-	-
HKGP001886-1	CH001632		#REF!	8	8	#REF!	y	negative	-	-
HKGP001887-1	CH001635		#REF!	3	5	#REF!	n	negative	-	-
HKGP001889-1	CH001644		#REF!	11	17	#REF!	y	negative	-	-
HKGP001890-1	CH001648		#REF!	11	4	#REF!	n	negative	-	-
HKGP001891-1	CH001654		#REF!	10	12	#REF!	n	negative	-	-
HKGP001893-1	CH001657		#REF!	6	5	#REF!	y	negative	-	-
HKGP001896-1	PW001213		#REF!	4	14	#REF!	n	negative	-	-
HKGP001899-1	QM001019		#REF!	10	73	#REF!	y	negative	-	-
HKGP001902-1	QM001026		#REF!	1	72	#REF!	n	negative	-	-
HKGP001904-1	QM001029		#REF!	1	62	#REF!	n	negative	-	-
HKGP001905-1	QM001030		#REF!	3	64	#REF!	n	negative	-	-
HKGP001907-1	QM001034		#REF!	2	76	#REF!	n	negative	-	-
HKGP001908-1	CH001662		#REF!	3	33	#REF!	n	negative	-	-
HKGP001909-1	CH001661		#REF!	9	8	#REF!	y	negative	-	-
HKGP001910-1	CH001677		#REF!	12	57	#REF!	n	negative	-	-
HKGP001911-1	CH001680		#REF!	9	47	#REF!	y	negative	-	-
HKGP001912-1	CH001687		#REF!	6	9	#REF!	y	negative	-	-
HKGP001913-1	CH001689		#REF!	2	15	#REF!	y	negative	-	-
HKGP001914-1	CH001664		#REF!	10	8	#REF!	y	negative	-	-
HKGP001916-1	CH001670		#REF!	16	25	#REF!	y	negative	-	-
HKGP001917-1	CH001674		#REF!	2	4	#REF!	n	negative	-	-
HKGP001919-1	CH001684		#REF!	18	14	#REF!	y	negative	-	-
HKGP001920-1	CH001691		#REF!	5	45	#REF!	n	negative	-	-
HKGP001921-1	PW001191		#REF!	9	15	#REF!	n	negative	-	-
HKGP001924-1	PW001231		#REF!	5	15	#REF!	y	negative	-	-
HKGP001925-1	PW001235		#REF!	18	5	#REF!	y	negative	-	-
HKGP001929-1	PW001243		#REF!	13	12	#REF!	n	negative	-	-
HKGP001931-1	QM001037		#REF!	1	72	#REF!	n	negative	-	-
HKGP001932-1	QM001038		#REF!	4	72	#REF!	n	negative	-	-
HKGP001934-1	QM001041		#REF!	17	36	#REF!	n	negative	-	-
HKGP001935-1	QM001042		#REF!	3	78	#REF!	n	negative	-	-
HKGP001936-1	QM001043		#REF!	2	59	#REF!	n	negative	-	-
HKGP001938-1	QM001045		#REF!	5	66	#REF!	n	negative	-	-
HKGP001942-1	QM001054		#REF!	2	66	#REF!	n	negative	-	-
HKGP001944-1	QM001056		#REF!	4	4	#REF!	y	negative	-	-
HKGP001954-1	CH001697		#REF!	9	43	#REF!	y	negative	-	-
HKGP001955-1	CH001698		#REF!	14	27	#REF!	y	negative	-	-
HKGP001956-1	CH001702		#REF!	13	5	#REF!	y	negative	-	-
HKGP001957-1	CH001706		#REF!	5	8	#REF!	y	negative	-	-
HKGP001958-1	CH001710		#REF!	14	7	#REF!	y	negative	-	-
HKGP001960-1	CH001716		#REF!	14	6	#REF!	y	negative	-	-
HKGP001961-1	CH001701		#REF!	5	64	#REF!	n	negative	-	-
HKGP001962-1	PW001252		#REF!	8	11	#REF!	y	negative	-	-
HKGP001965-1	PW001266		#REF!	8	5	#REF!	y	negative	-	-
HKGP001975-1	QM001080		#REF!	3	71	#REF!	n	negative	-	-
HKGP001978-1	QM001085		#REF!	9	55	#REF!	n	negative	-	-
HKGP001981-1	QM000977		#REF!	4	37	#REF!	y	negative	-	-
HKGP001985-1	CH001556		#REF!	5	66	#REF!	n	negative	-	-
HKGP001987-1	CH001560		#REF!	6	20	#REF!	y	negative	-	-
HKGP001988-1	CH001563		#REF!	28	8	#REF!	y	negative	-	-
HKGP001993-1	CH001566		#REF!	17	20	#REF!	y	negative	-	-
HKGP001995-1	CH001570		#REF!	12	15	#REF!	y	negative	-	-
HKGP001996-1	CH001575		#REF!	16	34	#REF!	n	negative	-	-
HKGP001998-1	CH001579		#REF!	4	8	#REF!	n	negative	-	-
HKGP002000-1	CH001589		#REF!	4	45	#REF!	y	negative	-	-
HKGP002006-1	CH001590		#REF!	3	4	#REF!	n	negative	-	-
HKGP002007-1	PW001190		#REF!	9	13	#REF!	y	negative	-	-
HKGP002010-1	QM001084		#REF!	2	34	#REF!	n	negative	-	-
HKGP002012-1	QM001087		#REF!	4	73	#REF!	n	negative	-	-
HKGP002013-1	QM001088		#REF!	5	65	#REF!	n	negative	-	-
HKGP002018-1	QM001090		#REF!	3	33	#REF!	n	negative	-	-
HKGP002020-1	QM001093		#REF!	10	22	#REF!	n	negative	-	-
HKGP002021-1	QM001096		#REF!	3	64	#REF!	n	negative	-	-
HKGP002027-1	CH001719		#REF!	3	38	#REF!	y	negative	-	-
HKGP002028-1	CH001721		#REF!	14	7	#REF!	y	negative	-	-
HKGP002031-1	QM001166		#REF!	2	75	#REF!	n	negative	-	-
HKGP002033-1	QM001151		#REF!	9	26	#REF!	n	negative	-	-
HKGP002034-1	QM001171		#REF!	8	12	#REF!	y	negative	-	-
HKGP002035-1	QM001163		#REF!	3	48	#REF!	n	negative	-	-
HKGP002036-1	CH001824		#REF!	8	71	#REF!	y	negative	-	-
HKGP002038-1	CH001829		#REF!	12	66	#REF!	y	negative	-	-
HKGP002039-1	CH001830		#REF!	3	6	#REF!	y	negative	-	-
HKGP002041-1	CH001840		#REF!	4	65	#REF!	y	negative	-	-
HKGP002043-1	CH001842		#REF!	3	6	#REF!	n	negative	-	-
HKGP002044-1	CH001845		#REF!	6	9	#REF!	y	negative	-	-
HKGP002045-1	CH001847		#REF!	4	11	#REF!	y	negative	-	-
HKGP002046-1	CH001849		#REF!	9	6	#REF!	y	negative	-	-
HKGP002048-1	PW001316		#REF!	3	5	#REF!	n	negative	-	-
HKGP002053-1	QM001176		#REF!	2	70	#REF!	n	negative	-	-
HKGP002056-1	QM001179		#REF!	3	67	#REF!	n	negative	-	-
HKGP002059-1	QM001183		#REF!	2	69	#REF!	n	negative	-	-
HKGP002062-1	QM001190		#REF!	4	75	#REF!	n	negative	-	-
HKGP002064-1	QM001194		#REF!	5	75	#REF!	n	negative	-	-
HKGP002065-1	QM001201		#REF!	5	73	#REF!	n	negative	-	-
HKGP002067-1	QM001206		#REF!	4	75	#REF!	n	negative	-	-
HKGP002068-1	QM001208		#REF!	2	67	#REF!	n	negative	-	-
HKGP002069-1	CH001853		#REF!	2	6	#REF!	n	negative	-	-
HKGP002070-1	CH001856		#REF!	4	38	#REF!	y	negative	-	-
HKGP002075-1	QM001209		#REF!	3	53	#REF!	n	negative	-	-
HKGP002076-1	CH001862		#REF!	14	75	#REF!	y	negative	-	-
HKGP002078-1	CH001866		#REF!	6	13	#REF!	y	negative	-	-
HKGP002080-1	CH001878		#REF!	5	6	#REF!	y	negative	-	-
HKGP002081-1	CH001872		#REF!	17	7	#REF!	y	negative	-	-
HKGP002082-1	CH001880		#REF!	14	4	#REF!	y	negative	-	-
HKGP002096-1	QM001216		#REF!	4	62	#REF!	n	negative	-	-
HKGP002101-1	QM001223		#REF!	2	64	#REF!	n	negative	-	-
HKGP002102-1	QM001304		#REF!	6	72	#REF!	n	negative	-	-
HKGP002107-1	QM001230		#REF!	9	52	#REF!	n	negative	-	-
HKGP002110-1	CH001909		#REF!	4	4	#REF!	n	negative	-	-
HKGP002111-1	CH001911		#REF!	3	49	#REF!	n	negative	-	-
HKGP002114-1	CH001918		#REF!	10	18	#REF!	n	negative	-	-
HKGP002116-1	CH001951		#REF!	18	19	#REF!	y	negative	-	-
HKGP002119-1	CH001892		#REF!	40	9	#REF!	y	negative	-	-
HKGP002121-1	CH001898		#REF!	12	10	#REF!	y	negative	-	-
HKGP002123-1	CH001901		#REF!	6	6	#REF!	n	negative	-	-
HKGP002124-1	CH001904		#REF!	5	6	#REF!	y	negative	-	-
HKGP002125-1	CH001920		#REF!	12	16	#REF!	n	negative	-	-
HKGP002126-1	CH001925		#REF!	20	17	#REF!	n	negative	-	-
HKGP002127-1	CH001928		#REF!	5	48	#REF!	n	negative	-	-
HKGP002129-1	CH001939		#REF!	1	6	#REF!	y	negative	-	-
HKGP002130-1	CH001942		#REF!	3	5	#REF!	n	negative	-	-
HKGP002133-1	QM001237		#REF!	3	62	#REF!	n	negative	-	-
HKGP002134-1	QM001238		#REF!	4	58	#REF!	n	negative	-	-
HKGP002137-1	CH001914		#REF!	4	6	#REF!	y	negative	-	-
HKGP002138-1	CH001945		#REF!	6	5	#REF!	n	negative	-	-
HKGP002139-1	CH001948		#REF!	16	5	#REF!	y	negative	-	-
HKGP002140-1	CH001937		#REF!	2	45	#REF!	y	negative	-	-
HKGP002150-1	QM001252		#REF!	3	45	#REF!	n	negative	-	-
HKGP002151-1	QM001253		#REF!	3	62	#REF!	n	negative	-	-
HKGP002152-1	QM001254		#REF!	4	59	#REF!	n	negative	-	-
HKGP002153-1	CH001961		#REF!	10	64	#REF!	y	negative	-	-
HKGP002154-1	CH001953		#REF!	7	6	#REF!	n	negative	-	-
HKGP002155-1	CH001959		#REF!	15	6	#REF!	y	negative	-	-
HKGP002156-1	CH001962		#REF!	7	5	#REF!	n	negative	-	-
HKGP002157-1	CH001955		#REF!	10	5	#REF!	n	negative	-	-
HKGP002159-1	PW001379		#REF!	17	56	#REF!	n	negative	-	-
HKGP002160-1	QM001255		#REF!	2	80	#REF!	n	negative	-	-
HKGP002161-1	QM001256		#REF!	12	20	#REF!	y	negative	-	-
HKGP002163-1	QM001259		#REF!	8	3	#REF!	n	negative	-	-
HKGP002165-1	QM001264		#REF!	4	72	#REF!	n	negative	-	-
HKGP002166-1	QM001265		#REF!	2	62	#REF!	n	negative	-	-
HKGP002167-1	QM001268		#REF!	6	74	#REF!	n	negative	-	-
HKGP002168-1	QM001269		#REF!	4	75	#REF!	n	negative	-	-
HKGP002170-1	QM001272		#REF!	7	62	#REF!	n	negative	-	-
HKGP002172-1	CH001971		#REF!	7	37	#REF!	n	negative	-	-
HKGP002173-1	CH001972		#REF!	5	43	#REF!	y	negative	-	-
HKGP002174-1	CH001980		#REF!	3	40	#REF!	y	negative	-	-
HKGP002176-1	CH001978		#REF!	6	5	#REF!	y	negative	-	-
HKGP002178-1	PW001334		#REF!	28	55	#REF!	n	negative	-	-
HKGP002182-1	QM001188		#REF!	6	84	#REF!	n	negative	-	-
HKGP002183-1	QM001276		#REF!	6	30	#REF!	n	negative	-	-
HKGP002186-1	QM001279		#REF!	8	59	#REF!	n	negative	-	-
HKGP002187-1	QM001280		#REF!	3	53	#REF!	n	negative	-	-
HKGP002188-1	QM001281		#REF!	3	70	#REF!	n	negative	-	-
HKGP002189-1	QM001282		#REF!	3	79	#REF!	n	negative	-	-
HKGP002190-1	QM001283		#REF!	4	77	#REF!	n	negative	-	-
HKGP002192-1	QM001285		#REF!	5	47	#REF!	n	negative	-	-
HKGP002196-1	QM001291		#REF!	2	69	#REF!	n	negative	-	-
HKGP002199-1	QM001294		#REF!	5	74	#REF!	n	negative	-	-
HKGP002206-1	CH001999		#REF!	6	16	#REF!	n	negative	-	-
HKGP002208-1	CH002019		#REF!	1	42	#REF!	y	negative	-	-
HKGP002209-1	CH002020		#REF!	12	57	#REF!	y	negative	-	-
HKGP002211-1	CH002036		#REF!	6	65	#REF!	y	negative	-	-
HKGP002212-1	CH002040		#REF!	31	66	#REF!	y	negative	-	-
HKGP002213-1	CH002044		#REF!	3	8	#REF!	n	negative	-	-
HKGP002214-1	CH002046		#REF!	6	7	#REF!	n	negative	-	-
HKGP002215-1	CH001984		#REF!	7	18	#REF!	y	negative	-	-
HKGP002220-1	CH002014		#REF!	3	4	#REF!	y	negative	-	-
HKGP002223-1	CH002027		#REF!	8	3	#REF!	y	negative	-	-
HKGP002224-1	CH002029		#REF!	10	25	#REF!	y	negative	-	-
HKGP002226-1	CH002037		#REF!	16	28	#REF!	y	negative	-	-
HKGP002227-1	PW001399		#REF!	8	40	#REF!	n	negative	-	-
HKGP002229-1	PW001413		#REF!	16	20	#REF!	y	negative	-	-
HKGP002231-1	CH002041		#REF!	10	2	#REF!	n	negative	-	-
HKGP002235-1	PW001397		#REF!	12	3	#REF!	y	negative	-	-
HKGP002236-1	PW001400		#REF!	18	10	#REF!	n	negative	-	-
HKGP002242-1	CH001692		#REF!	4	58	#REF!	n	negative	-	-
HKGP002243-1	CH001728		#REF!	4	8	#REF!	y	negative	-	-
HKGP002244-1	CH001730		#REF!	17	14	#REF!	y	negative	-	-
HKGP002246-1	CH001741		#REF!	5	5	#REF!	y	negative	-	-
HKGP002250-1	PW001281		#REF!	9	58	#REF!	n	negative	-	-
HKGP002256-1	PW001284		#REF!	13	16	#REF!	y	negative	-	-
HKGP002266-1	QM001107		#REF!	5	60	#REF!	n	negative	-	-
HKGP002269-1	QM001110		#REF!	3	62	#REF!	n	negative	-	-
HKGP002270-1	QM001111		#REF!	3	63	#REF!	n	negative	-	-
HKGP002273-1	QM001114		#REF!	3	63	#REF!	n	negative	-	-
HKGP002275-1	QM001118		#REF!	24	30	#REF!	n	negative	-	-
HKGP002281-1	QM001125		#REF!	18	64	#REF!	y	negative	-	-
HKGP002282-1	CH001752		#REF!	27	14	#REF!	y	negative	-	-
HKGP002284-1	CH001754		#REF!	18	27	#REF!	n	negative	-	-
HKGP002286-1	CH001766		#REF!	9	35	#REF!	y	negative	-	-
HKGP002287-1	QM001049		#REF!	3	61	#REF!	n	negative	-	-
HKGP002288-1	CH001693		#REF!	5	6	#REF!	n	negative	-	-
HKGP002290-1	PW001251		#REF!	7	42	#REF!	n	negative	-	-
HKGP002292-1	CH001769		#REF!	3	14	#REF!	y	negative	-	-
HKGP002294-1	CH001774		#REF!	6	7	#REF!	n	negative	-	-
HKGP002303-1	PW001273		#REF!	22	4	#REF!	y	negative	-	-
HKGP002305-1	QM000713		#REF!	10	4	#REF!	y	negative	-	-
HKGP002306-1	QM000742		#REF!	8	54	#REF!	n	negative	-	-
HKGP002312-1	QM000820		#REF!	1	59	#REF!	n	negative	-	-
HKGP002314-1	QM000918		#REF!	6	29	#REF!	n	negative	-	-
HKGP002317-1	QM000982		#REF!	12	57	#REF!	n	negative	-	-
HKGP002318-1	QM000985		#REF!	5	25	#REF!	n	negative	-	-
HKGP002320-1	CH001737		#REF!	16	7	#REF!	n	negative	-	-
HKGP002326-1	QM001072		#REF!	7	48	#REF!	n	negative	-	-
HKGP002328-1	QM001116		#REF!	7	16	#REF!	n	negative	-	-
HKGP002332-1	CH001793		#REF!	3	41	#REF!	n	negative	-	-
HKGP002334-1	CH001798		#REF!	16	31	#REF!	y	negative	-	-
HKGP002335-1	CH001799		#REF!	13	44	#REF!	n	negative	-	-
HKGP002337-1	CH001781		#REF!	22	3	#REF!	y	negative	-	-
HKGP002340-1	CH001800		#REF!	10	7	#REF!	n	negative	-	-
HKGP002344-1	CH001815		#REF!	16	16	#REF!	y	negative	-	-
HKGP002350-1	CH001820		#REF!	4	36	#REF!	y	negative	-	-
HKGP002353-1	PW001300		#REF!	12	73	#REF!	n	negative	-	-
HKGP002354-1	PW001304		#REF!	9	8	#REF!	y	negative	-	-
HKGP002357-1	PW001309		#REF!	18	15	#REF!	y	negative	-	-
HKGP002360-1	QM000897		#REF!	9	34	#REF!	n	negative	-	-
HKGP002361-1	QM001126		#REF!	12	62	#REF!	n	negative	-	-
HKGP002367-1	QM001128		#REF!	12	74	#REF!	n	negative	-	-
HKGP002368-1	QM001129		#REF!	3	55	#REF!	n	negative	-	-
HKGP002370-1	QM001133		#REF!	3	71	#REF!	n	negative	-	-
HKGP002374-1	QM001137		#REF!	5	62	#REF!	n	negative	-	-
HKGP002376-1	QM001139		#REF!	2	70	#REF!	n	negative	-	-
HKGP002378-1	QM001143		#REF!	3	61	#REF!	n	negative	-	-
HKGP002380-1	CH001859		#REF!	6	5	#REF!	y	negative	-	-
HKGP002381-1	CH001875		#REF!	6	61	#REF!	y	negative	-	-
HKGP002382-1	CH001877		#REF!	4	55	#REF!	y	negative	-	-
HKGP002385-1	CH001823		#REF!	15	64	#REF!	y	negative	-	-
HKGP002387-1	QM001148		#REF!	3	14	#REF!	n	negative	-	-
HKGP002388-1	CH001821		#REF!	5	16	#REF!	y	negative	-	-
HKGP002389-1	QM001157		#REF!	5	71	#REF!	n	negative	-	-
HKGP002390-1	QM001158		#REF!	4	83	#REF!	n	negative	-	-
HKGP002392-1	QM001161		#REF!	3	60	#REF!	n	negative	-	-
HKGP002393-1	QM001162		#REF!	3	76	#REF!	n	negative	-	-
[truncated: 254 more rows]

## Sheet: Table S3 pos case details old
Table caption: ____________. D: Diagnostic testing; L: Lifestyle changes; M: Medication; P: Procedure; R: Referral; S: Surveillance; T: Clinical Trial
# Jamie working in offline copy
# 2227 probands. Updated 20250530
# currently pos and inconclusive cases included in case reviewer ask for inconclusive case variants. Inconcluive cases at bottom seaprated by line							#exclude blanks b4 vlookup						# some variants cannot be vlookup'ed, the yellow highlight ones				clinical management
participant id	occurrence count in table s2	occurrence count in var table pos 2	PCID	lab sample id	disease vlookup (id number from omim, clingen or other)	blank column	MOI	zygosity	inheritance	variant description in HGVS or ISCN nomenclature	cpra for vlookup acmg	inheritance for vlookup	variant type vlookup	classification	ACMG criteria (or other criteria, indicated in brackets if not ACMG)	tmp marking	D	L	M	P	R	S	T
																	Potential changes in clinical management
Participant ID	(this column not in final table)	(this column not in final table)	(this column not in final table)	(this column not in final table)	Diagnosis	(this column not in final table)	(this column not in final table)	Genotype	Inheritance	Variant identified	(this column not in final table)	(this column not in final table)	Variant type	ACMG Classification or Interpretation	Rules Applied	(this column not in final table)	D	L	M	P	R	S	T
HKGP000011-1	1	1	CH000011	B0000240B01	Autosomal dominant developmental and epileptic encephalopathy 67 (OMIM: 610648)			het	de novo	NM_015267.4(CUX2):c.1768G>A p.(Glu590Lys)	chr12-111310550-G-A	de novo		Pathogenic	PS2_VeryStrong, PS4, PM2_Supporting, PP2, PP3
HKGP000016-1	1	1	QM000018	A0000230B01	Breast cancer, susceptibility to (OMIM: 114480)					NM_000051.4(ATM):c.7886_7890del p.(Ile2629SerfsTer25)	chr11-108332850-CTTATA-C			#N/A	#N/A
HKGP000019-1	1	1	PW000034	C0000262B01	Autosomal dominant spinocerebellar ataxia 2 (OMIM: 183090)					NM_001372574.1:c.[16CAG [22]];[16CAG[47]]	SV			Expanded allele	NA
HKGP000024-1	1	1	PW000030	C0000258B01	Autosomal dominant basal ganglia calcification, idiopathic, 1 (OMIM:213600 )					NC_000008.11(SLC20A2):g.(42443575_42450769)del	SV			Likely pathogenic	PVS1, PM2_Supporting
HKGP000026-1	1	1	PW000026	C0000254B01	Autosomal dominant spinocerebellar ataxia 2 (OMIM: 183090) / Amyotrophic lateral scleorsis 13 (OMIM: 183090)					NM_001372574.1: c.[16CAG[22]];[16CAG[36]]	SV			Expanded allele	NA
HKGP000028-1	1	1	CH000060	B0000431B01	Autosomal dominant Coffin-Siris Syndrome 1 (OMIM: 135900)			het	de novo	NM_001374828.1(ARID1B):c.1651C>T p.(Gln551Ter)	chr6-156779331-C-T	de novo		Pathogenic	PVS1, PS2_Moderate, PM2_Supporting
HKGP000030-1	1	1	CH000050	B0000348B01	X-linked dominant epileptic encephalopathy, early infantile, 2 (OMIM: 300672)			het	de novo	NM_001323289.2(CDKL5):c.656A>G p.(Gln219Arg)	chrX-18588055-A-G	de novo		Likely pathogenic	PS2, PS4_Supporting, PM2_Supporting
HKGP000031-1	1	1	CH000043	B0000339B01	Autosomal dominant neurofibromatosis type 1 (OMIM: 162200)			het	de novo	NM_001042492.3(NF1):c.7537C>T p.(Gln2513Ter)	chr17-31352336-C-T	de novo		Pathogenic	PVS1, PS2, PM2_Supporting
HKGP000032-1	1	1	CH000063	B0000434B01	Autosomal dominant Weiss-Kruszka syndrome (OMIM: 618619)			het	de novo	NM_021224.6(ZNF462):c.4460_4463del p.(Thr1487IlefsTer9)	chr9-106928367-TCTCA-T	de novo		Pathogenic	PVS1, PS2_Supporting, PM2_Supporting
HKGP000033-2	1	1	CH000027	B0000281B01	Autosomal dominant Schwannomatosis 2 (OMIM: 615670)			het	paternal, father is affected	NM_006767.4(LZTR1):c.1084C>T p.(Arg362Ter)	chr22-20992304-C-T	paternal, father is affected		Pathogenic	PVS1, PS4
HKGP000034-1	1	1	CH000046	B0000344B01	Autosomal dominant megalencephaly-polymicrogyria-polydactyly-hydrocephalus syndrome 1 (OMIM: 603387)			het	de novo	NM_005027.4(PIK3R2):c.1117G>A p.(Gly373Arg)	chr19-18162974-G-A	de novo		Pathogenic	PS4_VeryStrong, PS2_Moderate, PM2_Supporting, PM1_Supporting
HKGP000035-1	1	1	CH000035	B0000311B01	Autosomal dominant Dravet syndrome (OMIM: 607208)			het	de novo	NM_001165963.4(SCN1A):c.2415+431C>G​ p.?	chr2-166040800-G-C	de novo		#N/A	#N/A
HKGP000038-1	1	1	CH000029	B0000287B01	Autosomal dominant neurofibromatosis type 1 (OMIM: 162200)			het	de novo	NM_001042492.3(NF1):c.574C>T p.(Arg192Ter)	chr17-31169985-C-T	de novo		Pathogenic	PVS1, PS4, PS2
HKGP000046-1	1	1	PW000039	C0000272B01	Autosomal dominant GLUT1 deficiency syndrome 2, childhood onset (OMIM: 612126)					NM_006516.4(SLC2A1):c.823G>A p.(Ala275Thr)	chr1-42929637-C-T			Likely pathogenic	PS4, PM2_Supporting, PP3, PP1
HKGP000053-1	1	1	PW000037	C0000265B01	Autosomal dominant myopathy, myofibrillar, 5 (OMIM: 609524)					NM_001458.5(FLNC):c.2033_2034del p.(Glu678AlafsTer11)	chr7-128841477-GGA-G			Likely pathogenic	PVS1, PM2_Supporting
HKGP000054-1	1	1	PW000090	C0000419B01	X-linked recessive syndromic intellectual developmental disorder, Cabezas type (OMIM: 300354)					NM_001079872.2(CUL4B):c.1741_1741+8del p.?	#N/A			#N/A	#N/A
HKGP000081-1	1	1	QM000035	A0000550B01	Autosomal recessive Kindler syndrome (OMIM: 607900)					NM_017671.5(FERMT1):c.811C>T p.(Arg271Ter)	chr20-6107570-G-A			Pathogenic	PVS1, PM3_Strong, PM2_Supporting, PP1
HKGP000096-1	1	1	CH000076	B0000480B01	Mitochondrial DNA-Associated Leigh Syndrome and NARP (OMIM: 256000, 161700)			85% heteroplasmy	maternal	NC_012920.1:m.9185T>C p.(Leu220Pro)	chrM-9185-T-C	maternal		Mitochondrial	NA
HKGP000098-1	1	1	CH000086	B0000507B01	Autosomal dominant cortical dysplasia, complex, with other brain malformations 1 (CDCBM1) (OMIM: 614039)			het	de novo	NM_006086.4(TUBB3):c.292G>A p.(Gly98Ser)	chr16-89934743-G-A	de novo		Pathogenic	PS2, PS4_Moderate, PP3_Moderate, PP2, PM2_Supporting
HKGP000106-1	1	1	PW000418	C0001135B01	Autosomal dominant neurofibromatosis type 1 (OMIM: 162200)					NM_001042492.3(NF1):c.2339C>G p.(Thr780Arg)	chr17-31227536-C-G			Likely pathogenic	PS4, PS2_Moderate, PM2_Supporting, PP2
HKGP000120-1	1	1	PW000150	C0000522B01	Autosomal dominant mandibulofacial dysostosis, Guion-Almeida type (OMIM: 610536)					NM_004247.4(EFTUD2):c.568_569del p.(Leu190AlafsTer23)	chr17-44880603-CAA-C			Pathogenic	PVS1, PS2_Moderate, PM2_Supporting
HKGP000129-1	1	1	CH000114	B0000591B01	Autosomal dominant neurofibromatosis type 1 (OMIM: 162200)			het	paternal, father is affected	NM_001042492.3(NF1):c.5858T>C p.(Leu1953Pro)	chr17-31334883-T-C	paternal, father is affected		Pathogenic	PS4_Moderate, PS2_Supporting, PM2_Supporting, PP2, PP3
HKGP000130-1	1	1	CH000113	B0000590B01	Autosomal dominant Vissers-Bodmer syndrome (OMIM: 619033)			het	de novo	NM_016284.5(CNOT1):c.76C>T p.(Arg26Ter)	chr16-58599262-G-A	de novo		Likely pathogenic	PVS1_Moderate, PS2_Moderate, PS4_Moderate, PM2_Supporting
HKGP000137-1	1	1	CH000136	B0000648B01	Autosomal dominant Hao-Fountain syndrome (OMIM: 616863)			het	unknown	NM_003470.3(USP7):c.3067C>T p.(Arg1023Ter)	chr16-8894828-G-A	unknown		Likely pathogenic	PVS1, PM2_Supporting
HKGP000140-1	1	1	PW000166	C0000555B01	mitochondrial encephalomyopathy, lactic acidosis, and stroke-like episodes (MELAS)					NC_012920.1:m.3271T>C	chrM-3271-T-C			#N/A	#N/A
HKGP000145-1	1	1	PW000176	C0000573B01	Autosomal dominant developmental delay with variable intellectual disability and dysmorphic facies (OMIM: 620098)					NM_004973.4(JARID2):c.3007del p.(Gln1003ArgfsTer45)	chr6-15512261-GC-G			Pathogenic	PVS1, PS2_Supporting, PM2_Supporting
HKGP000146-1	1	1	PW000179	C0000576B01	Autosomal dominant epilepsy, familial focal, with variable foci 3 (OMIM: 617118)					NM_001077350.3(NPRL3):c.274C>T p.(Arg92Ter)	chr16-119170-G-A			Likely pathogenic	PVS1, PM2_Supporting
HKGP000151-1	1	2	PW000196	C0000624B01	Autosomal recessive Coenzyme Q10 deficiency, primary, 4 (OMIM: 606980)		AR	het		NM_020247.5(COQ8A):c.1228C>T p.(Arg410Ter)	chr1-226983826-C-T			Pathogenic	PVS1, PM3_Supporting, PM2_Supporting
HKGP000151-1		2	PW000196	C0000624B01				het		NM_020247.5(COQ8A):c.1844dup p.(Ser616LeufsTer114)	chr1-226986631-T-TG			Likely pathogenic	PM3_Strong, PVS1_Moderate, PM2_Supporting, PP4
HKGP000153-1	1	1	CH000143	B0000673B01	Autosomal recessive Galloway-Mowat syndrome 1 (OMIM: 251300)			hom	biparental	NC_000015.10(WDR73):g.(84642882_84643897)del	SV	biparental		Likely pathogenic	PVS1_Strong, PM3_Supporting, PM2_Supporting
HKGP000159-1	1	1	CH000152	B0000732B01	Autosomal dominant Marfan syndrome (OMIM: 154700)			het	maternal, mother is affected	NM_000138.5(FBN1):c.5243_5263del p.(Cys1748_Gly1754del)	chr15-48460278-AAGCCTGGCCTTTGACTTCCAC-A	maternal, mother is affected		Likely Pathogenic	PM4, PM1, PM2_Supporting, PP4
HKGP000160-1	1	1	CH000161	B0000743B01	Autosomal dominant KAT6B-related multiple congenital anomalies syndrome (OMIM: 606170, 603736)			het	de novo	NM_012330.4 (KAT6B):c.3241G>T p.(Glu1081Ter)	chr10-75022100-G-T	de novo		Pathogenic	PVS1, PM2_Supporting, PS2_Supporting
HKGP000162-1	1	1	CH000151	B0000731B01	Autosomal dominant cleft palate, cardiac defects, and impaired intellectual development (OMIM: 600987)			het	de novo	NM_170675.5(MEIS2):c.505_512dup p.(Phe171LeufsTer12)	chr15-37093707-G-GAAGTTATC	de novo		Pathogenic	PVS1, PS2_Supporting, PM2_Supporting
HKGP000164-1	1	1	CH000167	B0000750B01	Autosomal dominant thyroid hormone resistance (OMIM: 188570)			het	paternal, father is affected	NM_001354712.2(THRB):c.1357C>G p.(Pro453Ala)	chr3-24122913-G-C	paternal, father is affected		Likely pathogenic	PS4, PP3_Moderate, PS3_Supporting
HKGP000166-1	1	1	CH000173	B0000769B01	Autosomal recessive limb girdle muscular dystrophy 1 (OMIM: 253600)			hom	unknown	NM_000070.3(CAPN3):c.2120A>G p.(Asp707Gly)	chr15-42410432-A-G	unknown		Pathogenic	PM3_VeryStrong, PP3_Strong
HKGP000173-1	1	1	CH000195	B0000805B01	Autosomal dominant breast-ovarian cancer, familial, 2 (OMIM: 612555)			het	unknown	NM_000059.4(BRCA2):c.3010del p.(Ser1004fs)	chr13-32337364-CA-C	unknown		Likely Pathogenic	PVS1, PM2_Supporting
HKGP000174-1	1	1	CH000194	B0000804B01	X-linked recessive Duchenne muscular dystrophy (OMIM: 310200)			hem	maternal	seq[GRCh38] der(X)ins(X;2)(p21.1;q21.1q22.1)dmat NC_000023.11:g.32464709_32464710 ins[NC_000002.12:g.129690803_139770866;TGT; NC_000023.11:g.32464703_32464709]	SV	maternal		Risk allele	NA
HKGP000176-1	1	1	PW000188	C0000598B01	Autosomal dominant neurodevelopmental disorder with visual defects and brain anomalies (OMIM: 618547)					NM_000188.3(HK1):c.1334C>T p.(Ser445Leu)	chr10-69382555-C-T			Likely pathogenic	PM2_Supporting, PS2_VeryStrong, PP2, PP3_Moderate, PS4_Supporting
HKGP000187-1	1	3	PW000221	C0000704B01	Autosomal recessive Segawa syndrome (OMIM: 605407)					NM_000360.4(TH):c.1402G>A p.(Val468Met)	chr11-2164325-C-T			VUS	PM3
HKGP000187-1		0	PW000221	C0000704B01						NM_000360.4(TH):c.605G>A p.(Arg202His)	chr11-2167905-C-T			Pathogenic	PM3_VeryStrong, PP3_Strong, PS3_Supporting
HKGP000187-1			PW000221	C0000704B01	Autosomal dominant tuberous sclerosis-2 (OMIM: 613254)					NM_000548.5(TSC2):c.4700G>A p.(Gly1567Asp)	chr16-2086230-G-A			Likely pathogenic	PS4, PP3_Strong, PM2_Supporting
HKGP000204-1	1	1	QM000070	A0000837B01	Autosomal dominant neuronal intranuclear inclusion disease (OMIM: 603472)					NM_001364013.2(NOTCH2NLC):c.[-164GGC[15]];[-164GGC[127]]	SV			Expanded allele	NA
HKGP000208-1	2	2	CH000214	B0000851B01	Autosomal dominant parietal foramina 2 (OMIM: 609597)			het	maternal	NM_021926.4(ALX4):c.344dup p.(Pro116AlafsTer42)	chr11-44309718-C-CT	maternal		Likely pathogenic	PVS1, PM2_Supporting
HKGP000208-1	2	0	CH000214	B0000851B01	Autosomal dominant Witteveen-Kolk syndrome (OMIM: 613406)			het	de novo	NC_000015.10:g.(75364722_75383075)del	SV	de novo		CNV	CNV
HKGP000221-1	1	1	PW000259	C0000775B01	X-linked dominant Fabry disease (OMIM: 301500)					NM_000169.3(GLA):c.1059_1061del p.(Met353del)	chrX-101398037-TATC-T			Likely pathogenic	PP4_Strong, PM4, PM2_Supporting, PP1
HKGP000223-1	1	1	PW000256	C0000770B01	Autosomal dominant polycystic kidney disease 1 (OMIM: 173900)					NC_000016.10(PKD1):g.(2103179_2103304)del	SV			Likely pathogenic	PVS1, PM2_supporting
HKGP000225-1	1	1	PW000262	C0000790B01	Autosomal dominant Charcot-Marie-Tooth disease, type 1A (OMIM: 118220)					seq[GRCh38] dup(17)(p12p12)NC_000017.11:g.(14175183_15575306)dup	#N/A			#N/A	#N/A
HKGP000231-1	1	2	PW000284	C0000834B01	Autosomal recessive mitochondrial complex IV deficiency, nuclear type 11 (OMIM: 619054)					NM_198076.6(COX20):c.259C>T p.(Gln87Ter)	chr1-244843078-C-T			Pathogenic	PM3_VeryStrong, PVS1_Strong, PM2_Supporting
HKGP000231-1		0	PW000284							NM_198076.6(COX20):c.41A>G p.(Lys14Arg)	chr1-244835755-A-G			Pathogenic	PS3, PM2_Supporting, PP4
HKGP000238-1	1	1	QM000067	A0000829B01	Autosomal dominant nephropathy, with or without extra-renal features (OMIM: 616002, 120330)					NM_000278.5(PAX2):c.240_247dup p.(Ile83ArgfsTer3)	chr10-100750720-C-CGGGTGTGA			Pathogenic	PVS1, PS2_Moderate, PM2_Supporting
HKGP000239-1	1	1	QM000068	A0000830B01	Autosomal dominant rhabdoid tumor predisposition syndrome 2 (OMIM: 613325)					NM_003072.5 (SMARCA4):c.991del p.(Gln331SerfsTer80)	chr19-10987794-AC-A			Likely pathogenic	PVS1, PM2_Supporting
HKGP000241-1	1	1	QM000075	A0000898B01	Autosomal dominant amyotrophic lateral sclerosis 10 with or without frontotemporal dementia (OMIM: 612069)					NM_007375.4(TARDBP):c.892G>A p.(Gly298Ser)	chr1-11022301-G-A			Likely pathogenic	PS4, PM1, PM2_Supporting, PP1
HKGP000243-1	1	1	QM000077	A0000925B01	Autosomal dominant amyotrophic lateral sclerosis 10 with or without frontotemporal dementia (OMIM: 612069)					NM_007375.4(TARDBP):c.1009A>G p.(Met337Val)	chr1-11022418-A-G			Likely pathogenic	PS4, PM1, PM2_Supporting, PP3, PP1
HKGP000245-1	1	1	QM000081	A0000939B01	Autosomal dominant Noonan syndrome 1 (OMIM: 163950)					NM_002834.5(PTPN11):c.794G>A p.(Arg265Gln)	chr12-112472981-G-A			Pathogenic	PS2_VeryStrong, PS4_Moderate, PS3, PM1, PP2, PP1
HKGP000248-1	1	2	QM000092	A0001026B01	Autosomal recessive Nonaka myopathy (OMIM: 605820)					NC_000009.12(GNE):g.(36257529_36266635)del	SV			Pathogenic	PVS1 (RNA), PM3, PM2_Supporting
HKGP000248-1			QM000092							NM_005476.7(GNE):c.527A>T p.(Asp176Val)	chr9-36246120-T-A			Pathogenic	PM3_VeryStrong, PP3_Moderate, PM2_Supporting
HKGP000262-1	1	1	CH000253	B0000965B01	Autosomal dominant neurofibromatosis type 1 (OMIM: 162200)			het	paternal, father is affected	seq[GRCH38] inv(17)(q11.2q12)pat NC_000017.11:g.[31217413_31217414insGCAGGAGGCGGAGG; 31217316_31217414dup;insACAGGCCTC;31217416_39045259inv; 39045260_39045261del]	SV	paternal, father is affected		CNV	NA
HKGP000265-1	1	1	CH000261	B0000997B01	X-linked recessive nephrogenic diabetes insipidus-1 (OMIM: 304800)			hem	maternal	NM_000054.6(AVPR2):c.607C>T p.(Arg203Cys)	chrX-153906113-C-T	maternal		Likely pathogenic	PM2_Supporting, PP4, PP1_Strong
HKGP000266-1	1	1	CH000265	B0001001B01	Autosomal dominant cataract 11, multiple types (OMIM: 610623)			het	paternal	NM_005029.4(PITX3):c.640_656dup p.(Gly220ProfsTer95)	chr10-102230766-G-GCCCAGGCCCTGCAGGGC	paternal		Pathogenic	PS4, PP1_strong, PM2_supporting, PS3_supporting
HKGP000276-1	1	2	PW000308	C0000889B01	Autosomal recessive limb girdle muscular dystrophy 1 (OMIM: 253600)					NM_000070.3(CAPN3):c.2120A>G p.(Asp707Gly)	chr15-42410432-A-G			Pathogenic	PM3_VeryStrong, PP3_Strong
HKGP000276-1			PW000308							NM_000070.3(CAPN3):c.2305C>T p.(Arg769Trp)	chr15-42410925-C-T			Pathogenic	PM3_VeryStrong, PP3_Strong, PM2_Supporting
HKGP000294-1	1	1	CH000287	B0001083B01	X-linked intellectual developmental disorder, X-linked syndromic, Billuart type (OMIM: 300486)			het	de novo	NM_002547.3(OPHN1):c.932_933+3delinsTA p.?	#N/A	de novo		#N/A	#N/A
HKGP000296-1	1	1	CH000293	B0001092B01	X-linked recessive retinoschisis (OMIM: 312700)			hem	maternal	NM_000330.4(RS1):c.638G>C p.(Arg213Pro)	chrX-18642041-C-G	maternal		Likely pathogenic	PP3_Strong, PM2_supporting, PP4
HKGP000299-1	1	1	CH000298	B0001098B01	Autosomal dominant nephropathy, with or without extra-renal features (OMIM: 616002, 120330)			het	maternal	NM_000278.5(PAX2):c.1022-1G>A p.?	chr10-100827008-G-A	maternal		Likely pathogenic	PVS1, PM2_supporting
HKGP000302-1	1	1	CH000306	B0001106B01	X-linked recessive Duchenne muscular dystrophy (OMIM: 310200)			hem	maternal	NM_004006.3(DMD):c.6290+3076A>G p.?	chrX-32284453-T-C	maternal		Pathogenic	PVS1 (RNA), PS4_Supporting, PM2_Supporting, PP4
HKGP000304-1	1	1	CH000316	B0001124B01	Autosomal dominant Chung-Jansen syndrome (OMIM: 617991)			het	de novo	NM_017934.7(PHIP):c.5_9del p.(Ser2Ter)	chr6-79078059-CACAAG-C	de novo		Pathogenic	PVS1, PS2_supporting, PM2_supporting
HKGP000309-1	1	1	PW000335	C0000927B01	Autosomal dominant brachydactyly, type E2 (OMIM: 613382)					NC_000012.12:27956785_27965779delinsTATAAATAACCT	SV			Likely pathogenic	PVS1, PM2_Supporting
HKGP000317-1	1	1	PW000355	C0000974B01	Autosomal dominant infantile convulsions and choreoathetosis (OMIM: 605751, 602066)					NM_145239.3(PRRT2):c.433del p.(Arg145GlyfsTer31)	chr16-29813482-AC-A			Pathogenic	PVS1, PS4_supporting, PM2_Supporting
HKGP000318-1	1	1	PW000348	C0000955B01	Autosomal dominant familial hypercholesterolemia 1 (OMIM: 143890)					NM_000527.5(LDLR):c.718G>A p.(Glu240Lys)	chr19-11106588-G-A			Pathogenic	PS4, PM2, PM3, PP4, PP3
HKGP000319-1	1	1	PW000358	C0000979B01	Autosomal recessive spastic ataxia, Charlevoix-Saguenay type (OMIM: 270550)					NM_014363.6(SACS):c.7873G>T p.(Gly2625Ter)	chr13-23336003-C-A			Likely pathogenic	PVS1_Strong, PM3_supporting, PM2_Supporting
HKGP000320-1	1	1	PW000359	C0000982B01	Autosomal dominant intellectual developmental disorder 55 with seizures (OMIM: 617831)					NM_138459.5(NUS1):c.646_647del p.(Lys216GlufsTer15)	chr6-117694132-CAA-C			Pathogenic	PVS1, PS2_Supporting, PM2_supporting
HKGP000321-1	1	1	PW000362	C0000985B01	Autosomal dominant intellectual developmental disorder 26 (OMIM: 615834)					NM_015570.4(AUTS2):c.1005del p.(Pro336LeufsTer2)	chr7-70763131-CA-C			Pathogenic	PVS1, PS2_Supporting, PM2_Supporting
HKGP000325-1	1	2	PW000374	C0001008B01	Autosomal recessive Gordon Holmes syndrome (OMIM: 212840)					NC_000007.14(RNF216):g.(5644692_5655375)del	SV			Pathogenic	PVS1, PM3, PM2_supporting
HKGP000325-1			PW000374							NM_207111.4(RNF216):c.687G>A p.(Trp229Ter)	chr7-5741330-C-T			Likely pathogenic	PVS1, PM2_supporting
HKGP000335-1	1	1	PW000407	C0001076B01	Autosomal dominant Noonan syndrome 1 (OMIM: 163950)					NM_002834.5(PTPN11):c.853T>C p.(Phe285Leu)	chr12-112473040-T-C			Pathogenic	PS4, PS2, PM2, PP2, PP3
HKGP000341-1	1	1	CH000338	B0001179B01	Autosomal dominant Townes-Brocks syndrome 1 (OMIM: 107480)			het	maternal, mother is affected	NM_002968.3(SALL1):c.2356C>T p.(Arg786Ter)	chr16-51139866-G-A	maternal, mother is affected		Pathogenic	PVS1, PM2_Supporting, PP1
HKGP000350-1	1	1	CH000369	B0001238B01	Autosomal dominant capillary malformation-arteriovenous malformation 2 (OMIM: 618196)			het	maternal	NM_004444.5(EPHB4):c.2233A>G p.(Asn745Asp)	chr7-100807466-T-C	maternal		Likely pathogenic	PS4_Moderate, PP3_Moderate, PM2_Supporting, PP1
HKGP000353-1	1	1	QM000084	A0000973B01	Autosomal recessive limb girdle muscular dystrophy 27 (OMIM: 619566)					NM_002226.5(JAG2):c.2134C>T p.(Arg712Cys)	chr14-105148326-G-A			VUS	PM3, PM2_Supporting, PP1, PP3
HKGP000366-1	1	1	CH000380	B0001252B01	Autosomal dominant tuberous sclerosis-2 (OMIM: 613254)			het	de novo	NM_000548.5(TSC2):c.2647C>T p.(Gln883Ter)	chr16-2076075-C-T	de novo		Pathogenic	PVS1, PS4, PS2, PM2_supporting
HKGP000369-1	1	1	CH000391	B0001278B01	Autosomal dominant Weiss-Kruszka syndrome (OMIM: 618619)			het	de novo	NM_021224.6(ZNF462):c.3414del p.(Glu1139LysfsTer2)	chr9-106927325-CA-C	de novo		Pathogenic	PVS1, PM2_Supporting, PS2_Supporting
HKGP000370-1	1	2	CH000393	B0001291B01	Autosomal recessive achromatopsia 2 (OMIM: 216900)			het	maternal	NM_001298.3(CNGA3):c.396-11C>G p.?	#N/A	maternal		#N/A	#N/A
HKGP000370-1		0						het	paternal	NM_001298.3(CNGA3):c.540dup p.(Tyr181LeufsTer2)	#N/A	paternal		#N/A	#N/A
HKGP000371-1	1	1	CH000396	B0001294B01	Autosomal dominant Legius syndrome (OMIM: 611431)			het	de novo	NM_152594.3(SPRED1):c.1104_1108dup p.(Leu370ProfsTer38)	chr15-38351432-G-GCATGC	de novo		Likely pathogenic	PVS1_Strong, PS2_Moderate, PM2_Supporting
HKGP000374-1	1	2	CH000403	B0001301B01	Autosomal recessive Bietti crystalline dystrophy (OMIM: 210370)			het	paternal	NM_207352.4(CYP4V2):c.1199G>A p.(Arg400His)	chr4-186208973-G-A	paternal		Likely pathogenic	PM3_VeryStrong, PP3_Moderate, PM2_Supporting
HKGP000374-1		0	CH000403					het	maternal	NM_207352.4(CYP4V2):c.802-8_810delinsGC p.?	chr4-186201149-TCATACAGGTCATCGCT-GC	maternal		#N/A	#N/A
HKGP000391-3	1	1	CH000406	B0001304B01	Autosomal dominant hemochromatosis, type 4 (OMIM: 606069)			het	unknown	NM_014585.6(SLC40A1):c.610G>A p.(Gly204Ser)	chr2-189565504-C-T	unknown		Likely pathogenic	PS4, PS3_Supporting, PP3, PP1
HKGP000392-1	1	1	CH000423	B0001352B01	Autosomal dominant neurofibromatosis type 1 (OMIM: 162200)			het	de novo	NM_001042492.3(NF1):c.6921G>C p.(Lys2307Asn)	chr17-31338805-G-C	de novo		Likely Pathogenic	PS2_Moderate, PS4_Moderate, PM2_Supporting, PS3_Supporting
HKGP000409-1	1	2	CH000495	B0001555B01	Autosomal recessive Poretti-Boltshauser syndrome (OMIM: 615960)			het	unknown	NC_000018.10(LAMA1):g.(7103692_7121408)del	SV	unknown		Pathogenic	PVS1, PM3, PM2_Supporting
HKGP000409-1		0	CH000495					het	maternal	NM_005559.4(LAMA1):c.519_522dup p.(Arg175LeufsTer4)	chr18-7050759-T-TGTAG	maternal		Likely pathogenic	PVS1, PM2_Supporting
HKGP000411-1	1	1	PW000438	C0001162B01	Autosomal dominant Au-Kline syndrome (OMIM: 616580)					NM_031263.4(HNRNPK):c.859C>T p.(Arg287Ter)	chr9-83971976-G-A			Pathogenic	PVS1, PS2_Moderate, PM2_Supporting
HKGP000417-1	1	1	PW000453	C0001243B01	Autosomal recessive muscular dystrophy, limb-girdle, 7 (OMIM: 601954)					NM_003673.4(TCAP):c.26_33dup p.(Glu12ArgfsTer20)	chr17-39665382-G-GCGAGGTGT			Pathogenic	PVS1, PM3, PM2_supporting
HKGP000435-1	1	1	PW000485	C0001373B01	Autosomal recessive nonsyndromic hearing loss and deafness (OMIM: 220290)					NM_004004.5(GJB2):c.109G>A p.(Val37Ile)	chr13-20189473-C-T			Pathogenic	PS4, PP1_Strong, PM3
HKGP000442-1	1	1	QM000111	A0001186B01	Autosomal dominant polycystic kidney disease 1 (OMIM: 173900)					NC_000016.10(PKD1):g.(2110587_2111851)del	#N/A			Likely pathogenic	PVS1, PM2_Supporting
HKGP000443-1	1	1	QM000112	A0001187B01	Autosomal dominant polycystic kidney disease 1 (OMIM: 173900)					NM_001009944.3(PKD1):c.2755del p.(Arg919GlyfsTer8)	chr16-2114267-CG-C			Likely pathogenic	PVS1, PM2_supporting
HKGP000444-1	1	1	QM000113	A0001188B01	X-linked dominant Fabry disease (OMIM: 301500)					NM_000169.3(GLA):c.41T>C p.(Leu14Pro)	chr23-101407863-A-G			Likely pathogenic	PS3_Moderate, PS4_Supporting, PM2_Supporting, PP4, PP1
HKGP000446-1	1	1	QM000115	A0001190B01	Autosomal dominant polycystic kidney disease 1 (OMIM: 173900)					NC_000016.10(PKD1):g.(2132339_2137621)del	SV			Pathogenic	PVS1, PM2_Supporting
HKGP000447-1	1	1	QM000116	A0001200B01	Autosomal dominant familial hypercholesterolemia 1 (OMIM: 143890)					NM_000527.5(LDLR):c.1586+5G>C p.?	#N/A			#N/A	#N/A
HKGP000457-1	1	1	CH000477	B0001479B01	X-linked intellectual developmental disorder, X-linked syndromic, Claes-Jensen type (OMIM: 300534)			het	de novo	NM_004187.5(KDM5C):c.2041C>T p.(Arg681Ter)	chr23-53201570-G-A	de novo		Pathogenic	PVS1, PS2_supporting, PM2_supporting
HKGP000462-1	1	3	CH000490	B0001512B01	Autosomal recessive Werner syndrome (OMIM: 604611)			het	unknown	NM_000553.6(WRN):c.3244del p.(Val1082TyrfsTer17)	chr8-31142635-TG-T	unknown		Pathogenic	PVS1, PM2_Supporting, PP4_Moderate
HKGP000462-1		0	CH000490					het	unknown	NM_000553.6(WRN):c.724+515A>G	#N/A	unknown		#N/A	#N/A
HKGP000463-1	1	1	CH000497	B0001557B01	Autosomal recessive mitochondrial complex I deficiency, nuclear type 16 (OMIM: 618238)			hom	biparental	NM_024120.5(NDUFAF5):c.836T>G p.(Met279Arg)	chr20-13816520-T-G	biparental		Likely pathogenic	PM3, PP3_Moderate, PM2_supporting, PP4
HKGP000464-1	1	1	CH000500	B0001575B01	Autosomal dominant intellectual developmental disorder 57 (OMIM: 618050)			het	de novo	NM_006852.6(TLK2):c.1187_1188+18del p.?	#N/A	de novo		#N/A	#N/A
HKGP000469-1	1	1	CH000515	B0001639B01	Autosomal dominant Phelan-McDermid syndrome (OMIM: 606232)			het	de novo	NM_001372044.2(SHANK3):c.3227del p.(Pro1076ArgfsTer64)	chr22-50720834-GC-G	de novo		Pathogenic	PVS1, PM2_Supporting, PS2_Supporting
HKGP000473-1	1	1	PW000488	C0001376B01	Autosomal dominant Baraitser-Winter syndrome 2 (OMIM: 614583)					NM_001614.5(ACTG1):c.773C>T p.(Pro258Leu)	chr17-81511217-G-A			Likely pathogenic	PP3_Moderate, PS2_Moderate, PM2_Supporting, PP2
HKGP000479-1	1	1	PW000509	C0001443B01	Autosomal dominant epilepsy, familial focal, with variable foci 2 (OMIM: 617116)					NM_006545.5(NPRL2):c.52_53del p.(Thr18AlafsTer11)	chr3-50350599-CGT-C			Likely pathogenic	PVS1, PM2_supporting
HKGP000488-1	1	1	PW000528	C0001489B01	Autosomal dominant prostate cancer (OMIM: 176807)					NM_000059.4(BRCA2):c.5164_5165del p.(Ser1722TyrfsTer4)	chr13-32339518-CAG-C			Pathogenic	PVS1, PS4_Moderate, PM2_Supporting
HKGP000490-1	2	2	PW000534	C0001498B01	Autosomal dominant Carney complex, type 1 (OMIM:160980)					NM_002734.5(PRKAR1A):c.682C>T p.(Arg228Ter)	chr17-68525886-C-T			Pathogenic	PVS1, PS4, PM2_Supporting
HKGP000490-1	0	0	PW000534	C0001498B01	Autosomal recessive deafness 3 (OMIM: 600316)					NM_016239.4(MYO15A):c.3524dup p.(Ser1176ValfsTer14)	chr17-18122323-C-CA			Pathogenic	PVS1, PM3_Strong, PM2_Supporting, PP1
HKGP000499-1	1	1	QM000704	A0005118B01	Autosomal dominant 4q31.3-q35.2 duplication syndrome		AD	het	de novo	NC_000004.12:g.(153000001_189500000)dup	NC_000004.12:g.(153000001_189500000)dup	de novo	CNV dup	Likely pathogenic	0.9 (Clingen CNV gain interpretation scoring)
HKGP000500-1	1	2	CH000596	B0001854B01	Autosomal recessive pontocerebellar hypoplasia, type 6 (OMIM: 611523)			het	maternal	NM_020320.5(RARS2):c.1238-28T>G p.?	chr6-87518919-A-C	maternal		Likely pathogenic	PVS1_Strong (RNA), PM3, PM2_Supporting
HKGP000500-1		0	CH000596					het	paternal	NM_020320.5(RARS2):c.685C>T p.(Arg229Ter)	chr6-87530870-G-A	paternal		Likely pathogenic	PVS1, PM2_Supporting
HKGP000503-1	1	1	QM000132	A0001305B01	Autosomal dominant neuronal intranuclear inclusion disease (OMIM: 603472)					NM_001364013.2(NOTCH2NLC):c.[-164GGC[23]];[-164GGC[96]]	repeat disorder			Expanded allele	NA
HKGP000505-1	1	1	QM000134	A0001318B01	Autosomal dominant hereditary leiomyomatosis and renal cell cancer (OMIM: 150800)					NM_000143.4(FH):c.698G>A p.(Arg233His)	chr1-241508643-C-T			Pathogenic	PS4, PP1, PP3_Strong, PM1
HKGP000512-1	1	1	QM001144	A0009166B01	Autosomal dominant occult macular dystrophy (OMIM: 613587)					NM_178857.6(RP1L1):c.133C>T p.(Arg45Trp)	chr8-10623069-G-A			Pathogenic	PS4, PP1_strong
HKGP000517-1	1	1	QM000189	A0001665B01	Autosomal dominant familial hypercholesterolemia 1 (OMIM: 143890)					NM_000527.5(LDLR):c.530C>G p.(Ser177Trp)	chr19-11105436-C-G			Likely pathogenic	PS4_Supporting, PM1, PM2, PP3
HKGP000530-1	1	1	QM000175	A0001603B01	Autosomal dominant polycystic kidney disease 2 (OMIM:613095)					NM_000297.4(PKD2):c.2358+1G>A p.?	#N/A			#N/A	#N/A
HKGP000533-1	1	1	CH001546	B0005634B01	Autosomal dominant developmental and epileptic encephalopathy 74 (OMIM: 618396)			het	de novo	NM_198904.4(GABRG2):c.316G>A p.(Ala106Thr)	chr5-162095551-G-A	de novo		Likely pathogenic	PS4, PS2_Moderate, PM2_supporting
HKGP000538-1	1	1	PW000472	C0001337B01	Autosomal dominant developmental and epileptic encephalopathy 94 (OMIM: 615369)					NM_001271.4(CHD2):c.3409C>T p.(Arg1137Ter)	chr15-92985669-C-T			Likely pathogenic	PVS1, PM2_Supporting
HKGP000543-1	1	1	PW000493	C0001392B01	Autosomal dominant neurodevelopmental disorder with spastic diplegia and visual defects (OMIM: 615075)					NM_001904.4(CTNNB1):c.865_869del p.(Thr289CysfsTer2)	chr3-41225783-CAACAA-C			Pathogenic	PVS1, PS2_Moderate, PM2_Supporting
HKGP000544-1	1	1	PW000544	C0001526B01	Autosomal dominant craniosynostosis 3 (OMIM: 615314)					NM_207037.2(TCF12):c.298dup p.(Thr100AsnfsTer33)	chr15-57091862-C-CA			Likely pathogenic	PVS1, PM2_Supporting
HKGP000545-1	2	2	PW000548	C0001532B01	Autosomal dominant Culler-Jones syndrome (OMIM: 615849)					NM_001374353.1(GLI2):c.86del p.(Gly29ValfsTer17)	chr2-120797403-CG-C			Likely pathogenic	PVS1, PM2_Supporting
HKGP000545-1	0	0	PW000548	C0001532B01	Autosomal recessive Fanconi anemia, complementation group A (OMIM: 227650)					NC_000016.10(FANCA):g.(89795358_89796888)del	SV			Pathogenic	PVS1, PM3_Supporting, PM2_Supporting
HKGP000546-1	1	1	PW000557	C0001543B01	Autosomal dominant Intellectual developmental disorder 23 (OMIM: 615761)					NM_001080517.3(SETD5):c.1918C>T p.(Gln640Ter)	chr3-9447821-C-T			Likely pathogenic	PVS1, PM2_supporting
HKGP000549-1	1	1	PW000576	C0001570B01	Autosomal dominant PTEN hamartoma tumour syndrome (OMIM: 158350)					NM_000314.8(PTEN):c.175T>C p.(Ser59Pro)	chr10-87925523-T-C			Likely pathogenic	PS2, PS3_Moderate, PM2_Supporting, PP3, PP2
HKGP000555-1	1	1	QM000186	A0001648B01	Autosomal dominant spinocerebellar ataxia type 6 (OMIM: 183086)					NM_001127222.2:c.[6937CAG[13];[6937CAG[26]]	repeat disorder			Expanded allele	N/A
HKGP000567-1	1	1	QM000191	A0001668B01	Autosomal dominant polycystic kidney disease 1 (OMIM: 173900)					NM_001009944.3(PKD1):c.6994_7000del p.(Ala2332TrpfsTer7)	#N/A			#N/A	#N/A
HKGP000571-1	1	1	PW000606	C0001663B01	Autosomal dominant Noonan syndrome 1 (OMIM: 163950)					NM_002834.5(PTPN11):c.846C>G p.(Ile282Met)	chr12-112473033-C-G			Pathogenic	PS2_VeryStrong, PS4, PM2_supporting, PP2, PP3
HKGP000578-1	1	1	PW000622	C0001689S04	Autosomal dominant retinoblastoma (OMIM: 180200)					NM_000321.3(RB1):c.763C>T p.(Arg255Ter)	chr13-48362859-C-T			pathogenic	PVS1, PS2_VeryStrong, PS4, PM2_Supporting
HKGP000588-1	1	2	QM001488	A0010461B01	Autosomal recessive pseudovaginal perineoscrotal hypospadias (OMIM: 264600)					NM_000348.4(SRD5A2):c.164T>C p.(Leu55Pro)	chr2-31580737-A-G			Likely pathogenic	PM3_Strong, PM5, PM2_Supporting
HKGP000588-1			QM001488							NM_000348.4(SRD5A2):c.554T>A p.(Leu185Ter)	chr2-31529451-A-T			Likely pathogenic	PVS1, PM2_Supporting
HKGP000589-1	1	1	QM000701	A0005115B01	Autosomal dominant epilepsy, familial focal, with variable foci 1 (OMIM: 604364)					NM_001242896.3(DEPDC5):c.425del p.(Gly142ValfsTer36)	chr22-31778108-TG-T			Likely pathogenic	PVS1, PM2_supporting
HKGP000595-1	1	1	PW000638	C0001759B01	Autosomal dominant spinocerebellar ataxia 12 (OMIM: 604326)					NC_000005.10:g.[146878758CAG[18]];[146878758CAG[75]]	repeat disorder			Expanded allele	NA
HKGP000609-1	1	1	QM000215	A0001754B01	Autosomal recessive muscular dystrophy, limb-girdle, 6 (OMIM: 601287)					NM_000337.6(SGCD):c.493C>T p.(Arg165Ter)	chr5-156595042-C-T			pathogenic	PVS1, PM3, PM2_Supporting
HKGP000650-1	1	1	PW000705	C0001937B01	Autosomal dominant Hiatt-Neu-Cooper neurodevelopmental syndrome (OMIM: 619311)					NM_005402.4(RALA):c.73G>A p.(Val25Met)	chr7-39686740-G-A			Likely pathogenic	PS2_Moderate, PP3_Moderate, PS4_Moderate, PM2_Supporting
HKGP000659-1	1	1	CH000645	B0001986B01	Autosomal dominant microcephaly with or without chorioretinopathy, lymphedema, or impaired intellectual development (OMIM: 152950)			het	paternal	NM_004523.4(KIF11):c.547C>T p.(Gln183Ter)	chr10-92609179-C-T	paternal		Likely pathogenic	PVS1, PM2_Supporting
HKGP000664-1	1	1	CH000665	B0002024B01	Autosomal dominant ectrodactyly, ectodermal dysplasia, and cleft lip/palate syndrome 3 (OMIM: 604292)			het	maternal	NM_003722.5(TP63):c.728G>A p.(Arg243Gln)	chr3-189864380-G-A	maternal		Likely pathogenic	PS4_Moderate, PP3_Moderate, PS2_Supporting, PM2_Supporting, PM1
HKGP000669-1	1	1	PW000747	C0002066B01	Autosomal dominant cerebral cavernous malformations 2 (OMIM: 603284)					NM_031443.4(CCM2):c.55C>T p.(Arg19Ter)	chr7-45038277-C-T			Pathogenic	PVS1, PS4, PM2_Supporting
HKGP000673-1	1	1	PW000749	C0002082B01	Autosomal recessive congenital ichthyosis 6 (OMIM: 612281)					NM_001099287.2(NIPAL4):c.247C>T p.(Arg83Ter)	chr5-157463303-C-T			Pathogenic	PVS1, PM3, PM2_Supporting
HKGP000695-1	1	1	CH000727	B0002219B01	Autosomal dominant developmental and epileptic encephalopathies 72 (OMIM: 618374)			het	de novo	NM_006160.4(NEUROD2):c.388G>C p.(Glu130Gln)	chr17-39606212-C-G	de novo		Likely pathogenic	PP3_Strong, PS2_Moderate, PM2_Supporting
HKGP000697-1	1	1	CH000732	B0002226B01	Autosomal dominant tuberous sclerosis-2 (OMIM: 613254)			het	de novo	NM_000548.5(TSC2):c.1832G>A p.(Arg611Gln)	chr16-2070571-G-A	de novo		Pathogenic	PS2, PS4, PP3_Moderate, PM2_Supporting, PS3_Supporting, PP4
HKGP000699-1	1	1	PW000817	C0002234B01	Autosomal dominant Pierpont syndrome (OMIM: 602342)					NM_024665.7(TBL1XR1):c.1337A>G p.(Tyr446Cys)	chr3-177033050-T-C			Pathogenic	PS2_VeryStrong, PS4, PP2, PM2_supporting
HKGP000727-1	1	1	CH000819	B0002414B01	Autosomal dominant intellectual developmental disorder 42 (OMIM: 616973)			het	de novo	NM_002074.5(GNB1):c.239T>C p.(Ile80Thr)	chr1-1806503-A-G	de novo		Pathogenic	PS2_VeryStrong, PS4, PM2_Supporting, PP2
HKGP000731-1	1	1	CH000829	B0002449S01	Autosomal dominant Li-Fraumeni syndrome (OMIM: 151623)			het	de novo	NM_000546.6(TP53):c.742C>T p.(Arg248Trp)	chr17-7674221-G-A	de novo		pathogenic	PS2, PS3, PS4, PP1_Strong, PM1, PP3_Moderate
HKGP000738-1	1	1	QM000364	A0002493B01	Autosomal dominant CHARGE syndrome (OMIM: 214800)					NM_017780.4(CHD7):c.7536del p.(Arg2512SerfsTer16)	chr8-60856814-AG-A			pathogenic	PVS1, PS2_Moderate, PM2_Supporting
HKGP000744-1	1	1	QM000256	A0001968B01	Autosomal dominant polycystic kidney disease 1 (OMIM: 173900)					NM_001009944.3(PKD1):c.1295C>T p.(Ala432Val)	chr16-2117579-G-A			Likely Pathogenic	PS4, PM2_Supporting, PP4
HKGP000753-1	1	1	QM000278	A0002072B01	Autosomal dominant hereditary hemorrhagic telangiectasia type 2 (OMIM: 600376)					NM_000020.3 (ACVRL1):c.632G>A p.(Gly211Asp)	chr12-51914445-G-A			Likely pathogenic	PP3_Strong, PS4_Moderate, PM2_Supporting
HKGP000779-1	1	1	QM000292	A0002121B01	Autosomal dominant familial hypercholesterolemia 1 (OMIM: 143890)					NM_000527.5(LDLR):c.313+2dup p.?	#N/A			#N/A	#N/A
HKGP000780-1	1	1	QM000436	A0002715B01	Autosomal dominant hereditary hemorrhagic telangiectasia type 2 (OMIM: 600376)					NM_000020.3(ACVRL1):c.1150C>T p.(Gln384Ter)	chr12-51916137-C-T			Likely pathogenic	PVS1, PM2_Supporting
HKGP000789-1	1	1	PW000754	C0002087B01	Autosomal dominant polycystic kidney disease 1 (OMIM: 173900)					NC_000016.10(PKD1):g.(2116907_2117358)del	SV			Likely pathogenic	PVS1, PM2_supporting
HKGP000795-1	1	1	QM000296	A0002150B01	Autosomal dominant polycystic liver disease 1 (OMIM: 174050)					NC_000019.10(PRKCSH):g.(11440229_11442745)del	SV			Pathogenic	PVS1, PM2_Supporting, PP4
HKGP000797-1	2	2	QM000302	A0002156B01	Autosomal dominant polycystic kidney disease 2​ (OMIM:613095)					NM_000297.4(PKD2):c.2224C>T p.(Arg742Ter)	chr4-88065479-C-T			Pathogenic	PVS1, PS4, PM2_Supporting, PP1
HKGP000797-1	0	0	QM000302	A0002156B01	Breast-ovarian cancer, familial, susceptibility to, 4 (OMIM: 614291)					NM_002878.4(RAD51D):c.556C>T p.(Arg186Ter)	chr17-35106406-G-A			Pathogenic	PVS1, PS4_Moderate
HKGP000813-1	1	1	QM000320	A0002283B01	Autosomal dominant familial hypercholesterolemia 1 (OMIM: 143890)					NM_000527.5(LDLR):c.986G>A p.(Cys329Tyr)	chr19-11110697-G-A			pathogenic	PS4, PP1_Strong, PS3_Moderate, PM2, PP3
HKGP000817-1	1	2	CH000750	B0002262B01	Autosomal recessive Stargardt disease 1 (OMIM: 248200)			het	maternal	NC_000001.11(ABCA4):g.(94099300_94109997)del	SV	maternal		Likely pathogenic	PVS1, PM3, PM2_Supporting
HKGP000817-1			CH000750					het	unknown	NM_000350.3(ABCA4):c.4872G>A p.(Trp1624Ter)	chr1-94021386-C-T	unknown		Pathogenic	PVS1, PM3, PM2_Supporting
HKGP000819-1	1	1	CH000760	B0002287B01	Autosomal recessive nonsyndromic hearing loss and deafness (OMIM: 220290)			hom	asumed biparental	NM_004004.6(GJB2):c.109G>A p.(Val37Ile)	chr13-20189473-C-T	asumed biparental		Pathogenic	PS4, PM3_VeryStrong, PP3, PP1_Strong
HKGP000826-1	2	2	CH000764	B0002291B01	Autosomal dominant familial hypercholesterolemia 1 (OMIM: 143890)			het	paternal, father is affected	NM_000527.5(LDLR):c.1246C>T p.(Arg416Trp)	chr19-11113337-C-T	paternal, father is affected		Pathogenic	PS4, PS3, PM2, PP3
HKGP000826-1	0	0	CH000764	B0002291B01	X-linked hemolytic anemia, G6PD deficient (favism) (OMIM: 300908)			hem	maternal	NM_001360016.2(G6PD):c.95A>G p.(His32Arg)	chr23-154546061-T-C	maternal		Pathogenic	PS3, PS4, PP3_Moderate
HKGP000846-1	1	1	PW000829	C0002278B01	Autosomal dominant amyotrophic lateral sclerosis 1 (OMIM: 105400)					NM_000454.5(SOD1):c.449T>C p.(Ile150Thr)	chr21-31668562-T-C			Pathogenic	PS4, PP3_Strong, PP1, PM2_supporting
HKGP000859-1	1	1	QM000346	A0002431B01	Autosomal dominant polycystic kidney disease 2 (OMIM:613095)					NM_000297.4(PKD2):c.844-1G>A	chr4-88038250-G-A			Likely pathogenic	PVS1, PM2_Supporting
HKGP000865-1	1	1	PW000860	C0002351B01	Autosomal dominant intellectual developmental disorder 48 (OMIM:617751)					NM_006908.5(RAC1):c.190T>G p.(Tyr64Asp)	#N/A			#N/A	#N/A
HKGP000869-1	2	2	PW000875	C0002394B01	Autosomal dominant Alport syndrome (OMIM: 203780)					NM_000092.5(COL4A4):c.1803+2T>C p.?	#N/A			#N/A	#N/A
HKGP000869-1	0	0	PW000875	C0002394B01	Autosomal dominant nail-patella syndrome (OMIM: 161200)					NM_001174147.2(LMX1B):c.691C>T p.(Arg231Ter)	chr9-126693273-C-T			Pathogenic	PVS1, PM2_Supporting
HKGP000876-1	1	1	QM000358	A0002480B01	Autosomal dominant polycystic kidney disease 2 (OMIM:613095)					NM_000297.4(PKD2):c.2159del p.(Asn720IlefsTer17)	chr4-88065406-GA-G			Pathogenic	PVS1, PS4, PM2_Supporting
HKGP000934-1	1	1	PW000932	C0002585B01	Autosomal dominant PTEN hamartoma tumor syndrome (OMIM: 158350, 605309)					NM_000314.8(PTEN):c.389G>C p.(Arg130Pro)	chr10-87933148-G-C			pathogenic	PS2, PS3_Moderate, PM1, PM2_Supporting, PP2, PS4_Supporting, PP3
HKGP000944-1	1	1	CH000930	B0002665B01	Autosomal recessive nonsyndromic hearing loss and deafness (OMIM: 220290)			hom	biparental	NM_004004.6(GJB2):c.109G>A p.(Val37Ile)	chr13-20189473-C-T	biparental		Pathogenic	PS4, PM3_VeryStrong, PP3, PP1_Strong
HKGP000965-1	1	1	QM000233	A0001872B01	Autosomal dominant polycystic kidney disease 1 (OMIM: 173900)					NM_001009944.3(PKD1):c.12061C>T p.(Arg4021Ter)	chr16-2090751-G-A			Pathogenic	PVS1, PS4, PM2_Supporting
HKGP001018-1	1	1	PW000956	C0002685B01	Autosomal dominant SCN8A-related epilepsy and/or neurodevelopmental disorders (OMIM: 617080, 614558)					NM_001330260.2(SCN8A):c.4880T>C p.(Ile1627Thr)	chr12-51806366-T-C			Likely pathogenic	PP3_Strong, PS2_Supporting, PP2, PM2_Supporting
HKGP001027-1	1	1	QM000459	A0002782B01	Autosomal dominant cardiomyopathy, hypertrophic, 4 (OMIM: 115197)					NM_000256.3(MYBPC3):c.3217dup p.(Arg1073ProfsTer4)	chr11-47333306-C-CG			Likely pathogenic	PVS1, PM2_Supporting
HKGP001052-1	1	1	PW000970	C0002718B01	Autosomal dominant breast-ovarian cancer, familial, 3 (OMIM: 613399)					NM_058216.3(RAD51C):c.571+5G>A p.?	chr17-58696864-G-A			Pathogenic	PS3, PS4
HKGP001077-1	1	1	QM000491	A0004105B01	Autosomal dominant polycystic kidney disease 1 (OMIM: 173900)					NM_001009944.3(PKD1):c.3296-1G>A p.?	chr16-2111872-C-T			Likely pathogenic	PVS1, PM2_Supporting
HKGP001080-1	1	2	QM002039	A0012794B01	Autosomal recessive congenital ichthyosis 2 (OMIM:242100)					NC_000017.11:g.(8083601_8091966)del	SV			Pathogenic	PVS1, PM2_supporting, PP4
HKGP001080-1			QM002039							NM_001139.3(ALOX12B):c.1013C>T p.(Ala338Val)	chr17-8079454-G-A			Likely pathogenic	PP3_Moderate, PM2_Supporting, PM3, PP4
HKGP001094-1	1	1	QM000513	A0004145B01	Autosomal dominant Costello syndrome (OMIM: 218040)					NM_005343.4(HRAS):c.187_207dup p.(Glu63_Asp69dup)	chr11-533848-G-GGTCCCGCATGGCGCTGTACTC			Likely pathogenic	PS2, PS4_Supporting, PM4, PM1, PM2
HKGP001110-1	1	1	CH001044	B0004185B01	Autosomal dominant osteogenesis imperfecta type 1 (OMIM: 166200)			het	paternal, father status uncertain	NM_000088.4(COL1A1):c.441dup p.(Gly148ArgfsTer21)	chr17-50199255-C-CG	paternal, father status uncertain		Likely pathogenic	PVS1, PM2_Supporting
HKGP001183-1	1	1	QM000400	A0002602B01	Autosomal dominant polycystic kidney disease 1 (OMIM: 173900)					NM_001009944.3(PKD1):c.7288C>T p.(Arg2430Ter)	chr16-2106599-G-A			pathogenic	PVS1, PS4, PM2_Supporting
HKGP001187-1	1	1	QM000404	A0002617B01	Autosomal dominant polycystic kidney disease 1 (OMIM: 173900)					NM_001009944.3(PKD1):c.10118C>A p.(Ser3373Ter)	chr16-2097917-G-T			Likely pathogenic	PVS1, PM2_Supporting
HKGP001198-1	1	1	QM000413	A0002670B01	Autosomal dominant familial hypercholesterinemia 2 (OMIM: 144010)					NM_000384.3(APOB):c.10580G>A p.(Arg3527Gln)	chr2-21006288-C-T			Likely pathogenic	PS4, PM1, PP3
HKGP001208-1	1	1	PW000923	C0002563B01	Autosomal dominant paroxysmal kinesigenic dyskinesia (OMIM: 128200)					NM_145239.3(PRRT2):c.649dup p.(Arg217ProfsTer8)	chr16-29813694-G-GC			Pathogenic	PVS1, PS4, PS2_VeryStrong, PP1_Strong
HKGP001217-1	1	1	QM000582	A0004318B01	X-linked recessive Allan-Herndon-Dudley syndrome (OMIM: 300523)					NM_006517.5(SLC16A2):c.1170+2T>A p.?	chrX-74525895-T-A			Likely pathogenic	PVS1, PM2_Supporting
HKGP001218-1	1	1	QM000589	A0004338B01	Autosomal dominant Noonan syndrome 4 (OMIM: 610733)					NM_005633.4(SOS1):c.797C>A p.(Thr266Lys)	chr2-39051211-G-T			Pathogenic	PS2_VeryStrong, PS4, PM2
HKGP001234-1	1	1	PW000988	C0002804S01	Autosomal dominant multiple endocrine neoplasia 1 (OMIM: 131100)					NM_001370259.2(MEN1):c.249_252del p.(Ile85SerfsTer33)	chr11-64809857-TAGAC-T			Pathogenic	PVS1, PS4, PM2_Supporting
HKGP001248-1	1	1	PW001014	C0004205B01	Autosomal dominant exostoses, multiple, type 1 (OMIM: 133700)					NM_000127.3(EXT1):c.1469del p.(Leu490ArgfsTer9)	chr8-117819742-CA-C			Pathogenic	PVS1, PS4, PM2_Supporting
HKGP001275-1	1	1	QM002182	A0013590B01	Autosomal dominant transient bullous of the newborn (OMIM: 131705)					NM_000094.4(COL7A1):c.6216+1G>A p.?	chr3-48575206-C-T			Likely pathogenic	PVS1, PM2_Supporting, PP4
HKGP000209-1	1	1	CH000225	B0000866B01	X-linked dominant Basilicata-Akhtar syndrome (OMIM: 301032)			hem	de novo	NM_078629.4(MSL3):c.749+5G>A p.?	chrX-11763002-G-A	de novo		Pathogenic	PVS1 (RNA), PS2_Supporting, PM2_Supporting
HKGP000247-1	1	1	QM000088	A0001003B01	Autosomal dominant familial hypercholesterolemia 1 (OMIM: 143890)					NM_000527.5(LDLR):c.1586+5G>C p.?	#N/A			#N/A	#N/A
HKGP000287-1	1	1	PW000325	C0000912B01	Autosomal dominant spinocerebellar ataxia 3 (OMIM: 109150)					NM_004993.6(ATXN3):c.[915CAG[16];915CAG[71]]	repeat disorder			Expanded allele	NA
HKGP000402-1	1	2	CH000449	B0001416B01	Autosomal recessive distal Arthrogryposis type 5D (OMIM: 615065)			het	unknown	NM_004826.4(ECEL1):c.1810G>A p.(Gly604Arg)	chr2-232481836-C-T	unknown		Likely pathogenic	PM3, PM2_Supporting, PP3_Strong
HKGP000402-1			CH000449					het	maternal	NM_004826.4(ECEL1):c.2152-15C>A p.?	chr2-232480490-G-T	maternal		Likely pathogenic	PM3_Strong, PM2_Supporting, PP3
HKGP000427-1	1	1	PW000474	C0001339B01	Autosomal recessive primary ciliary dyskinesia 3, with or without situs inversus (OMIM: 608644)					NM_001369.3(DNAH5):c.9065C>A p.(Ser3022Ter)	chr5-13777242-G-T			Pathogenic	PVS1, PM3_Supporting, PM2_Supporting
HKGP000428-1	1	1	PW000475	C0001340B01	Autosomal dominant chromosome 18p deletion syndrome (OMIM: 146390)					NC_000018.10:g.(10501-15787807)del	SV			#N/A	#N/A
HKGP000436-1	1	1	PW000490	C0001378B01	Autosomal dominant KCNQ2-related self-limited familial neonatal epilepsy (OMIM: 121200)					NM_172107.4(KCNQ2):c.546_556delinsAA p.(Leu183_Gly186delinsSer)	chr20-63444793-CGGCGGCCAGC-TT			VUS	PS2_Supporting, PM4, PM2_Supporting
HKGP000459-1	2	2	CH000485	B0001506B01	Autosomal recessive intellectual developmental disorder-57 (OMIM: 617188)			hom	biparental	NM_024298.5(MBOAT7):c.259C>T p.(Arg87Ter)	chr19-54187235-G-A	biparental		Pathogenic	PVS1, PM3, PM2_Supporting
HKGP000459-1	0	0	CH000485	B0001506B01	Autosomal dominant Charcot-Marie-Tooth disease, axonal, type 2A2A (OMIM: 609260)			het	maternal	NM_014874.4(MFN2):c.707C>T p.(Thr236Met)	chr1-11998877-C-T	maternal		Likely pathogenic	PS4_Moderate, PM2_Supporting, PP3_Moderate, PP2
HKGP000480-1	1	1	PW000511	C0001445B01	X-linked sideroblastic anemia 1 is confirmed (OMIM: 300751)					NM_000032.5(ALAS2):c.1354C>T p.(Arg452Cys)	chrX-55014830-G-A			Pathogenic	PS4, PM2_Supporting, PM1, PP3_Moderate, PP1
HKGP000485-1	1	1	PW000525	C0001471B01	Autosomal dominant hereditary hemorrhagic telangiectasia type 1 (OMIM: 187300)					NC_000009.12:g.(127809402_127817516)del	SV			Likely pathogenic	NA
HKGP001537-1	1	1	QM000812	A0005375B01	Autosomal dominant adult-onset demyelinating leukodystrophy (OMIM: 169500)					NC_000005.10:g.(126678537_126952081)dup	SV			Pathogenic	NA
HKGP000605-1	1	2	CH000548	B0001736B01	Autosomal recessive congenital adrenal hyperplasia due to 21-hydroxylase deficiency (OMIM : 201910)			het	paternal	NM_000500.9(CYP21A2):c.923dup p.(Leu308PhefsTer6)	chr6-32040182-G-GT	paternal		Likely pathogenic	PVS1, PM2_Supporting
HKGP000605-1			CH000548		Autosomal recessive congenital adrenal hyperplasia due to 21-hydroxylase deficiency (OMIM : 201910)			het	maternal	NM_000500.9(CYP21A2):c.92C>T p.(Pro31Leu)	chr6-32038514-C-T	maternal		Pathogenic	PM3_VeryStrong, PS3_Supporting, PM2_Supporting
HKGP000625-1	1	1	CH000577	B0001821B01	Autosomal dominant neurofibromatosis type 1 (OMIM: 162200)			het	de novo	NM_001042492.3(NF1):c.2410-16A>G p.?	chr17-31229009-A-G	de novo		Pathogenic	PS4, PS2, PM2_Supporting, PP3
HKGP000648-1	1	1	CH000621	B0001930B01	Autosomal dominant GLUT1 deficiency syndrome (OMIM: 606777)			het	de novo	seq[GRCh38] t(1;7)(p34.2;q31.1)dn NC_000001.11:g.pter_42953565delins[NC_000007.14:g.110391254_qterinv] NC_000007.14:g.110391235_qterdelins[NC_000001.11:g.42953556_42953272inv;42947626_pterinv]	SV	de novo		CNV	NA
HKGP000651-1	1	1	PW000711	C0001946B01	Autosomal recessive Galloway-Mowat syndrome 3 (OMIM: 617729)					NM_017807.4(OSGEP):c.740G>A p.(Arg247Gln)	chr14-20447957-C-T			Likely pathogenic	PS3_Supporting, PM3, PM2_Supporting, PP1_Moderate
HKGP000655-1	1	2	QM000257	A0001969B01	Autosomal recessive spinocerebellar ataxia with axonal neuropathy-2 (OMIM: 606002)_x000D_					NM_015046.7(SETX):c.2332C>T p.(Arg778Ter)	chr9-132329266-G-A			Pathogenic	PVS1, PM3_Supporting, PM2_Supporting, PP4
HKGP000656-1	1	1	PW000714	C0001971B01	Autosomal dominant developmental delay with variable neurologic and brain abnormalities (OMIM: 619694)					NM_001007527.2(LMBRD2):c.1448G>A p.(Arg483His)	chr5-36115109-C-T			Likely pathogenic	PS4_Moderate, PS2_Moderate, PM2_Supporting, PP3
HKGP000665-1	1	1	CH000667	B0002031B01	Autosomal dominant neurofibromatosis type 1 (OMIM: 162200)			het	de novo	NC_000017.11(NF1):g.(31327740_31329914)del	SV	de novo		Pathogenic	PVS1, PS2, PM2_Supporting
HKGP000668-1	1	1	CH000676	B0002059B01	Autosomal dominant Dravet syndrome (OMIM: 607208)			het	de novo	NC_000002.12:g.166073547_166073548insN[?]	SV	de novo		Pathogenic	PVS1, PS2_Supporting, PM2_Supporting
HKGP000681-1	1	1	QM000297	A0002151B01	X-linked chronic granulomatous disease (OMIM: 306400)					NM_000397.4(CYBB):c.613T>A p.(Phe205Ile)	chrX-37796080-T-A			Likely pathogenic	PM2_Supporting, PP4_Moderate, PP3_Strong
HKGP000682-1	1	1	QM000299	A0002153B01	Autosomal dominant TSC2/PKD1 contiguous gene syndrome (PKDTS)					NC_000016.10:g.(2036427_2101117)del	SV			CNV	NA
HKGP000706-1	1	1	PW000830	C0002280B01	Autosomal dominant CHARGE syndrome (OMIM: 214800)					NM_017780.4(CHD7):c.5405-17G>A p.?	chr8-60850476-G-A			Pathogenic	PVS1_Moderate (RNA), PS4, PS2_VeryStrong, PM2_Supporting
HKGP000707-1	1	1	PW000837	C0002302B01	Autosomal dominant cerebellar dysfunction with variable cognitive and behavioral abnormalities (OMIM: 614756)					NC_000001.11(CAMTA1):g.(7236642_7252731)dup	SV			Pathogenic	PVS1, PS2_Supporting, PM2_Supporting
HKGP000802-1	1	1	QM000308	A0002178B01	X-linked dominant Charcot-Marie-Tooth disease 1 (OMIM: 302800)					NM_000166.6(GJB1):c.190T>C p.(Cys64Arg)	chrX-71223897-T-C			Likely pathogenic	PP3_Strong, PM2_Supporting, PP2
HKGP000806-1	1	1	CH000702	B0002134B01	Autosomal dominant Waardenburg syndrome (OMIM: 193500, 148820)			het	paternal, father is affected	seq[GRCH38] inv(2)(q33.1q36.1)pat NC_000002.12:g.[201236834delinsTGAGCCCAGGGCTCT;201236835_222273459inv]	SV	paternal, father is affected		CNV	NA
HKGP000811-1	1	1	QM000318	A0002274B01	Autosomal dominant Li-Fraumeni syndrome (OMIM: 151623)					NM_000546.6(TP53):c.742C>G p.(Arg248Gly)	chr17-7674221-G-C			Pathogenic	PS3, PM2_Supporting, PM1, PP3_Moderate
HKGP000816-1	1	2	CH000741	B0002247B01	Autosomal dominant alpha-actinopathy			het	paternal	NM_001100.4(ACTA1):c.143G>C p.(Gly48Ala)	chr1-229432867-C-G	paternal		VUS	PM6_Supporting, PM2_Supporting, PM1, PP3
HKGP000816-1			CH000741		X-linked FLNA deficiency			het	unknown	NM_001110556.2(FLNA):c.1571G>A p.(Gly524Glu)	chrX-154365256-C-T	unknown		Likely pathogenic	PS4_Supporting, PS2_Supporting, PM2_Supporting, PP3_Moderate, PP2
HKGP000911-1	1	1	QM000398	A0002599B01	Autosomal dominant polycystic kidney disease 1 (OMIM : 173900)					NM_001009944.3(PKD1):c.6124G>C p.(Ala2042Pro)	chr16-2109043-C-G			Likely pathogenic	PS4_Supporting, PM2_Supporting, PP4_Moderate, PP3, PP1_Moderate
HKGP000922-1	2	2	CH000863	B0002525B01	Autosomal dominant Lynch syndrome 1 (OMIM: 120435)			het	maternal, mother status uncertain	NC_000002.12:g.(47401363_47424421)del	SV	maternal, mother status uncertain		Likely pathogenic	PVS1, PM2_Supporting
HKGP000922-1	0	0	CH000863	B0002525B01	X-linked hemolytic anemia, G6PD deficient (favism) (OMIM: 300908)			hem	maternal, mother status uncertain	NM_001360016.2(G6PD):c.95A>G p.(His32Arg)	chr23-154546061-T-C	maternal, mother status uncertain		Pathogenic	PS3, PS4, PP3_Moderate
HKGP000964-1	1	1	QM000232	A0001871B01	Autosomal dominant ALG9-associated polycystic kidney disease (MONDO: 0700000)					NM_024740.2(ALG9):c.1225del p.(Arg409AlafsTer7)	chr11-111838347-CG-C			Likely pathogenic	PVS1_Strong, PM2_Supporting, PP4
HKGP000971-1	1	1	QM000238	A0001889B01	Autosomal dominant polycystic kidney disease 2 (OMIM: 613095)					NM_000297.4(PKD2):c.2159del p.(Asn720IlefsTer17)	chr4-88065406-GA-G			Pathogenic	PVS1, PS4, PM2_Supporting
HKGP000972-1	1	1	QM000239	A0001893B01	Autosomal dominant arrhythmogenic cardiomyopathy with woolly hair and keratoderma (OMIM: 615821)					NM_004415.4(DSP):c.4091dup p.(Asn1364LysfsTer4)	chr6-7580275-T-TA			Likely pathogenic	PVS1, PM2_Supporting
HKGP001020-1	1	1	QM000440	A0002737B01	Autosomal dominant developmental and epilepticencephalopathy 26 (OMIM: 616056).					NM_004975.4(KCNB1):c.949C>T p.(Leu317Phe)	chr20-49374611-G-A			Likely pathogenic	PS4_Supporting, PS2_Supporting, PM2_Supporting, PP3_Moderate, PP2
HKGP001041-1	1	1	CH000942	B0004011B01	Autosomal dominant neurofibromatosis type 1 (OMIM: 162200)			het	de novo	NM_001042492.3(NF1):c.7025T>G p.(Leu2342Arg)	chr17-31340608-T-G	de novo		Likely pathogenic	PS2, PM2_Supporting, PP2
HKGP001078-1	1	1	QM000492	A0004106B01	X-linked immunodeficiency with magnesium defect, Epstein-Barr virus infection, and neoplasia (OMIM: 300853)					NM_001367916.1(MAGT1):c.657G>A p.(Trp219Ter)	chrX-77856748-C-T			Likely pathogenic	PVS1, PM2_Supporting
HKGP001101-1	1	1	QM000519	A0004162B01	Autosomal dominant multiple endocrine neoplasia type 1 (OMIM: 131100)					NM_001370259.2(MEN1):c.1664G>A p.(Ser555Asn)	chr11-64804503-C-T			Likely pathogenic	PS4_Supporting, PS3_Supporting, PM2_Supporting, PP4_Moderate, PP3, PP2
HKGP001116-1	1	1	QM000530	A0004192B01	Autosomal dominant polycystic kidney disease 1 (OMIM: 173900)					NM_001009944.3(PKD1):c.8299C>T p.(Arg2767Cys)	chr16-2103758-G-A			Likely pathogenic	PS4, PS3_Supporting, PM2_Supporting
HKGP001127-1	1	1	QM000534	A0004209B01	Autosomal dominant polycystic kidney disease 2 (OMIM: 613095)					NM_000297.4(PKD2):c.2407C>T p.(Arg803Ter)	chr4-88067946-C-T			Pathogenic	PVS1, PS4, PM2_Supporting
HKGP001142-1	1	2	QM000375	A0002550B01	Autosomal recessive sitosterolemia 2 (OMIM: 618666)					NM_022436.3(ABCG5):c.751C>T p.(Gln251Ter)	chr2-43826405-G-A			Pathogenic	PVS1, PM3_VeryStrong, PM2_Supporting, PP4
HKGP001142-1			QM000375							NM_022436.3(ABCG5):c.805G>A p.(Gly269Arg)	chr2-43824988-C-T			Likely pathogenic	PM3_Strong, PM2_Supporting, PP3, PP4
HKGP001147-1	1	1	QM000548	A0004241B01	Autosomal dominant polycystic kidney disease 2 (OMIM: 613095)					NM_000297.4(PKD2):c.2407C>T p.(Arg803Ter)	chr4-88067946-C-T			Pathogenic	PVS1, PS4, PM2_Supporting
HKGP001148-1	1	1	QM000549	A0004242B01	Autosomal dominant polycystic kidney disease 1 (OMIM: 173900)					NM_001009944.3(PKD1):c.341_345del p.(Leu114Ter)	chr16-2119127-TAAATA-T			Likely pathogenic	PVS1, PM2_Supporting
HKGP001153-1	1	1	CH001068	B0004236B01	Autosomal dominant MRKH syndrome			het	de novo	NM_001142966.3(GREB1L):c.4344C>A p.(Tyr1448Ter)	chr18-21505925-C-A	de novo		Pathogenic	PVS1, PS2_Moderate, PM2_Supporting
HKGP001179-1	2	2	QM000608	A0004411B01	Autosomal dominant transthyretin-related hereditary amyloidosis (OMIM: 105210)					NM_000371.4(TTR):c.424G>A p.(Val142Ile)	chr18-31598655-G-A			Likely pathogenic	PS4, PS3_Supporting, PP3
HKGP001179-1	0	0	QM000608	A0004411B01	Autosomal dominant intrinsic cardiomyopathy					NM_001103.4(ACTN2):c.959T>G p.(Leu320Arg)	chr1-236739384-T-G			Likely pathogenic	PS4_Supporting, PM2_Supporting, PP3_Moderate, PP1_Moderate
HKGP001215-1	1	1	QM000426	A0002699B01	Autosomal dominant polycystic kidney disease 1 (OMIM: 173900)					NM_001009944.3(PKD1):c.7948_7949del p.(Leu2650GlyfsTer10)	chr16-2105388-CAG-C			Pathogenic	PVS1, PS4_Supporting, PM2_Supporting, PP4_Moderate
HKGP001230-1	1	1	QM000601	A0004369B01	Autosomal dominant polycystic kidney disease 1 (OMIM: 173900)					NM_001009944.3(PKD1):c.11944C>T p.(Gln3982Ter)	chr16-2090943-G-A			Pathogenic	PVS1, PS4, PM2_Supporting
HKGP001246-1	1	1	CH001008	B0004087W01	Autosomal dominant GATA6-related congenital heart disease with or without pancreatic agenesis or neonatal diabetes (OMIM: 600001)			het	de novo	NC_000018.10(GATA6):g.(22099869_22774728)del	SV	de novo		CNV	NA
HKGP001254-1	1	1	QM000598	A0004366B01	Autosomal dominant polycystic kidney disease 1 (OMIM: 173900)					NM_001009944.3(PKD1):c.8095C>T p.(Gln2699Ter)	chr16-2104564-G-A			Pathogenic	PVS1, PS4_Supporting, PM2_Supporting
HKGP001331-1	1	1	QM000640	A0004889B01	Autosomal dominant polycystic kidney disease 1 (OMIM: 173900)					NM_001009944.3(PKD1):c.2180T>C p.(Leu727Pro)	chr16-2114843-A-G			Likely pathogenic	PS4, PM2_Supporting, PP4_Moderate
HKGP001336-1	1	2	QM000647	A0004902B01	Autosomal recessive juvenile Parkinson disease type 2 (OMIM: 600116)					NC_000006.12:g.(161744151_161848403)del	SV			Pathogenic	PVS1, PM3_Strong, PM2_Supporting
HKGP001336-1			QM000647							NC_000006.12:g.(162440498_162469507)del	SV			Pathogenic	PVS1, PM3_Strong
HKGP001397-1	1	1	QM000683	A0005046B01	Autosomal dominant polycystic kidney disease 1 (OMIM: 173900)					NM_001009944.3(PKD1):c.856_862del p.(Gly287Ter)	chr16-2118129-TGGCCAGA-T			Pathogenic	PVS1, PS4, PM2_Supporting, PP4_Moderate
HKGP001439-1	1	1	QM000707	A0005121B01	Autosomal recessive primary ciliary dyskinesia-29 (OMIM: 615872)					NM_021147.5(CCNO):c.258_262dup p.(Glu88ArgfsTer8)	chr5-55233261-T-TGGGCC			Pathogenic	PVS1, PM3_VeryStrong, PM2_Supporting
HKGP001472-1	1	1	QM000743	A0005214B01	Autosomal dominant polycystic kidney disease 1 (OMIM: 173900)					NM_001009944.3(PKD1):c.8311G>A p.(Glu2771Lys)	chr16-2103746-C-T			Likely pathogenic	PS4, PM2_Supporting, PP4_Moderate
HKGP001503-1	1	1	CH001362	B0005211B01	Autosomal dominant collagen 6-related myopathy			het	de novo	NM_004369.4(COL6A3):c.6210+1G>A p.?	chr2-237361120-C-T	de novo		Pathogenic	PS4, PS2_Moderate, PM4, PM2_Supporting, PP4
HKGP001538-1	1	1	QM000815	A0005379B01	Autosomal dominant polycystic kidney disease 2 (OMIM: 613095)					NM_000297.4(PKD2):c.2407C>T p.(Arg803Ter)	chr4-88067946-C-T			Pathogenic	PVS1, PS4, PM2_Supporting
HKGP001644-1	1	2	QM000891	A0005597B01	Autosomal recessive 17-beta hydroxysteroid dehydrogenase III deficiency (OMIM: 264300)					NC_000009.12(HSD17B3):g.(96301794_96303266)del	SV			Pathogenic	PVS1, PM2_Supporting, PP4
HKGP001644-1			QM000891							NM_000197.2(HSD17B3):c.389A>G p.(Asn130Ser)	chr9-96251482-T-C			Likely pathogenic	PS3_Supporting, PM3, PM2_Supporting, PP4, PP3
HKGP004486-1	1	1	PW001175	C0005496B01	Autosomal dominant spastic paraplegia 4 (OMIM: 182601)					NM_014946.4(SPAST):c.1536G>A p.(Glu512=)	chr2-32141946-G-A			Likely pathogenic	PS1_Moderate, PM2_Supporting, PP3, PP1_Moderate
HKGP001882-1	1	1	QM000827	A0005408B01	Autosomal dominant polycystic kidney disease 1 (OMIM: 173900)					NM_001009944.3(PKD1):c.6583_6589del p.(Cys2195GlyfsTer15)	chr16-2108577-CGCTGGCA-C			Pathogenic	PVS1, PS4_Moderate, PM2_Supporting, PP4_Moderate
HKGP001953-1	1	1	QM001077	A0006127B01	Autosomal dominant polycystic kidney disease 2 (OMIM: 613095)					NM_000297.4(PKD2):c.1445del p.(Phe482SerfsTer32)	chr4-88046764-GT-G			Pathogenic	PVS1, PS4_Moderate, PM2_Supporting
HKGP001989-1	1	1	PW001188	C0005615B01	Autosomal dominant neurofibromatosis type 1 (OMIM: 162200)					NM_001042492.3(NF1):c.4335dup p.(Leu1446ThrfsTer21)	chr17-31259033-T-TA			Likely pathogenic	PVS1, PM2_Supporting
HKGP001860-1	1	2	PW001202	C0005717B01	Autosomal recessive congenital myasthenic syndrome 5 (OMIM: 603034)					NC_000003.12(COLQ):g.15454806_15457496del	SV			#N/A	#N/A
HKGP001860-1			PW001202							NM_005677.4(COLQ):c.175C>T p.(Pro59Ser)	chr3-15489569-G-A			Likely pathogenic	PM3_Strong, PM2_Supporting, PP3
HKGP002251-1	2	2	PW001282	C0006135B01	Autosomal dominant spinocerebellar ataxia 14 (OMIM: 605361)					NM_002739.5(PRKCG):c.301C>T p.(His101Tyr)	chr19-53889653-C-T			Likely pathogenic	PS4_Supporting, PS3_Moderate, PM2_Supporting, PP3_Strong
HKGP002251-1	0	0	PW001282	C0006135B01	X-linked hemolytic anemia, G6PD deficient (favism) (OMIM: 300908)					NM_001360016.2(G6PD):c.1388G>A p.(Arg463His)	chrX-154532257-C-T			Pathogenic	PS4, PS3, PP3_Moderate
HKGP002359-1	1	1	PW001311	C0006297B01	Autosomal dominant spinocerebellar ataxia 7 (OMIM: 164500)					NM_001377405.1(ATXN7):c.[88CAG[38]];[88CAG[10]]	repeat disorder			Expanded allele	NA
HKGP002090-1	1	1	PW001345	C0009251B01	Autosomal dominant diffuse leukoencephalopathy with spheroids-1 (OMIM: 221820)					NM_001288705.3(CSF1R):c.2381T>C p.(Ile794Thr)	chr5-150056280-A-G			Pathogenic	PS4, PS3_Supporting, PM2_Supporting, PP3_Strong, PP1_Strong
HKGP002482-1	1	1	QM001743	A0011550B01	Autosomal dominant polycystic kidney disease 1 (OMIM: 173900)					NM_001009944.3(PKD1):c.12010C>T p.(Gln4004Ter)	chr16-2090802-G-A			Pathogenic	PVS1, PS4, PM2_Supporting, PP4_Moderate
HKGP002486-1	1	1	QM001585	A0010822B01	Autosomal dominant polycystic kidney disease 1 (OMIM: 173900)					NM_001009944.3(PKD1):c.3554del p.(Gly1185AlafsTer13)	chr16-2111612-GC-G			Pathogenic	PVS1, PM2_Supporting, PP4_Moderate
HKGP002487-1	1	1	QM001591	A0010846B01	Autosomal dominant IFT140-associated polycystic kidney disease (MONDO:0004691)					NM_014714.4(IFT140):c.2659G>T p.(Glu887Ter)	chr16-1525996-C-A			Pathogenic	PVS1, PM2_Supporting, PP4
HKGP002489-1	1	1	QM001640	A0011090B01	Autosomal dominant polycystic kidney disease 2 (OMIM: 613095)					NM_000297.4(PKD2):c.1094+3_1094+6del p.?	chr4-88038501-CGTAA-C			Pathogenic	PVS1, PS4, PM2_Supporting, PP4
HKGP002495-1	1	1	QM001753	A0011633B01	Autosomal dominant IFT140-associated polycystic kidney disease (MONDO:0004691)					NM_014714.4(IFT140):c.3780del p.(Lys1261ArgfsTer6)	chr16-1520223-TC-T			Pathogenic	PVS1, PM2_Supporting, PP4
HKGP002496-1	1	1	QM001769	A0011710B01	Autosomal dominant IFT140-associated polycystic kidney disease (MONDO:0004691)					NM_014714.4(IFT140):c.1035_1036del p.(Gly346AlafsTer137)	chr16-1586248-CCT-C			Pathogenic	PVS1, PM2_Supporting, PP4
HKGP002497-1	1	1	QM001771	A0011712B01	Autosomal dominant polycystic kidney disease 1 (OMIM: 173900)					NM_001009944.3(PKD1):c.8973C>A p.(Tyr2991Ter)	chr16-2102609-G-T			Pathogenic	PVS1, PM2_Supporting, PP4
HKGP002513-1	1	1	QM002103	A0013149B01	Autosomal dominant polycystic kidney disease 1 (OMIM: 173900)					NM_001009944.3(PKD1):c.10219_10220del p.(Leu3408GlyfsTer18)	chr16-2097727-CCT-C			Pathogenic	PVS1, PM2_Supporting, PP4
HKGP002522-1	1	1	QM002208	A0013700B01	Autosomal dominant polycystic kidney disease 2 (OMIM: 613095)					NM_000297.4(PKD2):c.1094+1G>C p.?	chr4-88038502-G-C			Pathogenic	PVS1, PS4_Supporting, PM2_Supporting, PP4
HKGP002535-1	1	1	QM001409	A0010103B01	Autosomal dominant Kabuki syndrome 1 (OMIM: 147920)					NM_003482.4(KMT2D):c.11224C>T p.(Gln3742Ter)	chr12-49033481-G-A			Pathogenic	PVS1, PS2_Moderate, PM2_Supporting
HKGP002619-1	1	1	PW001508	C0009903B01	Autosomal dominant Alzheimer disease-3 (OMIM: 607822)					NM_000021.4(PSEN1):c.638T>C p.(Ile213Thr)	chr14-73192733-T-C			Likely pathogenic	PS4_Supporting, PS3_Supporting, PM2_Supporting, PP3_Strong
HKGP002655-1	1	1	PW001187	C0005600B01	Autosomal dominant cerebral arteriopathy with subcortical infarcts and leukoencephalopathy 1 (OMIM: 125310)					NM_000435.3(NOTCH3):c.865G>T p.(Gly289Cys)	chr19-15191595-C-A			Likely pathogenic	PM2_Supporting, PM1, PP4_Strong, PP3_Moderate
HKGP002697-1	1	1	QM002680	A0016812B01	Autosomal dominant pancreatic agenesis and congenital heart defects (OMIM: 600001)					NM_005257.6(GATA6):c.1405G>A p.(Gly469Arg)	chr18-22181555-G-A			Likely pathogenic	PS2_Supporting, PM2_Supporting, PP3_Strong
HKGP002721-1	1	1	HW000022	A1010295B01	Autosomal recessive Bietti crystalline corneoretinal dystrophy (OMIM: 210370)					NM_207352.4(CYP4V2):c.802-8_810delinsGC p.?	chr4-186201149-TCATACAGGTCATCGCT-GC			#N/A	#N/A
HKGP002722-1	1	3	HW000024	A1010297B01	Autosomal recessive retinitis pigmentosa 39 (OMIM: 613809)					NM_206933.4(USH2A):c.13339A>G p.(Met4447Val)	chr1-215674572-T-C			Likely pathogenic	PM3_VeryStrong, PM2_Supporting
HKGP002722-1			HW000024							NM_206933.4(USH2A):c.15178T>C p.(Ser5060Pro)	chr1-215634578-A-G			Likely pathogenic	PM3_VeryStrong, PM2_Supporting
HKGP002722-1			HW000024							NM_206933.4(USH2A):c.2653C>T p.(His885Tyr)	chr1-216246741-G-A			Likely pathogenic	PM3_Strong, PM2_Supporting, PP3
HKGP002724-1	1	2	HW000027	A1010300B01	Autosomal recessive retinitis pigmentosa 25 (OMIM: 602772)					NM_001142800.2(EYS):c.6557G>A p.(Gly2186Glu)	chr6-64081870-C-T			Likely pathogenic	PM3_VeryStrong, PM2_Supporting
HKGP002724-1			HW000027							NM_001142800.2(EYS):c.7492G>C p.(Ala2498Pro)	chr6-63789144-C-G			Pathogenic	PM3_VeryStrong, PM2_Supporting, PP3_Moderate
HKGP002725-1	1	2	HW000028	A1010301B01	Autosomal recessive Bietti crystalline corneoretinal dystrophy (OMIM: 210370)					NM_207352.4(CYP4V2):c.1091-2A>G p.?	chr4-186208863-A-G			Pathogenic	PVS1, PM3_Strong, PM2_Supporting
HKGP002725-1			HW000028							NM_207352.4(CYP4V2):c.802-8_810delinsGC p.?	chr4-186201149-TCATACAGGTCATCGCT-GC			#N/A	#N/A
HKGP002727-1	1	2	HW000023	A1010296B01	Autosomal recessive retinal dystrophy with or without extraocular anomalies (OMIM: 617175)					NM_018191.4(RCBTB1):c.1262_1263del p.(Tyr421SerfsTer31)	chr13-49541736-GAT-G			Pathogenic	PVS1, PM3, PM2_Supporting
HKGP002727-1			HW000023							NM_018191.4(RCBTB1):c.707del p.(Asn236ThrfsTer11)	chr13-49552181-GT-G			Pathogenic	PVS1, PM3_Supporting, PM2_Supporting
HKGP002874-1	1	1	HW000034	A1010617B01	Autosomal recessive Usher syndrome type 2A (OMIM: 276901)					NM_206933.4(USH2A):c.9570+1G>A p.?	chr1-215816996-C-T			Pathogenic	PVS1, PM3_Strong, PM2_Supporting
HKGP002986-1	1	1	HW000055	A1010864B01	Autosomal dominant retinitis pigmentosa 4 (OMIM: 613731)					NM_000539.3(RHO):c.180C>A p.(Tyr60Ter)	chr3-129528913-C-A			Pathogenic	PVS1, PS4_Supporting, PM2_Supporting
HKGP002989-1	1	1	HW000058	A1010867B01	Autosomal dominant retinitis pigmentosa 31 (OMIM: 609923)					NM_005802.5(TOPORS):c.59dup p.(Pro21AlafsTer8)	chr9-32550912-C-CG			Likely pathogenic	PVS1, PM2_Supporting
HKGP002991-1	1	2	HW000060	A1010869B01	Autosomal recessive retinitis pigmentosa 39 (OMIM: 613809)					NM_206933.4(USH2A):c.5572+1G>A p.?	chr1-216078088-C-T			Likely pathogenic	PVS1_Moderate, PM3_Strong, PM2_Supporting
HKGP002991-1			HW000060							NM_206933.4(USH2A):c.8254G>A p.(Gly2752Arg)	chr1-215879068-C-T			Pathogenic	PM3_VeryStrong ,PM2_Supporting, PP1
HKGP003011-1	1	2	HW000070	A1010879B01	Autosomal recessive ABCA4-related retinopathy					NM_000350.3(ABCA4):c.1804C>T p.(Arg602Trp)	chr1-94062710-G-A			Likely pathogenic	PM3, PM2_Supporting, PP3_Strong
HKGP003011-1			HW000070							NM_000350.3(ABCA4):c.3055A>G p.(Thr1019Ala)	chr1-94043471-T-C			Likely pathogenic	PM3_Strong, PM2_Supporting, PP3_Strong
HKGP003075-1	1	2	HW000079	A1011114B01	Autosomal recessive retinitis pigmentosa 39 (OMIM: 613809)					NM_206933.4(USH2A):c.2802T>G p.(Cys934Trp)	chr1-216246592-A-C			Pathogenic	PM3_VeryStrong, PP3, PP1_Moderate
HKGP003075-1			HW000079							NM_206933.4(USH2A):c.8559-2A>G p.?	chr1-215877882-T-C			Pathogenic	PM4, PM3_VeryStrong, PM2_Supporting, PP4, PP1_Strong
HKGP003078-2	1	2	HW000084	A1011119B01	Autosomal recessive retinitis pigmentosa 25 (OMIM: 602772)					NM_001142800.2(EYS):c.3195T>A p.(Cys1065Ter)	chr6-64821693-A-T			Pathogenic	PVS1, PM3, PM2_Supporting
HKGP003078-2			HW000084							NM_001142800.2(EYS):c.6416G>A p.(Cys2139Tyr)	chr6-64230600-C-T			Pathogenic	PM3_VeryStrong, PM2_Supporting, PP3
HKGP003265-1	1	1	QM001720	A0011463B01	Autosomal dominant epidermolysis bullosa pruriginosa (OMIM: 604129)					NM_000094.4(COL7A1):c.6110G>A p.(Gly2037Glu)	chr3-48575409-C-T			Likely pathogenic	PS4_Moderate, PS2_Supporting, PM2_Supporting, PP3_Strong
HKGP003466-1	1	2	HW000185	A1011859B01	Autosomal recessive retinitis pigmentosa 49 (OMIM: 613756)					NM_001379270.1(CNGA1):c.1675G>C p.(Ala559Pro)	chr4-47936807-C-G			Likely pathogenic	PM3, PM2_Supporting, PP3_Strong
HKGP003466-1			HW000185							NM_001379270.1(CNGA1):c.253del p.(Leu85PhefsTer4)	chr4-47949866-AG-A			Pathogenic	PVS1, PM3, PM2_Supporting
HKGP003469-1	1	1	HW000191	A1011865B01	Autosomal recessive Bietti crystalline corneoretinal dystrophy (OMIM: 210370)					NM_207352.4(CYP4V2):c.802-8_810delinsGC p.?	chr4-186201149-TCATACAGGTCATCGCT-GC			#N/A	#N/A
HKGP003627-1	1	1	HW000241	A1012598B01	Autosomal recessive retinitis pigmentosa 49 (OMIM: 613756)					NM_001379270.1(CNGA1):c.253del p.(Leu85PhefsTer4)	chr4-47949866-AG-A			Pathogenic	PVS1, PM3, PM2_Supporting
HKGP003628-1	1	1	HW000242	A1012599B01	X-linked choroideremia (OMIM: 303100)					NM_000390.4(CHM):c.1019C>A p.(Ser340Ter)	chrX-85956300-G-T			Pathogenic	PVS1, PM2_Supporting, PP1
HKGP003634-1	1	1	HW000247	A1012604B01	X-linked RPGR-related retinopathy					NM_000328.3(RPGR):c.442G>T p.(Gly148Ter)	chrX-38318856-C-A			Likely pathogenic	PVS1, PM2_Supporting
HKGP003637-1	1	1	HW000237	A1012594B01	Autosomal recessive retinitis pigmentosa 25 (OMIM: 602772)					NM_001142800.2(EYS):c.7228+1G>A p.?	chr6-63864185-C-T			Pathogenic	PVS1, PM3, PM2_Supporting
HKGP003645-1	1	2	HW000362	A1013981B01	Autosomal recessive retinitis pigmentosa 39 (OMIM: 613809)					NM_206933.4(USH2A):c.13339A>G p.(Met4447Val)	chr1-215674572-T-C			Likely pathogenic	PM3_VeryStrong, PM2_Supporting
HKGP003645-1			HW000362							NM_206933.4(USH2A):c.5261_5265del p.(Leu1754ArgfsTer3)	chr1-216083488-CGAAAA-C			Likely pathogenic	PVS1, PM2_Supporting
HKGP003646-1	1	1	HW000363	A1013982B01	Autosomal recessive retinitis pigmentosa 40 (OMIM: 613801)					NM_000283.4(PDE6B):c.1133G>A p.(Trp378Ter)	chr4-656899-G-A			Pathogenic	PVS1, PM3, PM2_Supporting
HKGP003648-1	1	2	HW000366	A1013985B01	Autosomal recessive CEP290-related ciliopathy					NM_025114.4(CEP290):c.3802C>T p.(Gln1268Ter)	chr12-88089259-G-A			Pathogenic	PVS1, PM3_Supporting, PM2_Supporting
HKGP003648-1			HW000366							NM_025114.4(CEP290):c.6798G>A p.(Trp2266Ter)	chr12-88058868-C-T			Pathogenic	PVS1, PM3, PM2_Supporting
HKGP003656-1	1	1	HW000384	A1014003B01	Autosomal dominant glaucoma 1A, primary open angle (OMIM: 137750)					NM_000261.2(MYOC):c.1495A>T p.(Ile499Phe)	chr1-171635945-T-A			Likely pathogenic	PS4_Supporting, PS3_Moderate, PM2_Supporting, PP1_Strong
HKGP003334-1	1	1	PW001844	C0011229B01	Autosomal dominant TRPV4-related neuromuscular disease (ClinGen CCID: 006453)					NM_021625.5(TRPV4):c.806G>A p.(Arg269His)	chr12-109800665-C-T			Pathogenic	PS4, PS3_Supporting, PM2_Supporting, PP1_Strong
HKGP004018-1	1	1	QM003435	A0020672B01	Autosomal dominant amyotrophic lateral sclerosis 1 (OMIM: 105400)					NM_000454.5(SOD1):c.449T>C p.(Ile150Thr)	chr21-31668562-T-C			Pathogenic	PS4, PP3_Strong, PP1, PM2_supporting
HKGP003737-1	1	1	PW002143	C0012319B01	Autosomal dominant cerebral arteriopathy with subcortical infarcts and leukoencephalopathy 1 (OMIM: 125310)					NM_000435.3(NOTCH3):c.397C>T p.(Arg133Cys)	chr19-15192242-G-A			Pathogenic	PS4, PM2_Supporting, PP3_Moderate, PP1_Strong
HKGP007434-1	1	1	PW003166	C0016551B01	Autosomal recessive primary ciliary dyskinesia 3, with or without situs inversus (OMIM: 608644)					NM_001369.3(DNAH5):c.9065C>A p.(Ser3022Ter)	chr5-13777242-G-T			Pathogenic	PVS1, PM3_Supporting, PM2_Supporting
HKGP001824-1	1	1	QM000934	A0005722B01	Autosomal dominant developmental and epileptic encephalopathy 57 (OMIM: 617771)					NM_198503.5(KCNT2):c.1244del p.(Leu415CysfsTer6)	chr1-196398612-CA-C			Likely pathogenic	PVS1, PM2_Supporting
HKGP000690-1	1	1	CH000721	B0002192B01	Autosomal dominant hypomagnesemia, seizures, and impaired intellectual development 2 (OMIM : 618314)					NM_000701.8(ATP1A1):c.2576T>G p.(Met859Arg)	chr1-116400864-T-G			VUS	PS2_Moderate, PM2_Supporting, PP3_Strong
HKGP000466-1	1	1	CH000508	B0001583B01	Autosomal dominant neurodevelopmental disorder with visual defects and brain anomalies (OMIM: 618547)					NM_000188.3(HK1):c.2354A>T p.(Lys785Met)	chr10-69395084-A-T			Likely pathogenic	PM2_Supporting, PP3_Strong, PP2
HKGP000815-1	1	2	CH000735	B0002237B01	Autosomal recessive limb-girdle muscular dystrophy-10 (OMIM: 608807)			het	unknown	NM_001267550.2(TTN):c.38876-2A>C p.?	#N/A	unknown		VUS	PM3, PM2_Supporting
HKGP000815-1			CH000735		Autosomal recessive limb-girdle muscular dystrophy-10 (OMIM: 608807)			het	unknown	NM_001267550.2(TTN):c.57263-11A>G p.?	#N/A	unknown		#N/A	#N/A
HKGP000604-1	1	2	CH000545	B0001733B01	Autosomal recessive aromatic L-amino acid decarboxylase deficiency (OMIM: 608643)			het	maternal	NM_001082971.2(DDC):c.1042-1706C>T p.?	chr7-50471877-G-A	maternal		VUS	PM3, PM2_Supporting, PP4, PP3
HKGP000604-1			CH000545		Autosomal recessive aromatic L-amino acid decarboxylase deficiency (OMIM: 608643)			het	paternal	NM_001082971.2(DDC):c.1073G>A p.(Arg358His)	chr7-50470140-C-T	paternal		Likely pathogenic	PM3_Supporting, PM2_Supporting, PM1, PP4_Moderate
HKGP000322-1	1	1	PW000367	C0000990B01	Autosomal dominant Cornelia de Lange syndrome 6 (OMIM: 620568)					NM_001379291.1(BRD4):c.3710_3719del p.(Arg1237ProfsTer2)	chr19-15239121-GGCCTTCTCAC-G			Likely pathogenic	PVS1, PM2_Supporting
HKGP000491-1	1	1	PW000536	C0001516B01	X-linked ichthyosis (OMIM: 308100)					NC_000023.11(STS):g.6533592_8169073del	SV			#N/A	#N/A
HKGP000636-1	1	1	PW000659	C0001801B01	Autosomal dominant PTEN hamartoma tumour syndrome (OMIM: 158350)					NM_000314.8(PTEN):c.209+5G>A p.?	chr10-87925562-G-A			Pathogenic	PS4, PS3, PS2_VeryStrong, PM2_Supporting, PP3
HKGP000784-1	1	1	PW000742	C0002052B01	Autosomal dominant hypocalcemia-2 (OMIM: 615361)					NM_002067.5(GNA11):c.548G>C p.(Arg183Pro)	chr19-3115015-G-C			Likely pathogenic	PS2_Moderate, PM2_Supporting, PP3_Moderate, PP2
HKGP000714-1	1	1	CH000786	B0002339B01	Autosomal dominant Stickler syndrome type I (OMIM: 108300)			het	paternal, father is affected	NM_001844.5(COL2A1):c.3109G>T p.(Glu1037Ter)	chr12-47978012-C-A	paternal, father is affected		Likely pathogenic	PVS1, PM2_Supporting
HKGP000684-1	1	1	PW000782	C0002164B01	Autosomal dominant Primrose syndrome (OMIM: 259050)					NM_001348800.3(ZBTB20):c.1727dup p.(Pro577AlafsTer3)	chr3-114350350-C-CT			Pathogenic	PVS1, PS2_Supporting, PM2_Supporting
HKGP000710-1	1	2	PW000847	C0002315B02	Autosomal recessive hyperekplexia 1 (OMIM: 149400)					NM_000171.4(GLRA1): c.338T>C p.(Leu113Pro)	chr5-151859923-A-G			Likely pathogenic	PM3, PM2_Supporting, PP3_Strong
HKGP000710-1			PW000847							NM_000171.4(GLRA1): c.839G>A p.(Arg280His)	chr5-151851463-C-T			#N/A	#N/A
HKGP000844-1	1	1	CH000788	B0002342B01	X-linked recessive androgen insensitivity (OMIM: 300068)			hem	unknown	NM_000044.6(AR):c.170_172dup p.(Leu57dup)	chrX-67545306-T-TTGC	unknown		Likely pathogenic	PS4_Moderate, PS3_Supporting, PM4, PM2_Supporting
HKGP000868-1	1	1	PW000868	C0002386B01	Autosomal dominant long QT syndrome 1 (OMIM: 192500)					NM_000218.3(KCNQ1):c.347G>C p.(Arg116Pro)	chr11-2445445-G-C			VUS	PM2_Supporting, PP4, PP3_Moderate, PP2
HKGP000873-1	1	1	QM000349	A0002434B01	Autosomal dominant polycystic kidney disease 1 (OMIM: 173900)					NM_001009944.3(PKD1):c.9045C>G p.(Cys3015Trp)	chr16-2102537-G-C			VUS	PM2_Supporting, PP4, PP3_Moderate
HKGP000885-1	1	2	PW000884	C0002440B01	Autosomal recessive developmental and epileptic encephalopathy 44 (OMIM: 617132)					NM_024818.6(UBA5):c.169A>G p.(Met57Val)	chr3-132665830-A-G			Likely pathogenic	PS3_Supporting, PM3_Strong, PM2_Supporting
HKGP000885-1			PW000884							NM_024818.6(UBA5):c.724_725del p.(Lys242AspfsTer38)	chr3-132672086-GAA-G			Likely pathogenic	PVS1, PM2_Supporting
HKGP000906-1	1	1	QM000383	A0002573B01	Autosomal dominant immunodeficiency 31C, chronic mucocutaneous candidiasis (OMIM: 614162)					NM_007315.4(STAT1):c.1151G>A p.(Gly384Asp)	chr2-190986924-C-T			Likely pathogenic	PS4_Supporting, PM2_Supporting, PP4, PP3_Moderate, PP2
HKGP000917-1	1	1	CH000858	B0002514B01	Autosomal dominant branchial arch abnormalities, choanal atresia, athelia, hearing loss, and hypothyroidism syndrome (OMIM: 620186)			het	de novo	NM_003482.4(KMT2D):c.10595T>C p.(Ile3532Thr)	chr12-49034212-A-G	de novo		Likely pathogenic	PS4_Supporting, PS2, PM2_Supporting
HKGP000920-1	1	1	QM000390	A0002590B01	Autosomal recessive thyroid dyshormonogenesis 3 (OMIM: 274700)					NM_003235.5(TG):c.1348del p.(Ser450ProfsTer29)	chr8-132886719-CT-C			Pathogenic	PVS1, PM3_Strong, PM2_Supporting
HKGP000995-1	1	1	CH000900	B0002624B01	Autosomal dominant polycystic kidney disease 1 (OMIM: 173900)			het	maternal, mother is affected	NM_001009944.3(PKD1):c.10167+25_10167+43del p.?	chr16-2097824-GCAGGACCCCCAGCCCAGCC-G	maternal, mother is affected		Pathogenic	PVS1_Moderate (RNA), PS4, PM2_Supporting, PP4_Moderate, PP1
HKGP001058-1	1	1	PW000989	C0002805B01	X-linked recessive retinoschisis (OMIM: 312700)					NM_000330.4(RS1):c.452A>C p.(Tyr151Ser)	chrX-18644500-T-G			VUS	PM2_Supporting, PP3_Strong
HKGP001097-1	1	2	CH001028	B0004155B01	Autosomal recessive neurodevelopmental disorder with dystonia and seizures (OMIM: 619922)			het	paternal	NM_018130.3(SHQ1):c.332-1G>C p.?	chr3-72841200-C-G	paternal		Pathogenic	PVS1, PM3, PM2_Supporting
HKGP001097-1			CH001028		Autosomal recessive neurodevelopmental disorder with dystonia and seizures (OMIM: 619922)			het	maternal	NM_018130.3(SHQ1):c.997C>G p.(Leu333Val)	chr3-72812734-G-C	maternal		Likely pathogenic	PM3_VeryStrong, PM2_Supporting
HKGP001109-1	1	1	CH001039	B0004177B01	Autosomal recessive nonsyndromic hearing loss and deafness (OMIM: 220290)			hom	biparental	NM_004004.6(GJB2):c.109G>A p.(Val37Ile)	chr13-20189473-C-T	biparental		Pathogenic	PS4, PM3_VeryStrong, PP3, PP1_Strong
HKGP001124-1	1	1	CH001055	B0004202B01	Autosomal recessive nonsyndromic hearing loss and deafness (OMIM: 220290)			hom	biparental	NM_004004.6(GJB2):c.109G>A p.(Val37Ile)	chr13-20189473-C-T	biparental		Pathogenic	PS4, PM3_VeryStrong, PP3, PP1_Strong
HKGP001133-1	1	1	CH001042	B0004182B01	MSH6-associated cancers			het	unknown	NM_000179.3(MSH6):c.3261dup p.(Phe1088LeufsTer5)	chr2-47803500-A-AC	unknown		Pathogenic	PVS1, PS4_Moderate
HKGP001135-1	1	1	CH001048	B0004195B01	Autosomal dominant hereditary persistence of fetal hemoglobin (OMIM: 141749)			het	unknown	NC_000011.10:g.(5169894-5248821)del	SV	unknown		#N/A	#N/A
HKGP001151-1	1	1	CH001053	B0004200B01	Autosomal recessive nonsyndromic hearing loss and deafness (OMIM: 220290)			hom	assumed biparental	NM_004004.6(GJB2):c.109G>A p.(Val37Ile)	chr13-20189473-C-T	assumed biparental		Pathogenic	PS4, PM3_VeryStrong, PP3, PP1_Strong
HKGP001164-1	1	1	CH001075	B0004254B01	Autosomal recessive nonsyndromic hearing loss and deafness (OMIM: 220290)			hom	biparental	NM_004004.6(GJB2):c.109G>A p.(Val37Ile)	chr13-20189473-C-T	biparental		Pathogenic	PS4, PM3_VeryStrong, PP3, PP1_Strong
HKGP001259-1	1	1	CH001081	B0004261B01	Autosomal dominant neurofibromatosis type 1 (OMIM: 162200)			het	de novo	NM_001042492.3(NF1):c.1260+1604A>G p.?	chr17-31203089-A-G	de novo		Pathogenic	PVS1 (RNA), PS4, PS2, PM2_Supporting
HKGP001168-1	1	2	CH001106	B0004334B01	Autosomal recessive juvenile Parkinson disease type 2 (OMIM: 600116)			het	unknown	NC_000006.12:g.(161712035_162137215)dup	SV	unknown		Pathogenic	PVS1, PM3, PM2_Supporting
HKGP001168-1			CH001106		Autosomal recessive juvenile Parkinson disease type 2 (OMIM: 600116)			het	maternal	NC_000006.12:g.(162342405_162465706)delinsA	SV	maternal		Pathogenic	PVS1, PM3_Supporting, PM2_Supporting
HKGP001173-1	1	2	CH001109	B0004340B01	Autosomal recessive nonsyndromic hearing loss and deafness (OMIM: 220290)			het	paternal	NM_004004.6(GJB2):c.109G>A p.(Val37Ile)	chr13-20189473-C-T	paternal		Pathogenic	PS4, PM3_VeryStrong, PP3, PP1_Strong
HKGP001173-1			CH001109		Autosomal recessive nonsyndromic hearing loss and deafness (OMIM: 220290)			het	maternal	NM_004004.6(GJB2):c.235del p.(Leu79CysfsTer3)	chr13-20189346-AG-A	maternal		Pathogenic	PVS1, PS3_Moderate, PM3
HKGP001177-1	1	1	CH001118	B0004353B01	Autosomal dominant tumour predisposition syndrome 4 (OMIM: 609265)			het	unknown	NC_000022.11(CHEK2):g.(28699481_28700328)del	SV	unknown		Likely pathogenic	PVS1, PM2_Supporting
HKGP001227-1	1	1	QM000578	A0004309B01	Autosomal recessive aceruloplasminemia (OMIM: 604290)					NM_000096.4(CP):c.607+1del p.?	#N/A			#N/A	#N/A
HKGP001249-1	1	1	QM000592	A0004351B01	Autosomal dominant Charcot-Marie-Tooth disease					NM_000530.8(MPZ):c.152C>T p.(Ser51Phe)	chr1-161307340-G-A			Likely pathogenic	PS4, PM2_Supporting, PP1_Moderate
HKGP001167-1	1	1	CH001104	B0004332B01	Autosomal dominant neurofibromatosis type 1 (OMIM: 162200)			het	paternal, father is affected	NC_000017.11(NF1):g.(31265244_31267167)del	SV	paternal, father is affected		Likely pathogenic	PVS1_Strong, PM2_Supporting, PP4
HKGP001262-1	1	1	QM000602	A0004370B01	Autosomal recessive limb-girdle muscular dystrophy 2 (OMIM: 253601)					NM_001130987.2(DYSF):c.4873C>T p.(Arg1625Ter)	chr2-71658995-C-T			Pathogenic	PVS1, PM3_Strong, PM2_Supporting
HKGP001271-1	1	1	PW001035	C0004293B01	Intellectual developmental disorder, X-linked syndromic, Snijders Blok type (OMIM: 300958)					NM_001356.5(DDX3X):c.1583G>A p.(Arg528His)	chrX-41346590-G-A			Likely pathogenic	PS3_Supporting, PS2_Supporting, PM5_Supporting, PM2_Supporting, PP3_Moderate, PP2
HKGP001277-1	1	1	CH001091	B0004311W01	Autosomal dominant developmental and epileptic encephalopathy-14 (OMIM: 614959)			het	de novo	NM_020822.3(KCNT1):c.1546A>G p.(Met516Val)	chr9-135769982-A-G	de novo		Likely pathogenic	PS4_Moderate, PS2, PM2_Supporting, PP2
HKGP001286-1	1	1	CH001135	B0004391B01	Autosomal dominant exudative vitreoretinopathy 5 (OMIM: 613310)			het	maternal	NC_000007.14(TSPAN12):g.(120629408_123437043)del	SV	maternal		CNV	NA
HKGP001287-1	1	1	CH001139	B0004396B01	Autosomal dominant Aortic valve disease 1 (OMIM: 109730)			het	paternal	NM_017617.5(NOTCH1):c.3787C>T p.(Arg1263Cys)	chr9-136506830-G-A	paternal		Likely pathogenic	PS4_Supporting, PM4, PM2_Supporting, PP1_Moderate
HKGP001289-1	1	1	PW001042	C0004364B01	Autosomal dominant Rett syndrome, congenital variant (OMIM: 613454)					NC_000014.9:g.(26368943-29557868)del	SV			#N/A	#N/A
HKGP001310-1	1	1	CH001152	B0004643B01	Autosomal dominant global developmental delay with speech and behavioral abnormalities (OMIM: 619243)			het	de novo	NM_001162501.2(TNRC6B):c.4396A>T p.(Lys1466Ter)	chr22-40310954-A-T	de novo		Likely pathogenic	PVS1, PM2_Supporting
HKGP001313-1	1	1	CH001159	B0004691S01	Autosomal dominant myotonic dystrophy 1 (OMIM: 160900)			het	unknown	NM_004409.4(DMPK):c.[*224CTG[11]];[*224CTG[85]]	repeat disorder	unknown		Expanded allele	NA
HKGP001327-1	1	1	PW001056	C0004623B01	X-linked developmental and epileptic encephalopathy 1 (OMIM: 308350)					NM_139058.3(ARX):c.[306GGC[7]AGC[1]GGC[10]]	repeat disorder			#N/A	#N/A
HKGP001328-1	1	1	PW001063	C0004705B01	Turner syndrome					NC_000023.11:g.(1-156040895)del	SV			#N/A	#N/A
HKGP001342-1	1	1	CH001179	B0004867B01	Autosomal dominant neurofibromatosis type 1 (OMIM: 162200)			het	de novo	NM_001042492.3(NF1):c.2331G>A p.(Trp777Ter)	chr17-31227528-G-A	de novo		Pathogenic	PVS1, PS2_Moderate, PM2_Supporting
HKGP001343-1	1	1	CH001187	B0004881B01	Autosomal dominant CDK13-related syndromic intellectual disability (OMIM: 617360)			het	de novo	NM_003718.5(CDK13):c.916G>T p.(Glu306Ter)	chr7-39951557-G-T	de novo		Pathogenic	PVS1, PS2_Supporting, PM2_Supporting
HKGP001360-1	1	1	QM000664	A0004959B01	Autosomal dominant thrombophilia 5 due to protein S deficiency (OMIM: 612336)					NM_000313.4(PROS1):c.1424G>A p.(Cys475Tyr)	chr3-93884796-C-T			Likely pathogenic	PS4_Supporting, PM2_Supporting, PP3_Strong
HKGP001361-1	1	1	CH001183	B0004874B01	Autosomal dominant Stickler syndrome type I (OMIM: 108300)			het	maternal, mother is affected	NM_001844.5(COL2A1):c.1527+135G>A p.?	chr12-47986201-C-T	maternal, mother is affected		Likely pathogenic	PS4_Supporting, PM2_Supporting, PP3, PP1_Strong
HKGP001367-1	1	1	CH001202	B0004916B01	Autosomal dominant neurofibromatosis type 1 (OMIM: 162200)			het	unknown	NM_001042492.3(NF1):c.1260+1604A>G p.?	chr17-31203089-A-G	unknown		Pathogenic	PVS1 (RNA), PS4, PS2, PM2_Supporting
HKGP001368-1	1	1	CH001204	B0004918B01	Autosomal dominant familial hypercholesterolemia 1 (OMIM: 143890)			het	maternal	NM_000527.5(LDLR):c.1241T>G p.(Leu414Arg)	chr19-11113332-T-G	maternal		Likely pathogenic	PS4_Supporting, PM3, PM2, PP4, PP3
HKGP001379-1	1	1	CH001219	B0004936B01	X-linked Cornelia de Lange syndrome 5 (OMIM: 300882)			het	de novo	NM_018486.3(HDAC8):c.932C>T p.(Thr311Met)	chrX-72462077-G-A	de novo		Likely pathogenic	PS4_Moderate, PS3_Supporting, PS2_Moderate, PM2_Supporting, PP3
HKGP001380-1	1	1	CH001221	B0004939B01	22q11.21 duplication syndrome		AD	het	maternal	NC_000022.11:g.(19000001_20700000)dup	#N/A	maternal	CNV dup	Pathogenic	1 (ClinGen CNV gain intepretation scoring)
HKGP001381-1	1	1	CH001227	B0004962B01	Autosomal dominant neurofibromatosis type 1 (OMIM: 162200)			het	unknown	NM_001042492.3(NF1):c.1885G>A p.(Gly629Arg)	chr17-31225134-G-A	unknown		Pathogenic	PS4, PS2, PM2_Supporting, PP3, PP2
HKGP001388-1	1	2	CH001232	B0004967B01	Autosomal recessive neonatal-onset type II citrullinemia (OMIM: 605814)			het	paternal	NC_000007.14:g.96208979_96208980insN[?]	SV	paternal		Pathogenic	PVS1_Strong (RNA), PM3, PM2_Supporting, PP4_Strong
HKGP001388-1			CH001232		Autosomal recessive neonatal-onset type II citrullinemia (OMIM: 605814)			het	maternal	NC_000007.14:g.96121756_96121757insN[?]	SV	maternal		Pathogenic	PVS1, PM3_Strong, PM2_Supporting, PP4_Strong
HKGP001390-1	1	1	CH001237	B0004972B01	Autosomal dominant neurofibromatosis type 1 (OMIM: 162200)			het	maternal, mother is affected	NM_001042492.3(NF1):c.4173+278A>G p.?	#N/A	maternal, mother is affected		#N/A	#N/A
HKGP001399-1	1	1	CH001254	B0005004B01	X-linked COL4A5-Alport syndrome (OMIM: 301050)			hem	not from mother	NM_033380.3(COL4A5):c.4369G>C p.(Gly1457Arg)	chrX-108687535-G-C	not from mother		Likely pathogenic	PM2_Supporting, PP4_Moderate, PP3_Strong, PP1
HKGP001402-1	1	1	CH001260	B0005014B01	X-linked Adrenoleukodystrophy (OMIM: 300100)			het	unknown	NM_000033.4(ABCD1):c.1894A>C p.(Thr632Pro)	chrX-153743249-A-C	unknown		Likely pathogenic	PS4_Supporting, PM6_Supporting, PM2_Supporting, PP3_Moderate, PP2
HKGP001411-1	1	1	QM000684	A0005049B01	Autosomal dominant Sotos syndrome (OMIM: 117550)					NM_022455.5(NSD1):c.6173A>G p.(Tyr2058Cys)	chr5-177288840-A-G			Likely pathogenic	PS4_Supporting, PS2_Moderate, PM2_Supporting, PM1, PP3_Moderate
HKGP001418-1	1	1	PW001099	C0005058B01	X-linked Raynaud-Claes syndrome (OMIM: 300114)					NM_001830.4(CLCN4):c.2167C>T p.(Arg723Trp)	chrX-10220852-C-T			Likely pathogenic	PS4_Supporting, PS2_Supporting, PM2_Supporting, PP3_Moderate, PP2, PP1_Moderate
HKGP001423-1	1	1	CH001284	B0005066B01	Autosomal recessive nonsyndromic hearing loss and deafness (OMIM: 220290)			hom	biparental	NM_004004.6(GJB2):c.109G>A p.(Val37Ile)	chr13-20189473-C-T	biparental		Pathogenic	PS4, PM3_VeryStrong, PP3, PP1_Strong
HKGP001428-1	1	1	CH001296	B0005079B01	Autosomal dominant Marfan syndrome or connective tissue disorder (OMIM: 154700)			het	de novo	NM_000138.5(FBN1):c.1098G>C p.(Trp366Cys)	chr15-48520708-C-G	de novo		Likely pathogenic	PS4_Supporting, PS2_Moderate, PP3, PP2
HKGP001455-1	1	2	CH001319	B0005139B01	Autosomal recessive retinal dystrophy-ataxia-pituitary hormone abnormality-hypogonadism syndrome			het	maternal	NM_001166114.2(PNPLA6):c.1814+3A>G p.?	chr19-7550115-A-G	maternal		Likely pathogenic	PVS1, PM2_Supporting
HKGP001455-1			CH001319		Autosomal recessive retinal dystrophy-ataxia-pituitary hormone abnormality-hypogonadism syndrome			het	unknown	NM_001166114.2(PNPLA6):c.3517C>T p.(Arg1173Trp)	chr19-7558969-C-T	unknown		Likely pathogenic	PS2_Moderate, PM3_Strong, PM2_Supporting, PP2
HKGP001466-1	1	1	CH001332	B0005154B01	X-linked Opitz GBBBsyndrome (OMIM: 300000)			hem	maternal	NC_000023.11(MID1):g.(10384432 _10864099)del	SV	maternal		Pathogenic	PVS1, PM2_Supporting
HKGP001478-1	1	1	CH001347	B0005187B01	Autosomal dominant benign familial infantile seizure 2 (OMIM: 605751)			het	de novo	NM_145239.3(PRRT2):c.649dup p.(Arg217ProfsTer8)	chr16-29813694-G-GC	de novo		Pathogenic	PVS1, PS4, PS2_VeryStrong, PP1_Strong
HKGP001479-1	1	1	CH001350	B0005194B01	Autosomal dominant neurofibromatosis type 1 (OMIM: 162200)			het	unknown	NM_001042492.3(NF1):c.1260+1G>T p.?	chr17-31201486-G-T	unknown		Pathogenic	PVS1, PS4_Supporting, PS1_Supporting, PM2_Supporting
HKGP001493-1	1	1	PW001117	C0005192B01	Autosomal dominant type 2 generalized epilepsy with febrile seizures plus (OMIM: 604403)					NM_001165963.4(SCN1A):c.4787G>A p.(Arg1596His)	chr2-165994211-C-T			Pathogenic	PS4, PM2_Supporting, PP3_Moderate, PP2, PP1_Strong
HKGP001502-1	1	1	CH001360	B0005209B01	Autosomal recessive nonsyndromic hearing loss and deafness (OMIM: 220290)			hom	biparental	NM_004004.6(GJB2):c.109G>A p.(Val37Ile)	chr13-20189473-C-T	biparental		Pathogenic	PS4, PM3_VeryStrong, PP3, PP1_Strong
HKGP001524-1	1	1	CH001388	B0005264B01	Autosomal dominant neurofibromatosis type 1 (OMIM: 162200)			het	de novo	NM_001042492.3(NF1):c.4340A>G p.(Gln1447Arg)	chr17-31259039-A-G	de novo		Likely pathogenic	PS4_Supporting, PS2_Moderate, PM2_Supporting, PP3_Moderate, PP2
HKGP001539-1	1	1	CH001399	B0005310B01	Autosomal dominant Pitt-Hopkins syndrome (OMIM: 610954)			het	de novo	NC_000018.10:g.[55291643_55291644insAACAC, 55291643_55795565inv]	SV	de novo		Likely clinical significant	NA
HKGP001541-1	1	1	CH001405	B0005316B01	Autosomal dominant neurofibromatosis type 1 (OMIM: 162200)			het	de novo	NM_001042492.3(NF1):c.3393dup p.(Arg1132ThrfsTer63)	chr17-31232775-G-GA	de novo		Pathogenic	PVS1, PS2_Moderate, PM2_Supporting
HKGP001544-1	1	1	CH001417	B0005361B01	Autosomal dominant chromosome 21q deletion			het	de novo	seq[GRCh38] del(21)(q22.13qter)dn NC_000021.9:g.(38148715_qter)del	SV	de novo		CNV	NA
HKGP001549-1	1	1	CH001420	B0005367B01	Intellectual developmental disorder, autosomal dominant 50, with behavioral abnormalities (OMIM: 617787)			het	de novo	NM_057175.5(NAA15):c.2059_2060del p.(Lys687ValfsTer15)	chr4-139378755-GAA-G	de novo		Pathogenic	PVS1, PS2_Supporting, PM2_Supporting
HKGP001550-1	1	1	CH001423	B0005372B01	Autosomal dominant Coffin-Siris syndrome-1 (OMIM: 135900)			het	de novo	NM_001374828.1(ARID1B):c.4421del p.(Pro1474LeufsTer97)	chr6-157198846-GC-G	de novo		Pathogenic	PVS1, PS2_Supporting, PM2_Supporting
HKGP001559-1	1	1	QM000832	A0005421B01	Moyamoya disease 2, susceptibility to (OMIM: 607151)					NM_001256071.3(RNF213):c.14429G>A p.(Arg4810Lys)	chr17-80385145-G-A			Risk allele	NA
HKGP001566-1	1	1	CH001437	B0005409B01	Autosomal dominant dentatorubral-pallidoluysian atrophy (OMIM: 125370)			het	paternal	NM_001940.4(ATN1):c.[1449CAG[21];1449CAG[73]]	repeat disorder	paternal		Expanded allele	NA
HKGP001571-1	1	2	QM000844	A0005456B01	Autosomal recessive Charcot-Marie-Tooth disease, type 4C (OMIM: 601596)					NM_024577.4(SH3TC2):c.3143T>C p.(Leu1048Pro)	chr5-149012645-A-G			Likely pathogenic	PM3_Strong, PM2_Supporting, PP3_Moderate
HKGP001571-1			QM000844							NM_024577.4(SH3TC2):c.3676-8G>A p.?	#N/A			#N/A	#N/A
HKGP001576-1	1	1	CH001445	B0005442B01	Autosomal dominant generalized intermediate epidermolysis bullosa simplex 1B (OMIM: 131900)			het	paternal, father is affected	NM_000526.5(KRT14):c.374G>A p.(Arg125His)	chr17-41586461-C-T	paternal, father is affected		Pathogenic	PS4, PS2_Moderate, PM2_Supporting, PP3_Strong
HKGP001578-1	1	1	CH001451	B0005453B01	Autosomal dominant global developmental delay with speech and behavioral abnormalities (OMIM: 619243)			het	unknown	NM_001162501.2(TNRC6B):c.1828C>T p.(Arg610Ter)	chr22-40266058-C-T	unknown		Likely pathogenic	PVS1, PM2_Supporting
HKGP001582-1	1	1	QM000852	A0005477B01	Autosomal dominant PTEN hamartoma tumour syndrome (OMIM: 158350)					NM_000314.8(PTEN):c.71A>T p.(Asp24Val)	chr10-87864540-A-T			Likely pathogenic	PS4_Supporting, PS3_Moderate, PM5, PM2_Supporting, PP3, PP2
HKGP001610-1	1	1	CH001268	B0005025B01	Autosomal dominant Witteveen-Kolk syndrome (OMIM: 613406)			het	paternal	NM_001145358.2(SIN3A):c.2353_2356del p.(Gln785TyrfsTer8)	chr15-75392736-ATTTG-A	paternal		Likely pathogenic	PVS1, PM2_Supporting
HKGP001629-1	1	1	QM000859	A0005515B01	Autosomal dominant intellectual developmental disorder with ocular anomalies and distinctive facial features (OMIM: 620086)					NM_138383.3(MTSS2):c.2011C>T p.(Arg671Trp)	chr16-70663910-G-A			Likely pathogenic	PS4_Moderate, PS3_Supporting, PS2_Moderate, PM2_Supporting
HKGP001655-1	1	1	CH001486	B0005506B01	Autosomal dominant neurofibromatosis type 1 (OMIM: 162200)			het	de novo	NM_001042492.3(NF1):c.5812+332A>G p.?	chr17-31330830-A-G	de novo		Pathogenic	PVS1 (RNA), PS4, PS2_Moderate, PM2_Supporting, PP1_Strong
HKGP001657-1	1	1	CH001496	B0005526B01	Autosomal dominant Intellectual developmental disorder with seizures and language delay (OMIM: 618089)			het	de novo	NM_001190274.2(FBXO11):c.2729A>G p.(Asp910Gly)	chr2-47808173-T-C	de novo		Likely pathogenic	PS4_Moderate, PS2, PM2_Supporting, PP2
HKGP001681-1	1	1	PW001184	C0005593B01	Autosomal dominant 17q25.3 microduplication					seq[GRCH38]; 17q25.1q25.3(75712026_qterx3); NC_000017.11:g.(75712026_qterinv)dup	#N/A			#N/A	#N/A
HKGP001688-1	1	1	CH001532	B0005606B01	Lynch syndrome 4 (OMIM: 614337)			het	unknown	NC_000007.14(PMS2):g.(5997086-5999527)del	SV	unknown		Likely pathogenic	PVS1, PM2_Supporting
HKGP001690-1	1	1	CH001537	B0005612B01	Autosomal dominant neurofibromatosis type 1 (OMIM: 162200)			het	paternal, father is affected	NM_001042492.3(NF1):c.3721C>T p.(Arg1241Ter)	chr17-31235623-C-T	paternal, father is affected		Pathogenic	PVS1, PS4, PM2_Supporting
HKGP001700-1	2	2	QM000914	A0005678B01	Autosomal dominant amyotrophic lateral sclerosis 10 with or without frontotemporal dementia (OMIM: 612069)					NM_007375.4(TARDBP):c.1009A>G p.(Met337Val)	chr1-11022418-A-G			Likely pathogenic	PS4, PM1, PM2_Supporting, PP3, PP1
HKGP001700-1	0	0	QM000914	A0005678B01	X-linked hemolytic anemia, G6PD deficient (favism) (OMIM: 300908)					NM_001360016.2(G6PD):c.1376G>T p.(Arg459Leu)	chrX-154532269-C-A			Pathogenic	PS4, PS3, PP3
HKGP001818-1	1	1	CH008617	B0024097B01	Autosomal dominant Noonan syndrome 1 (OMIM: 163950)			het	unknown	NM_002834.5(PTPN11):c.1510A>G p.(Met504Val)	chr12-112489086-A-G	unknown		Pathogenic	PS4_Moderate, PS3, PM6_Strong, PP3, PP2
HKGP001856-1	1	1	CH001621	B0005785B01	Autosomal recessive nonsyndromic hearing loss and deafness (OMIM: 220290)			hom	biparental	NM_004004.6(GJB2):c.109G>A p.(Val37Ile)	chr13-20189473-C-T	biparental		Pathogenic	PS4, PM3_VeryStrong, PP3, PP1_Strong
HKGP001885-1	1	1	CH001630	B0005810B01	Autosomal recessive nonsyndromic hearing loss and deafness (OMIM: 220290)			het	paternal	NM_004004.6(GJB2):c.101T>C p.(Met34Thr)	chr13-20189481-A-G	paternal		Pathogenic	PS4, PM3_VeryStrong, PP3, PP1
					Autosomal recessive nonsyndromic hearing loss and deafness (OMIM: 220290)			het	maternal	NM_004004.6(GJB2):c.571T>C p.(Phe191Leu)	#N/A	maternal		#N/A	#N/A
HKGP001888-1	1	1	CH001641	B0005861B01	Autosomal dominant Intellectual developmental disorder 62 (OMIM: 602887)			het	maternal	NM_001321075.3(DLG4):c.1558_1570dup p.(Glu524GlyfsTer31)	chr17-7193687-T-TCGTAGCTCAGAAC	maternal		Likely pathogenic	PVS1, PM2_Supporting
HKGP001892-1	1	1	CH001655	B0005892B01	X-linked hemolytic anemia, G6PD deficient (favism) (OMIM: 300908)			hem	maternal	NM_001360016.2(G6PD):c.1388G>A p.(Arg463His)	chrX-154532257-C-T	maternal		Pathogenic	PS4, PS3, PP3_Moderate
HKGP001915-1	1	1	CH001667	B0005908B01	Autosomal recessive nonsyndromic hearing loss and deafness (OMIM: 220290)			hom	biparental	NM_004004.6(GJB2):c.109G>A p.(Val37Ile)	chr13-20189473-C-T	biparental		Pathogenic	PS4, PM3_VeryStrong, PP3, PP1_Strong
HKGP001918-1	1	1	CH001681	B0005937B01	Autosomal dominant complex neurodevelopmental disorder (OMIM: 617391)			het	de novo	NM_031844.3(HNRNPU):c.643_652del p.(Lys215AlafsTer121)	chr1-244863655-CCTTCCGCCTT-C	de novo		Pathogenic	PVS1, PS2_Supporting, PM2_Supporting
HKGP001923-1	1	1	PW001229	C0005864B01	Leigh syndrome spectrum (OMIM: 256000)					NC_012920.1:m.8993T>C p.(Leu156Pro)	chrM-8993-T-C			Mitochondrial	NA
HKGP001959-1	1	1	CH001713	B0006096B01	Autosomal dominant Jansen-de Vries syndrome (OMIM: 617450)			het	de novo	NM_003620.4 (PPM1D):c.1281del p.(Trp427CysfsTer4)	chr17-60663013-TG-T	de novo		Likely pathogenic	PS2, PM4, PM2_Supporting
HKGP001966-1	1	1	PW001275	C0006081B01	McCune-Albright syndrome, somatic, mosaic (OMIM: 174800)					NM_000516.7(GNAS):c.602G>A p.(Arg201His)	chr20-58909366-G-A			Likely pathogenic	PS4, PM2_Supporting, PP3_Strong
HKGP001986-1	1	1	CH001557	B0005646B01	X-linked Kabuki syndrome (OMIM: 300867)			het	de novo	Seq[GRCh38] t(20;X)(q11.1;p11.23)dn; dup(20)(q11.1q13.33)dn del(X)(p11.23p22.33)dn	SV	de novo		CNV	NA
HKGP001994-1	1	1	CH001567	B0005661B01	Autosomal dominant hypercholesterolemia, familial, 1 (OMIM: 143890)			het	paternal, father is affected	NM_000527.5(LDLR):c.2013_2014dup p.(Leu672ProfsTer2)	chr19-11120393-A-ACC	paternal, father is affected		Pathogenic	PVS1, PM2_Supporting
HKGP001997-1	1	1	CH001577	B0005673B01	Autosomal dominant Wiedemann-Steiner Syndrome (OMIM: 605130)			het	de novo	NM_001197104.2(KMT2A):c.11081del p.(Lys3694SerfsTer3)	chr11-118511958-GA-G	de novo		Pathogenic	PVS1, PS2_Supporting, PM2_Supporting
HKGP002022-1	1	2	CH001748	B0006167B01	Autosomal recessive Wolfram syndrome 1 (OMIM: 222300)			het	unknown	NM_006005.3(WFS1):c.2020G>A p.(Gly674Arg)	chr4-6301815-G-A	unknown		Pathogenic	PM3_Strong, PM2_Supporting, PP3_Strong, PP1_Moderate
HKGP002022-1			CH001748		Autosomal recessive Wolfram syndrome 1 (OMIM: 222300)			het	unknown	NM_006005.3(WFS1): c.2170C>T p.(Pro724Ser)	#N/A	unknown		#N/A	#N/A
HKGP002029-1	1	1	CH001724	B0006112B01	Autosomal dominant progressive external ophthalmoplegia 1 (OMIM: 258450)			het	de novo	NM_002693.3(POLG):c.2669A>G p.(Asp890Gly)	chr15-89321190-T-C	de novo		Likely pathogenic	PS2_Moderate, PM2_Supporting, PP3_Strong
HKGP002037-1	1	1	CH001826	B0009196B01	Autosomal recessive ABCA4-related retinopathy			hom	biparental	NM_000350.3(ABCA4):c.1804C>T p.(Arg602Trp)	chr1-94062710-G-A	biparental		Pathogenic	PS3_Supporting, PM3_VeryStrong, PM2_Supporting, PP3_Strong
HKGP002040-1	1	1	CH001833	B0009212B01	Autosomal dominant developmental and epileptic encephalopathy 26 (OMIM: 616056)			het	unknown	NM_004975.4(KCNB1):c.1041C>G p.(Ser347Arg)	chr20-49374519-G-C	unknown		Likely pathogenic	PS4_Supporting, PS3_Supporting, PS2_Supporting, PM2_Supporting, PP3_Strong, PP2
HKGP002042-1	1	1	CH001841	B0009235B01	Autosomal dominant oculopharyngeal muscular dystrophy (OMIM: 164300)			het	unknown	NM_004643.4(PABPN1):c.4GCG[9]GCA[3]GCG	repeat disorder	unknown		Expanded allele	NA
HKGP002050-1	1	1	PW001324	C0009165B01	Overgrowth with or without cerebral malformations due to abnormalities in MTOR-pathway genes (MONDO: 0100283)					NM_004958.4(MTOR):c.5395G>A p.(Glu1779Lys)	chr1-11130747-C-T			Pathogenic	PS4_VeryStrong, PS2_Moderate, PM2_Supporting, PM1_Supporting, PP2
HKGP002071-1	1	1	CH001857	B0009273B01	Autosomal dominant chromosome 17q12 recurrent deletion syndrome (OMIM:614527)			het	maternal	NC_000017.11:g.(36454825_37892239)del	SV	maternal		Pathogenic	NA
HKGP002077-1	1	1	CH001863	B0009290B01	X-linked recessive GPR143-related foveal hypoplasia with or without albinism					NM_000273.3(GPR143):c.162_165dup p.(Gly56ArgfsTer46)	chrX-9765652-C-CCGCG			Likely pathogenic	PVS1, PM2_Supporting
HKGP002112-1	1	1	CH001912	B0009389B01	X-linked recessive congenital hypothyroidism (OMIM: 300888)					NM_001555.5(IGSF1):c.2036_2037insA p.(Thr680AspfsTer37)	chrX-131278465-C-CT			Likely pathogenic	PVS1, PM2_Supporting
HKGP002113-1	1	1	CH001923	B0009400B01	X-linked dominant Charcot-Marie-Tooth neuropathy (OMIM:302800)					NM_000166.6(GJB1):c.-103C>T	chrX-71223249-C-T			Likely pathogenic	PS4, PM2_Supporting, PP1_Strong
HKGP002115-1	1	1	CH001934	B0009425B01	Autosomal dominant developmental and epileptic encephalopathy 2 (OMIM: 300672)					NM_001323289.2(CDKL5):c.215T>C p.(Ile72Thr)	chrX-18575423-T-C			Pathogenic	PS4_Moderate, PS3_Supporting, PM6, PM5_Strong, PM2_Supporting, PP3
HKGP002117-1	1	1	CH001886	B0009357B01	Autosomal dominant neurofibromatosis type 1 (OMIM: 162200)					NM_001042492.3(NF1):c.5812+332A>G p.?	chr17-31330830-A-G			Pathogenic	PVS1 (RNA), PS4, PS2_Moderate, PM2_Supporting, PP1_Strong
HKGP002118-1	1	1	CH001889	B0009361B01	Autosomal dominant SCN2A-related autism spectrum disorder/intellectual disability (CCID: 006070)					NM_001040142.2(SCN2A):c.3296del p.(Pro1099LeufsTer5)	chr2-165354565-AC-A			Pathogenic	PVS1, PS2_Moderate, PM2_Supporting
HKGP002120-1	1	1	CH001895	B0009368B01	Autosomal dominant neurofibromatosis type 1 (OMIM: 162200)					NM_001042492.3(NF1):c.2087G>A p.(Trp696Ter)	chr17-31226520-G-A			Likely pathogenic	PVS1, PS4_Supporting, PM2_Supporting
HKGP002141-1	1	1	PW001357	C0009307B01	Autosomal dominant developmental delay, impaired speech, and behavioral abnormalities (OMIM: 619475)					NM_003128.3(SPTBN1):c.326G>A p.(Arg109His)	chr2-54612186-G-A			Likely pathogenic	PM2_Supporting, PP3_Strong, PP2
HKGP002149-1	1	1	QM001251	A0009533B01	Autosomal dominant BRCA1-associated cancer (OMIM: 604370)					NM_007294.4(BRCA1):c.5362G>A p.(Gly1788Ser)	chr17-43049165-C-T			Likely pathogenic	PS3, PM2_Supporting, PP3
HKGP002158-1	1	1	CH001964	B0009498B01	Autosomal dominant lissencephaly 1 (OMIM: 607432)					NC_000017.11(PAFAH1B1):g.(2567078_2676898)del	SV			Pathogenic	NA
HKGP002164-1	1	1	QM001260	A0009550B01	X-linked hemolytic anemia, G6PD deficient (favism) (OMIM: 300908)					NM_001360016.2(G6PD):c.1376G>T p.(Arg459Leu)	chrX-154532269-C-A			Pathogenic	PS4, PS3, PP3
HKGP002171-1	1	1	CH001967	B0009520B01	X-linked developmental and epileptic encephalopathy 9 (OMIM: 300088)					NM_001184880.2(PCDH19):c.2331del p.(Lys778ArgfsTer22)	chrX-100402808-TC-T			Pathogenic	PVS1, PS2_Supporting, PM2_Supporting
HKGP002175-1	1	1	CH001982	B0009542B01	Autosomal dominant spinocerebellar ataxia 8 (OMIM: 608768)					NR_002717.3(ATXN8OS):n.1103CTG[16];CTG[69]]	repeat disorder			Expanded allele	NA
HKGP002177-1	1	1	PW001150	C0005378B01	Autosomal dominant Huntington disease (OMIM: 143100)					NM_002111​.8(HTT):c.[52CAG[17]];[52CAG[105]]	repeat disorder			Expanded allele	NA
HKGP002204-1	1	2	QM001300	A0009678B01	Autosomal recessive juvenile Parkinson disease type 2 (OMIM: 600116)					NC_000006.12:g.(162145044_162226736)del	SV			Pathogenic	PVS1, PM3_Strong, PM2_Supporting
HKGP002204-1			QM001300							NM_004562.3(PRKN):c.850G>C p.(Gly284Arg)	chr6-161785793-C-G			Pathogenic	PM3_VeryStrong, PM2_Supporting, PP3_Moderate
HKGP002205-1	1	1	CH001997	B0009590B01	Breast cancer, susceptibility to (OMIM: 114480)					NM_000051.4(ATM):c.1402_1403del p.(Lys468GlufsTer18)	chr11-108250866-CAA-C			Pathogenic	PVS1, PM5_Supporting, PM3
HKGP002207-1	1	1	CH002005	B0009603B01	Autosomal dominant OPA1-related optic atrophy with or without extraocular features					NM_130837.3(OPA1):c.2873_2876del p.(Val958GlyfsTer3)	chr3-193667167-CAGTT-C			Pathogenic	PVS1, PS4, PP1_Moderate
HKGP002210-1	1	1	CH002035	B0009653B01	Autosomal dominant corneal dystrophy, Fuchs endothelial, 3 (OMIM: 613267)					NM_001083962.2(TCF4):c.[73-803CTG[11]];[73-803[72]]	repeat disorder			Expanded allele	NA
HKGP002216-1	1	1	CH001986	B0009570B01	Autosomal dominant Phelan-McDermid syndrome (OMIM: 606230)					Seq[GRCh38] del(22)(q13.2-q13.33); NC_000002.12:g.(43269745_50799398)del	#N/A			#N/A	#N/A
HKGP002217-1	1	2	CH001991	B0009582B01	Autosomal recessive congenital adrenal hyperplasia due to 21-hydroxylase deficiency (OMIM: 201910)					NM_000500.9(CYP21A2):c.1069C>T p.(Arg357Trp)	chr6-32040535-C-T			Pathogenic	PS3_Supporting, PM3_VeryStrong, PM2_Supporting, PP3
HKGP002217-1			CH001991							NM_000500.9(CYP21A2):c.293-13C>G p.?	chr6-32039081-C-G			Pathogenic	PM3_VeryStrong, PP3, PP1_Moderate
HKGP002218-1	1	1	CH001994	B0009585B01	Autosomal dominant Malan syndrome (OMIM: 614753)					NM_001365902.3(NFIX):c.129_135dup p.(Lys46AlafsTer2)	chr19-13025118-A-AGAAGCAT			Pathogenic	PVS1, PS2_Supporting, PM2_Supporting
HKGP002219-1	1	1	CH002007	B0009606B01	Autosomal dominant 17p13.1 deletion-related neurodevelopmental disorder (OMIM: 613776)					NC_000017.11:g.(7749363_7955165)del	SV			Pathogenic	NA
HKGP002222-1	1	1	CH002023	B0009628B01	Autosomal dominant COL4A1-related disorders					NM_001845.6(COL4A1):c.2273G>A p. (Gly758Glu)	chr13-110179342-C-T			Likely pathogenic	PS2_Moderate, PM2_Supporting, PP3_Strong
HKGP002233-1	1	1	CH002010	B0009610B01	Autosomal dominant intellectual developmental disorder with language impairment with or without autistic features (OMIM: 605515)					NM_001349338.3(FOXP1):c.1573C>T p.(Arg525Ter)	chr3-70972634-G-A			Pathogenic	PVS1, PS4_Moderate, PS3_Supporting, PS2_Moderate, PM2_Supporting
HKGP002247-1	1	2	CH001744	B0006162B01	X-linked intellectual developmental disorder, X-linked syndromic, Pilorge type (OMIM: 301076)					NM_002063.4(GLRA2):c.392A>G p.(Asp131Gly)	chrX-14581304-A-G			Likely pathogenic	PS2_Supporting, PM2_Supporting, PP3_Strong
HKGP002247-1			CH001744							NM_001003694.2(BRPF1):c.2001+2_2001+5del p.?	chr3-9742169-GAAGT-G			VUS	PVS1_Moderate, PM2_Supporting
HKGP002283-1	1	1	CH001749	B0006179B01	Autosomal dominant complex neurodevelopmental disorder (OMIM: 617391)					NM_031844.3(HNRNPU):c.1780_1781del p.(Cys594ProfsTer17)	chr1-244856587-GCA-G			Pathogenic	PVS1, PS2_Supporting, PM2_Supporting
HKGP002285-1	1	1	CH001758	B0006196B01	Autosomal dominant familial hypercholesterolemia 1 (OMIM: 143890)					NM_000527.5(LDLR):c.1246C>T p.(Arg416Trp)	chr19-11113337-C-T			Pathogenic	PS4, PS3, PM2, PP3
HKGP002308-1	1	1	QM000770	A0005280B01	Autosomal recessive Neuropathy, hereditary sensory and autonomic, type IID (OMIM: 243000)					NM_001365536.1(SCN9A):c.2521C>T p.(Arg841Ter)	chr2-166277336-G-A			Likely pathogenic	PVS1, PM2_Supporting
HKGP002311-1	1	2	QM000818	A0005384B01	Autosomal recessive Nonaka myopathy (OMIM: 605820)					NM_005476.7(GNE):c.1714G>T p.(Val572Leu)	chr9-36219940-C-A			Likely pathogenic	PS1, PM2_Supporting, PP3_Moderate
HKGP002311-1			QM000818							NM_005476.7(GNE):c.556T>C p.(Tyr186His)	chr9-36246091-A-G			Likely pathogenic	PM3_Supporting, PM2_Supporting, PP3_Strong
HKGP002330-1	1	1	CH001791	B0006234B01	Autosomal dominant intellectual developmental disorder 51 (OMIM: 617788)					NM_017635.5(KMT5B):c.977+2T>A p.?	#N/A			#N/A	#N/A
HKGP002331-1	1	1	CH001792	B0006235B01	Autosomal dominant multiple endocrine neoplasia type 1 (OMIM: 131100)					NM_001370259.2(MEN1):c.783+1G>C p.?	chr11-64807551-C-G			Pathogenic	PVS1, PS4_Supporting, PS1_Supporting, PM2_Supporting
HKGP002333-1	1	1	CH001794	B0006244B01	X-linked dominant Charcot-Marie-Tooth disease 1 (#302800)					NM_000166.6(GJB1):c.453T>A p.(Tyr151Ter)	chrX-71224160-T-A			Pathogenic	PVS1_Strong, PS4_Supporting, PM2_Supporting, PP4
HKGP002339-1	1	2	CH001795	B0006246B01	Autosomal recessive nonsyndromic deafness 18B (OMIM: 614945)					NM_001292063.2(OTOG):c.1867C>T p.(Arg623Ter)	chr11-17570302-C-T			Likely pathogenic	PVS1, PM2_Supporting
HKGP002339-1			CH001795							NM_001292063.2(OTOG):c.6872del p.(Thr2291MetfsTer45)	chr11-17631860-AC-A			Pathogenic	PVS1, PM3, PM2_Supporting
HKGP002341-1	1	1	CH001803	B0006275B01	Autosomal dominant ZBTB7A-related macrocephaly, neurodevelopmental delay, lymphoid hyperplasia, and persistent fetal hemoglobin (OMIM: 619769)					NM_015898.4(ZBTB7A):c.519_528del p.(Ala175ProfsTer40)	chr19-4054704-CGGCCGCGGGG-C			Likely pathogenic	PVS1, PM2_Supporting
HKGP002342-1	1	1	CH001805	B0006279B01	Autosomal dominant Stickler syndrome type 1 (OMIM: 108300)					NM_001844.5(COL2A1):c.1693C>T p.(Arg565Cys)	chr12-47985575-G-A			Pathogenic	PS4, PM6_Supporting, PM2_Supporting, PP3, PP1_Strong
HKGP002349-1	1	1	CH001818	B0006293B01	Autosomal dominant short stature with non-specific skeletal abnormalities 1 (OMIM: 616255)					NM_003995.4(NPR2):c.2005C>T p.(Arg669Ter)	chr9-35805628-C-T			Pathogenic	PVS1, PM2_Supporting, PP1
HKGP002362-1	1	1	CH001827	B0009197B01	Autosomal recessive nonsyndromic hearing loss and deafness (OMIM: 220290)					NM_004004.6(GJB2):c.109G>A p.(Val37Ile)	chr13-20189473-C-T			Pathogenic	PS4, PM3_VeryStrong, PP3, PP1_Strong
HKGP002384-1	1	1	QM001141	A0009159B01	Autosomal dominant Cornelia de Lange syndrome (OMIM: 122470)					NM_133433.4(NIPBL):c.64+5G>C p.?	#N/A			#N/A	#N/A
HKGP002396-1	1	1	QM001463	A0010339B01	Autosomal dominant COL4A4-related Alport syndrome					NM_000092.5(COL4A4):c.2726G>A p.(Gly909Glu)	chr2-227054728-C-T			Likely pathogenic	PM2_Supporting, PP3_Strong, PP1_Moderate
HKGP002403-1	1	1	CH002049	B0009691B01	Autosomal dominant ABCA4-related retinopathy					NM_000350.3(ABCA4):c.1804C>T p.(Arg602Trp)	chr1-94062710-G-A			Pathogenic	PS3_Supporting, PM3_VeryStrong, PM2_Supporting, PP3_Strong
HKGP002404-1	1	1	CH002054	B0009697B01	Autosomal dominant BRAF-related RASopathy					NM_001374258.1(BRAF):c.770A>G p.(Gln257Arg)	chr7-140801502-T-C			Pathogenic	PS3, PS2_VeryStrong, PM2, PM1, PP3, PP2
HKGP002420-1	1	1	CH002062	B0009710B01	Autosomal dominant Arrhythmogenic Right Ventricular Dysplasia 9 (OMIM: 609040)					NM_001005242.3(PKP2):c.1846C>T p.(Gln616Ter)	chr12-32821523-G-A			Pathogenic	PVS1, PS4_Moderate, PM2_Supporting
HKGP002445-1	1	1	PW001368	C0009352S03	Autosomal dominant agenesis of corpus callosum, cardiac, ocular, and genital syndrome (OMIM: 618929)					NM_001792.5(CDH2):c.1879G>C p.(Asp627His)	chr18-27985624-C-G			Likely pathogenic	PS2_Moderate, PM2_Supporting, PM1, PP3_Moderate
HKGP002446-1	1	1	CH002073	B0009777B01	Autosomal dominant familial hypercholesterolemia 1 (OMIM: 143890)					NM_000527.5(LDLR):c.682G>T p.(Glu228Ter)	chr19-11105588-G-T			Pathogenic	PVS1, PS4, PS3, PM2, PP4, PP1_Moderate
HKGP002453-1	1	1	CH002069	B0009768B01	Autosomal dominant developmental and epileptic encephalopathy 26 (OMIM: 616056)					NM_004975.4(KCNB1):c.1130C>A p.(Thr377Asn)	chr20-49374430-G-T			Likely pathogenic	PS4_Supporting, PM6_Supporting, PM2_Supporting, PP3_Moderate, PP2
HKGP002471-1	1	1	CH002105	B0009816B01	Autosomal dominant myotonic dystrophy 1 (OMIM: 160900)					NM_004409.4(DMPK):c.[*224CTG[11]];[*224CTG[112]]	repeat disorder			Expanded allele	NA
HKGP002473-1	1	1	CH002081	B0009788B01	Autosomal recessive nonsyndromic hearing loss and deafness (OMIM: 220290)					NM_004004.6(GJB2):c.109G>A p.(Val37Ile)	chr13-20189473-C-T			Pathogenic	PS4, PM3_VeryStrong, PP3, PP1_Strong
HKGP002491-1	1	2	QM001649	A0011127B01	Autosomal recessive renal hypouricemia 1 (OMIM: 220150)					NM_144585.4(SLC22A12):c.1145A>T p.(Gln382Leu)	chr11-64599750-A-T			Likely pathogenic	PM3_VeryStrong, PS3_Supporting
HKGP002491-1			QM001649							NM_144585.4(SLC22A12):c.269G>A p.(Arg90His)	chr11-64591825-G-A			Pathogenic	PS3_Supporting, PM3_VeryStrong, PP1_Moderate
HKGP002552-1	1	2	CH002113	B0009834B01	Autosomal recessive deafness 8 (OMIM: 601072)					NM_001256317.3(TMPRSS3):c.743C>T p.(Thr248Met)	chr21-42383072-G-A			Likely pathogenic	PS3_Supporting, PM3_Strong, PM2_Supporting, PP3_Moderate
HKGP002552-1			CH002113							NM_001256317.3(TMPRSS3):c.916G>A p.(Ala306Thr)	chr21-42382101-C-T			Pathogenic	PS3_Supporting, PM3_VeryStrong, PM2_Supporting, PP3_Moderate, PP1_Strong
HKGP002553-1	1	1	CH002116	B0009837B01	Autosomal dominant intellectual developmental disorder (OMIM: 618106)					NM_003011.4(SET):c.493-1G>A	chr9-128693637-G-A			Pathogenic	PVS1, PS2_Supporting, PM2_Supporting
HKGP002555-1	1	2	CH002129	B0009869B01	Autosomal recessive Charcot-Marie-Tooth disease, type 4C (OMIM: 601596)					NM_024577.4(SH3TC2):c.3143T>C p.(Leu1048Pro)	chr5-149012645-A-G			Likely pathogenic	PM3_Strong, PM2_Supporting, PP3_Moderate
HKGP002555-1			CH002129							NM_024577.4(SH3TC2):c.3676-8G>A p.?	#N/A			#N/A	#N/A
HKGP002556-1	1	1	CH002138	B0009885B01	Autosomal dominant spastic paraplegia 4 (OMIM: 182601)					NC_000002.12:g.(32096700_32152632)del	SV			Likely pathogenic	PVS1, PM2_Supporting
HKGP002559-1	1	1	CH002130	B0009872B01	Autosomal dominant convulsions, familial infantile, with paroxysmal choreoathetosis (OMIM: 602066) Autosomal dominant episodic kinesigenic dyskinesia 1 (OMIM: 128200) Autosomal domiannt benign familial infantile seizure, 2 (OMIM: 605751)					NM_145239.3(PRRT2):c.649dup p.(Arg217ProfsTer8)	chr16-29813694-G-GC			Pathogenic	PVS1, PS4, PS2_VeryStrong, PP1_Strong
HKGP002584-1	2	2	CH002156	B0009938B01	Autosomal dominant Lynch syndrome 1 (OMIM: 120435)					NM_000251.3(MSH2):c.1457_1460del p.(Asn486ThrfsTer10)	chr2-47463095-TAATG-T			Pathogenic	PVS1, PS4_Moderate, PM2_Supporting
HKGP002584-1	0	0	CH002156	B0009938B01	Breast-ovarian cancer, familial, susceptibility to, 4 (OMIM: 614291)					NM_002878.4(RAD51D):c.270_271dup p.(Lys91IlefsTer13)	chr17-35107439-T-TTA			Pathogenic	PVS1, PS4_Moderate, PS3_Supporting
HKGP002602-1	1	1	CH002168	B0009955B01	Autosomal dominant neurofibromatosis type 1 (OMIM: 162200)					NM_001042492.3(NF1):c.1392+751T>G p.?	chr17-31207122-T-G			Pathogenic	PM2_Supporting, PP4_Strong, PP3, PP1
HKGP002588-1	1	1	PW001470	C0009735B01	X-linked recessive cerebral creatine deficiency syndrome 1 (OMIM: 300352)					NM_005629.4(SLC6A8):c.1222_1224del p.(Phe408del)	chrX-153693978-GTTC-G			Pathogenic	PS4_VeryStrong, PS3_Supporting, PM2_Supporting, PP4_Strong, PP3
HKGP002594-1	1	1	CH002191	B0009980B01	Autosomal dominant cataract 10, multiple types (OMIM: 600881)					NM_005208.5(CRYBA1):c.215+1G>T p.?	#N/A			#N/A	#N/A
HKGP002596-1	1	1	CH002197	B0009998B01	Autosomal dominant Kabuki syndrome (OMIM: 147920)					NM_003482.4(KMT2D):c.6595dup p.(Tyr2199LeufsTer3)	chr12-49041174-T-TA			Pathogenic	PVS1, PS2_Supporting, PM2_Supporting
HKGP002585-1	1	1	CH002179	B0009967B01	Autosomal dominant neurofibromatosis type 1 (OMIM: 162200)					NM_001042492.3(NF1):c.3650A>G p.(Asp1217Gly)	chr17-31233155-A-G			Pathogenic	PS4_Moderate, PM2_Supporting, PP4_Strong, PP3_Moderate, PP2
HKGP002606-1	1	2	CH002194	B0009994B01	Autosomal recessive primary systemic carnitine deficiency (OMIM: 212140)					NM_003060.4(SLC22A5):c.760C>T p.(Arg254Ter)	chr5-132385435-C-T			Pathogenic	PVS1, PM3_VeryStrong, PM2_Supporting, PP4_Strong
HKGP002606-1			CH002194							NM_003060.4(SLC22A5):c.865C>T p.(Arg289Ter)	chr5-132387065-C-T			Pathogenic	PVS1, PM3_VeryStrong, PM2_Supporting, PP4_Strong
HKGP002628-1	1	1	CH002211	B0010027B01	Autosomal recessive holocarboxylase synthetase deficiency (OMIM: 253270)					NM_001352514.2(HLCS):c.1963C>T p.(Arg655Trp)	chr21-36765170-G-A			Likely pathogenic	PM3_Strong, PM2_Supporting, PP3_Moderate
HKGP002643-1	1	2	CH002220	B0010042B01	Autosomal recessive retinitis pigmentosa 43 (OMIM: 613810)					NM_000440.3(PDE6A):c.2198A>G p.(Gln733Arg)	chr5-149868096-T-C			Likely pathogenic	PVS1, PM3_Supporting, PM2_Supporting
HKGP002643-1			CH002220							NM_000440.3(PDE6A):c.2199+1dup p.?	#N/A			#N/A	#N/A
HKGP002658-1	1	1	PW001520	C0009992B01	Autosomal dominant Huntington disease (OMIM: 143100)					NM_002111​.8(HTT):c.[52CAG[17]];[52CAG[42]]	repeat disorder			Expanded allele	NA
HKGP002676-1	1	1	CH002262	B0010159B01	Autosomal dominant neurofibromatosis type 1 (OMIM: 162200)					NM_001042492.3(NF1):c.5488C>T p.(Arg1830Cys)	chr17-31327718-C-T			Pathogenic	PS4, PS2, PM2_Supporting, PP3_Moderate, PP2, PP1_Strong
HKGP002706-1	1	1	PW001547	C0010096B01	Lynch syndrome 4 (OMIM: 614337); Mismatch repair cancer syndrome 4 (OMIM: 619101)					NM_000535.7(PMS2):c.873dup p.(Ile292TyrfsTer7)	chr7-5995563-T-TA			Likely pathogenic	PVS1, PM2_Supporting
HKGP002718-1	1	2	HW000019	A1010292B01	Autosomal recessive Usher syndrome type 2A (OMIM: 276901)					NM_206933.4(USH2A):c.10637G>A p.(Gly3546Glu)	chr1-215782145-C-T			Likely pathogenic	PM5, PM3, PM2_Supporting, PP4
HKGP002718-1			HW000019							NM_206933.4(USH2A):c.5581G>A p.(Gly1861Ser)	chr1-216073292-C-T			Pathogenic	PS4, PM3_Strong, PM2_Supporting, PP4, PP3, PP1
HKGP002740-1	1	1	CH002324	B0010284B01	Autosomal dominant tuberous sclerosis 2 (OMIM: 613254)					NM_000548.5(TSC2):c.3284+1G>A p.?	chr16-2079429-G-A			Likely pathogenic	PS4_Supporting, PS2, PM2_Supporting
HKGP002741-1	1	1	CH002327	B0010287B01	Autosomal dominant Wilms tumor (OMIM: 194070)					NM_000059.4(BRCA2):c.7409dup p.(Thr2471HisfsTer4)	chr13-32355259-C-CT			Likely pathogenic	PVS1, PM2_Supporting
HKGP002742-1	1	1	CH001747	B0006165B01	Autosomal dominant familial hypercholestolemia-1 (OMIM: 143890)					NM_000527.5(LDLR):c.1291G>A p.(Ala431Thr)	chr19-11113382-G-A			Pathogenic	PS4, PS3, PM3, PM2, PP4, PP3, PP1_Strong
HKGP002750-1	1	1	CH002307	B0010251B01	5p15-5p14 duplication & 10q26.3 deletion syndrome		AD	het	de novo	seq[GRCh38] der(10)t(5;10)(p14.1;q26.3)	5:100001-25100000 duplicated 80 protein coding genes; 10:130316101-? (IGV checked breakpt) deleted 29 protein coding genes	de novo	unbalanced translocation	likely clinically significant; the 5p duplication part has Clingen CNV gain score of 0.9 = likely pathogenic	0.9 for the 5p14.1 duplication part (ClinGen CNV gain interpretation scoring)
HKGP002782-1	1	2	CH002343	B0010335B01	Autosomal recessive nonsyndromic hearing loss and deafness (OMIM: 220290)			hom	assumed biparental	NM_004004.6(GJB2):c.109G>A p.(Val37Ile)	chr13-20189473-C-T	assumed biparental		Pathogenic	PS4, PM3_VeryStrong, PP3, PP1_Strong
HKGP002829-1	1	1	CH002375	B0010501B01	Autosomal dominant BRCA1-associated cancer (OMIM: 604370)					NM_007294.4(BRCA1):c.4764del p.(Arg1589ValfsTer12)	chr17-43071149-GA-G			Pathogenic	PVS1, PM5_Strong (PTC), PM2_Supporting
HKGP002830-1	1	1	CH002376	B0010505B01	Semidominant Alport syndrome - COL4A3					NM_000091.5(COL4A3):c.4235G>T p.(Gly1412Val)	chr2-227305066-G-T			Likely pathogenic	PS4_Supporting, PM2_Supporting, PP3_Strong, PP1
HKGP002832-1	1	1	QM002684	A0016819W01	Autosomal recessive type II citrullinemia					NM_014251.3(SLC25A13):c.852_855del p.(Met285ProfsTer2)	chr7-96189371-TCATA-T			Pathogenic	PVS1, PM3_VeryStrong, PM2_Supporting
HKGP002833-1	1	2	CH002372	B0010497B01	Autosomal recessive nonsyndromic hearing loss and deafness (OMIM: 220290)					NM_004004.6(GJB2):c.109G>A p.(Val37Ile)	chr13-20189473-C-T			Pathogenic	PS4, PM3_VeryStrong, PP3, PP1_Strong
HKGP002833-1			CH002372							NM_004004.6(GJB2):c.235del p.(Leu79CysfsTer3)	chr13-20189346-AG-A			Pathogenic	PVS1, PS3_Moderate, PM3
HKGP002836-1	1	1	CH002386	B0010522B01	X-linked dominant Rett syndrome (OMIM: 312750)					NM_001110792.2(MECP2):c.952C>T p.(Arg318Cys)	chrX-154030912-G-A			Pathogenic	PS4, PS3_Supporting, PS2_VeryStrong, PM2_Supporting, PM1, PP1
HKGP002839-1	1	2	CH002403	B0010556B01	Autosomal recessive primary ciliary dyskinesia 7 (OMIM: 611884)					NM_001277115.2(DNAH11):c.10789C>T p.(Gln3597Ter)	chr7-21842641-C-T			Likely pathogenic	PVS1, PM2_Supporting
HKGP002839-1			CH002403							NM_001277115.2(DNAH11):c.5506C>T p.(Arg1836Ter)	chr7-21683829-C-T			Pathogenic	PVS1, PM3, PM2_Supporting
HKGP002841-1	1	2	CH002416	B0010572B01	Autosomal recessive nonsyndromic hearing loss and deafness (OMIM: 220290)			hom	assumed biparental	NM_004004.6(GJB2):c.109G>A p.(Val37Ile)	chr13-20189473-C-T	assumed biparental		Pathogenic	PS4, PM3_VeryStrong, PP3, PP1_Strong
HKGP002849-1	1	1	CH002413	B0010569B01	Autosomal dominant 5q23.2-q31.1 deletion					NC_000005.10:g.(127470150_133585307)del	SV			Pathogenic	NA
HKGP002866-1	1	1	PW001624	C0010502B01	X-linked dominant Rett syndrome (OMIM: 312750)					NM_001110792.2(MECP2):c.538C>T p.(Arg180Ter)	chrX-154031326-G-A			Pathogenic	PVS1, PS4, PS2_VeryStrong, PM6_VeryStrong, PM2_Supporting
HKGP002887-1	1	1	CH002424	B0010602B01	Autosomal dominant familial hypercholestolemia-1 (OMIM: 143890)					NM_000527.5(LDLR):c.2054C>T p.(Pro685Leu)	chr19-11120436-C-T			Pathogenic	PS4, PS3_Supporting, PM2_Supporting, PP3, PP1_Strong
HKGP002914-1	1	1	CH002462	B0010684B01	Autosomal dominant Von Hippel-Lindau Syndrome (OMIM: 193300)					NM_000551.4(VHL):c.482G>A p.(Arg161Gln)	chr3-10149805-G-A			Pathogenic	PS4, PS2_Moderate, PM2_Supporting, PM1, PP3
HKGP002919-1	1	1	QM002610	A0016445B01	Autosomal dominant polycystic kidney disease 2 (OMIM: 613095)					NM_000297.4(PKD2):c.2358+1G>A p.?	#N/A			#N/A	#N/A
HKGP002957-1	1	1	CH002473	B0010746B01	Autosomal dominant migraine, familial hemiplegic, 1, with progressive cerebellar ataxia (OMIM: 141500)					NM_001127222.2(CACNA1A):c.1994C>T p.(Thr665Met)	chr19-13303877-G-A			Pathogenic	PS4, PM6_Supporting, PM2_Supporting, PP3_Strong, PP2, PP1_Strong
HKGP002970-1	1	2	CH002500	B0010803B01	Autosomal recessive spastic paralysis, infantile onset ascending (OMIM: 607225)					NM_020919.4(ALS2):c.2737C>T p.(Arg913Ter)	chr2-201723434-T-A			Pathogenic	PVS1, PM2_Supporting, PM3
HKGP002970-1			CH002500							NM_020919.4(ALS2):c.3520A>T p.(Lys1174Ter)	chr2-201723434-T-A			Likely pathogenic	PVS1, PM2_Supporting
HKGP002994-1	1	2	HW000064	A1010873B01	Autosomal recessive Usher syndrome type 2A (OMIM: 276901)					NM_206933.4(USH2A):c.449T>G p.(Leu150Ter)	chr1-216421888-A-C			Pathogenic	PVS1, PM3, PM2_Supporting
HKGP002994-1			HW000064							NM_206933.4(USH2A):c.9570+1G>A p.?	chr1-215816996-C-T			Pathogenic	PVS1, PM3_Strong, PM2_Supporting
HKGP002996-1	1	2	HW000066	A1010875B01	Autosomal recessive retinitis pigmentosa 25 (OMIM: 602772)					NM_001142800.2(EYS):c.2486del p.(Ile829ThrfsTer39)	chr6-64912638-GA-G			Pathogenic	PVS1, PM3_Supporting, PM2_Supporting
HKGP002996-1			HW000066							NM_001142800.2(EYS):c.6416G>A p.(Cys2139Tyr)	chr6-64230600-C-T			Pathogenic	PM3_VeryStrong, PM2_Supporting, PP3
HKGP003008-1	1	2	PW001695	C0010812B01	Autosomal recessive nonsyndromic hearing loss and deafness (OMIM: 220290)					NM_004004.6(GJB2):c.109G>A p.(Val37Ile)	chr13-20189473-C-T			Pathogenic	PS4, PM3_VeryStrong, PP3, PP1_Strong
HKGP003027-1	1	1	CH002544	B0010913B01	Autosomal recessive Hermansky-Pudlak syndrome 3 (OMIM: 614072)					NM_032383.5(HPS3):c.1838C>G p.(Ser613Ter)	chr3-149158812-C-G			Pathogenic	PVS1, PM3_Strong, PM2_Supporting
HKGP003049-1	2	2	CH002573	B0011013B01	Autosomal dominant cerebral arteriopathy with subcortical infarcts and leukoencephalopathy 1 (OMIM: 125310)					NC_000016.10:g.(15332276_16521484)del	SV			Positive	NA
HKGP003049-1	0	0	CH002573	B0011013B01	Autosomal dominant 16p13.11 microdeletion syndrome					NM_000435.3(NOTCH3):c.1630C>T p.(Arg544Cys)	chr19-15187315-G-A			Likely pathogenic	NA
HKGP003057-1	1	1	CH002596	B0011060B01	Autosomal dominant susceptibility to familial breast-ovarian cancer-5 (OMIM: 620442)					NM_024675.4(PALB2):c.1025del p.(Asn342ThrfsTer4)	chr16-23635520-GT-G			Pathogenic	PVS1, PM5_Supporting, PM2_Supporting
HKGP003071-1	1	2	HW000074	A1011109B01	Autosomal recessive CEP290-related ciliopathy					NM_025114.4(CEP290):c.1616del p.(Leu539Ter)	chr12-88118649-CA-C			Likely pathogenic	PVS1, PM2_Supporting
HKGP003071-1			HW000074							NM_025114.4(CEP290):c.6798G>A p.(Trp2266Ter)	chr12-88058868-C-T			Pathogenic	PVS1, PM3, PM2_Supporting
HKGP003127-1	1	1	CH002651	B0011247B01	X-linked lissencephaly-1 and subcortical band heterotopia (OMIM: 300067)					NM_001195553.2(DCX):c.115C>T p.(Arg39Ter)	chrX-111410284-G-A			Pathogenic	PVS1, PS4, PS3_Supporting, PS2_VeryStrong, PM2_Supporting
HKGP003155-1	1	1	PW001727	C0010934B01	Autosomal dominant hypertrophic cardiomyopathy (OMIM: 613243)					NM_003280.3(TNNC1):c.430A>G p.(Asn144Asp)	chr3-52451415-T-C			Likely pathogenic	PS4, PM2_Supporting, PP1_Strong
HKGP003188-1	1	1	PW001737	C0010956B01	Autosomal dominant hereditary hemorrhagic telangiectasia type 1 (OMIM: 187300)					NM_001114753.3(ENG):c.765del p.(Tyr258ThrfsTer101)	chr9-127825281-GA-G			Likely pathogenic	PVS1, PM2_Supporting
HKGP003273-1	1	1	CH002730	B0011427B01	Autosomal dominant paraganglioma-pheochromocytoma (PGL/PCC) syndromes (OMIM: 601650)					NM_017841.4(SDHAF2):c.232G>A p.(Gly78Arg)	chr11-61437820-G-A			Pathogenic	PS4, PS3_Supporting, PM2_Supporting, PP3_Strong, PP1_Strong
HKGP003276-1	1	1	CH002713	B0011390B01	Chromosome 16p11.2 deletion syndrome					NM_000157.4(GBA):c.1342G>C p.(Asp448His)	chr1-155235727-C-G			Likely pathogenic	PS4, PM2_Suporting, PP3
HKGP003284-1	1	1	CH002739	B0011438B01	X-linked intellectual developmental disorder, X-linked syndromic, with pigmentary mosaicism and coarse facies (OMIM: 301066)					NM_006521.6(TFE3):c.560C>T p.(Thr187Met)	chrX-49038417-G-A			Pathogenic	PS4, PS2, PM2_Supporting, PP2
HKGP003298-1	1	1	QM001487	A0010460B01	X-linked COL4A5-Alport syndrome (OMIM: 301050)					NM_033380.3(COL4A5):c.1120G>A p.(Gly374Arg)	chrX-108586702-G-A			Pathogenic	PS4_Supporting, PM2_Supporting, PP4_Moderate, PP3_Strong, PP2, PP1
HKGP003389-1	1	1	CH002813	B0011660B01	Autosomal dominant Dravet syndrome (OMIM: 607208)					NM_001165963.4(SCN1A):c.4931G>A p.(Gly1644Asp)	chr2-165992344-C-T			Likely pathogenic	PS2_Moderate, PM2_Supporting, PM1, PP3_Moderate
HKGP003396-1	1	1	PW001960	C0011663B01	Autosomal dominant Microphthalmia, syndromic 12 (OMIM: 615524)					NM_000965.5(RARB):c.674C>A p.(Ala225Asp)	chr3-25580610-C-A			Likely pathogenic	PS2_Moderate, PM2_Supporting, PP3_Moderate, PP2
HKGP003417-1	1	1	CH002824	B0011713B01	Autosomal dominant BEST1-related dominant retinopathy					NM_004183.4(BEST1):c.584C>T p.(Ala195Val)	chr11-61956946-C-T			VUS	PS4_Moderate, PS3_Supporting, PM3_VeryStrong, PP3_Strong, PP1_Moderate
HKGP003468-1	1	2	HW000190	A1011864B01	Autosomal recessive Usher syndrome type 2A (OMIM: 276901)					NM_206933.4(USH2A):c.5530C>T p.(Gln1844Ter)	chr1-216078131-G-A			Pathogenic	PVS1, PM3, PM2_Supporting
HKGP003468-1			HW000190							NM_206933.4(USH2A):c.7184_7194del p.(Leu2395HisfsTer19)	chr1-215934721-TGAGCACCCAAA-T			Pathogenic	PVS1, PM3_Supporting, PM2_Supporting
HKGP003506-1	1	1	PW002019	C0011878B01	Autosomal dominant intellectual developmental disorder 5 (OMIM: 612621)					NM_006772.3(SYNGAP1):c.3168dup p.(Ser1057GlnfsTer96)	chr6-33443719-G-GC			Pathogenic	PVS1, PS2_Moderate, PM2_Supporting
HKGP003537-1	1	1	CH002905	B0012018B01	Autosomal dominant developmental and epileptic encephalopathy 4 (OMIM: 612164)					NM_001032221.6(STXBP1):c.438del p.(Leu147TrpfsTer18)	chr9-127663211-TC-T			Pathogenic	PVS1, PS2_Moderate, PM2_Supporting
HKGP003544-1	1	1	PW002041	C0011935B01	Intellectual developmental disorder, autosomal dominant 1 (OMIM: 156200)					NC_000002.10(MBD5):g.(148508106_148516187)del	SV			Likely pathogenic	PVS1, PM2_Supporting
HKGP003623-1	1	1	HW000235	A1012592B01	Autosomal dominant retinitis pigmentosa 11 (OMIM: 600138)					NC_000019.10(PRPF31):g.(54111873_54121196)del	SV			Likely pathogenic	NA
HKGP003635-1	1	1	HW000251	A1012608B01	Autosomal dominant retinitis pigmentosa 11 (OMIM: 600138)					NC_000019.10(PRPF31):g.(54127141_54132366)del	SV			Pathogenic	PVS1, PS2_Supporting, PM2_Supporting
HKGP003658-1	1	1	HW000488	A1015378B01	Autosomal dominant retinitis pigmentosa 11 (OMIM: 600138)					NC_000019.10(PRPF31):g.(54125483_54130612)del	SV			Likely pathogenic	PVS1, PM2_Supporting
HKGP003752-1	1	1	QM001656	A0011182B01	Autosomal dominant polycystic kidney disease 2 (OMIM: 613095)					NM_000297.4(PKD2):c.1094+3_1094+6del p.?	chr4-88038501-CGTAA-C			Pathogenic	PVS1, PS4, PM2_Supporting, PP4
HKGP003813-1	1	1	PW002196	C0012458B01	Autosomal dominant cerebral arteriopathy with subcortical infarcts and leukoencephalopathy 1 (OMIM: 125310)					NM_000435.3(NOTCH3):c.1630C>T p.(Arg544Cys)	chr19-15187315-G-A			Likely pathogenic	NA
HKGP004297-1	1	1	CH003501	B0013352B01	Autosomal dominant neurofibromatosis type 1 (OMIM: 162200)					NM_001042492.3(NF1):c.4600C>T p.(Arg1534Ter)	chr17-31261733-C-T			Pathogenic	PVS1, PS4, PM2_Supporting
HKGP003866-1	1	1	QM002000	A0012647B01	Autosomal dominant hereditary leiomyomatosis and renal cell cancer (OMIM: 150800)					NM_000143.4(FH):c.708del p.(Gln237ArgfsTer19)	chr1-241508632-GA-G			Pathogenic	PVS1, PM2_Supporting, PP4
HKGP003918-1	1	1	PW002221	C0012536B01	Autosomal dominant developmental and epileptic encephalopathy 31A (OMIM: 616346)					NM_004408.4(DNM1):c.112G>A p.(Gly38Ser)	chr9-128203582-G-A			Likely pathogenic	PS2_Supporting, PM2_Supporting, PP3_Strong, PP2
HKGP004025-1	1	1	QM002006	A0012675B01	Autosomal dominant Wiedemann-Steiner syndrome (OMIM: 605130)					NM_001197104.2(KMT2A):c.5251A>T p.(Lys1751Ter)	chr11-118494360-A-T			Pathogenic	PVS1, PS4_Moderate, PS2_Moderate, PM2_Supporting
HKGP004059-1	1	1	CH003366	B0013032B01	Autosomal dominant polycystic kidney disease 1 (OMIM: 173900)					NM_001009944.3(PKD1):c.7984C>T p.(Gln2662Ter)	chr16-2105354-G-A			Pathogenic	PVS1, PS4_Supporting, PM2_Supporting, PP4_Moderate, PP1
HKGP004063-1	1	1	PW002277	C0012789B01	Autosomal dominant CASR-related hypocalcemia (OMIM: 601198)					NM_000388.4(CASR):c.2362T>C p.(Phe788Leu)	chr3-122284316-T-C			Likely pathogenic	PS3_Supporting, PM2_Supporting, PP3_Moderate, PP2, PP1_Moderate
HKGP004069-1	1	1	PW002305	C0012990B01	Autosomal dominant cerebral arteriopathy with subcortical infarcts and leukoencephalopathy 1 (OMIM: 125310)					NM_000435.3(NOTCH3):c.1630C>T p.(Arg544Cys)	chr19-15187315-G-A			Likely pathogenic	NA
HKGP004081-1	1	1	PW002323	C0013068B01	Autosomal dominant episodic ataxia/myokymia syndrome (OMIM: 160120)					NM_000217.3(KCNA1):c.992T>C p.(Phe331Ser)	chr12-4912370-T-C			Likely pathogenic	PM2_Supporting, PP3_Strong, PP2, PP1
HKGP010529-1	1	1	PW004330	C0025635B01	Autosomal dominant neurofibromatosis type 1 (OMIM: 162200)					NM_000545.8(HNF1A):c.1136dup p.(Val380CysfsTer39)	chr12-120996563-T-TC			Pathogenic	PVS1, PS4, PM2_Supporting
HKGP004532-1	1	1	HW000623	A1017342B01	Autosomal recessive Bardet-Biedl syndrome 6 (OMIM: 605231)					NM_170784.3(MKKS):c.175C>T p.(Gln59Ter)	chr20-10413340-G-A			Pathogenic	PVS1, PM3_Supporting, PM2_Supporting
HKGP004533-1	1	2	QM002117	A0013219B01	Autosomal recessive type 1 nephrotic syndrome (OMIM: 256300)					NM_004646.4(NPHS1):c.3325C>T p.(Arg1109Ter)	chr19-35831358-G-A			Pathogenic	PVS1, PM3_VeryStrong, PM2_Supporting
HKGP004533-1			QM002117							NM_004646.4(NPHS1):c.616C>A p.(Pro206Thr)	chr19-35849646-G-T			VUS	PM3_Strong, PM2_Supporting
HKGP004583-1	1	1	CH003719	B0013808B01	Autosomal dominant developmental and epileptic encephalopathy 32 (OMIM: 616366)					NM_004974.4(KCNA2):c.1130A>G p.(Tyr377Cys)	chr1-110603653-T-C			Likely pathogenic	PS2_Supporting, PM2_Supporting, PP3_Strong, PP2
HKGP004745-1	1	1	QM001419	A0010115B01	Semidominant Alport syndrome - COL4A3					NM_000091.5(COL4A3):c.3620G>A p.(Gly1207Glu)	chr2-227297728-G-A			Pathogenic	PM2_Supporting, PM1, PP3_Strong, PP1_Moderate
HKGP004749-1	1	1	QM003214	A0019275B01	Autosomal dominant polycystic kidney disease 1 (OMIM: 173900)					NM_001009944.3(PKD1):c.3202C>T p.(Gln1068Ter)	chr16-2112433-G-A			Pathogenic	PVS1, PM2_Supporting, PP4_Moderate
HKGP004890-1	1	1	QM000473	A0002799B01	Autosomal dominant polycystic kidney disease 1 (OMIM: 173900)					NM_001009944.3(PKD1):c.11457C>A p.(Tyr3819Ter)	chr16-2091861-G-T			Pathogenic	PVS1, PS4_Supporting, PM6_Supporting, PM2_Supporting, PP4_Moderate
HKGP004891-1	1	1	QM000596	A0004357B01	Autosomal dominant polycystic kidney disease 1 (OMIM: 173900)					NM_001009944.3(PKD1):c.11863C>T p.(Gln3955Ter)	chr16-2091024-G-A			Pathogenic	PVS1, PS4_Supporting, PM2_Supporting, PP4_Moderate
HKGP004892-1	1	2	QM001424	A0010132B01	Autosomal recessive congenital adrenal hyperplasia due to 21-hydroxylase deficiency (OMIM: 201910)					NM_000500.9(CYP21A2):c.293-13C>G	chr6-32039081-C-G			Pathogenic	PM3_VeryStrong, PP3, PP1_Moderate
HKGP004892-1			QM001424							NM_000500.9(CYP21A2):c.377C>G p.(Ser126Ter)	chr6-32039081-C-G			Pathogenic	PVS1, PM3_Supporting, PM2_Supporting
HKGP004894-1	1	1	QM001630	A0011029B01	Autosomal dominant polycystic kidney disease 1 (OMIM: 173900)					NM_001009944.3(PKD1):c.304A>T p.(Lys102Ter)	chr16-2119169-T-A			Pathogenic	PVS1, PM2_Supporting, PP4_Moderate
HKGP004931-1	1	1	QM003613	A0021929B01	Autosomal dominant polycystic kidney disease 2 (OMIM: 613095)					NM_000297.4(PKD2):c.2358+1G>A p.?	#N/A			#N/A	#N/A
HKGP004936-1	1	1	QM003657	A0022200B01	Autosomal dominant polycystic kidney disease 1 (OMIM: 173900)					NM_001009944.3(PKD1):c.11453_11454insGGGG p.(Tyr3819GlyfsTer143)	chr16-2091864-G-GCCCC			Pathogenic	PVS1, PM2_Supporting, PP4_Moderate
HKGP004937-1	1	1	QM003658	A0022204B01	Autosomal dominant polycystic kidney disease 1 (OMIM: 173900)					NM_001009944.3(PKD1):c.8566_8567del p.(Gln2856GlyfsTer80)	chr16-2103489-CTG-C			Pathogenic	PVS1, PM2_Supporting, PP4_Moderate
HKGP004942-1	1	1	QM003692	A0022411B01	Autosomal dominant polycystic kidney disease 2 (OMIM: 613095)					NM_000297.4(PKD2):c.1390C>T p.(Arg464Ter)	chr4-88046712-C-T			Pathogenic	PVS1, PS4, PM2_Supporting
HKGP005191-1	1	1	CH003986	B0014376B01	Autosomal dominant neurodevelopmental disorder with neonatal respiratory insufficiency, hypotonia, and feeding difficulties (OMIM: 616158)					NM_005859.5(PURA):c.159dup p.(Leu54AlafsTer147)	chr5-140114334-A-AG			Pathogenic	PVS1, PS2_Supporting, PM2_Supporting
HKGP005238-1	1	1	CH004048	B0014478B01	Autosomal dominant intellectual developmental disorder with language impairment and early-onset DOPA-responsive dystonia-parkinsonism (OMIM: 619911)					NM_006186.4(NR4A2):c.80C>A p.(Ser27Ter)	chr2-156330107-G-T			Pathogenic	PVS1, PS2_Supporting, PM2_Supporting
HKGP006275-1	1	1	QM003772	A0022889B01	Semidominant Alport syndrome - COL4A3					NM_000091.5(COL4A3):c.441+2T>C p.?	#N/A			#N/A	#N/A
HKGP006277-1	1	1	QM003805	A0023111B01	Semidominant Alport syndrome - COL4A3					NM_000091.5(COL4A3):c.4486C>T p.(Arg1496Ter)	chr2-227308922-C-T			Pathogenic	PVS1, PS4_Supporting, PM2_Supporting
HKGP006278-1	1	1	QM003821	A0023185B01	X-linked COL4A5-Alport syndrome (OMIM: 301050)					NM_033380.3(COL4A5):c.475G>A p.(Gly159Ser)	chrX-108573583-G-A			Likely pathogenic	PM2_Supporting, PM1, PP4, PP3_Moderate
HKGP006282-1	1	1	QM003868	A0023483B01	X-linked COL4A5-Alport syndrome (OMIM: 301050)					NM_033380.3(COL4A5):c.1844G>C p.(Gly615Ala)	chrX-108598766-G-C			Likely pathogenic	PM2_Supporting, PM1, PP3_Strong
HKGP006290-1	1	1	QM003975	A0024288B01	Autosomal dominant polycystic kidney disease 1 (OMIM: 173900)					NM_001009944.3(PKD1):c.8311G>A p.(Glu2771Lys)	chr16-2103746-C-T			Likely pathogenic	PS4, PM2_Supporting, PP4_Moderate
HKGP006291-1	1	1	QM003989	A0024333B01	Autosomal dominant polycystic kidney disease 1 (OMIM: 173900)					NM_001009944.3(PKD1):c.11863C>T p.(Gln3955Ter)	chr16-2091024-G-A			Pathogenic	PVS1, PS4_Supporting, PM2_Supporting, PP4_Moderate
HKGP006293-1	1	1	QM004018	A0024455B01	Autosomal dominant polycystic kidney disease 1 (OMIM: 173900)					NM_001009944.3(PKD1):c.11460_11461insTG p.(Gln3821CysfsTer6)	chr16-2091857-G-GCA			Pathogenic	PVS1, PM2_Supporting, PP4_Moderate
HKGP006294-1	1	1	QM004037	A0024601B01	Autosomal dominant polycystic kidney disease 1 (OMIM: 173900)					NM_001009944.3(PKD1):c.8311G>A p.(Glu2771Lys)	chr16-2103746-C-T			Likely pathogenic	PS4, PM2_Supporting, PP4_Moderate
HKGP006415-1	1	1	CH004329	B0015053B01	Autosomal dominant developmental and epileptic encephalopathy 7 (OMIM: 613720)					NM_172107.4(KCNQ2):c.280_281insA p.(Ile94AsnfsTer26)	chr20-63472183-A-AT			Pathogenic	PVS1, PS2_Supporting, PM2_Supporting
HKGP006417-1	1	1	PW002803	C0014975B01	Colorectal cancer, hereditary nonpolyposis, type 7 (OMIM: 608089)					NM_001040108.2(MLH3):c.615del p.(Asp206ThrfsTer18)	chr14-75049040-CT-C			Likely pathogenic	PVS1, PM2_Supporting
HKGP007214-1	1	1	QM004103	A0024994B01	Autosomal dominant polycystic kidney disease 1 (OMIM: 173900)					NM_001009944.3(PKD1):c.7126C>T p.(Gln2376Ter)	chr16-2106888-G-A			Pathogenic	PVS1, PM2_Supporting, PP4_Moderate
HKGP007221-1	1	1	QM004178	A0025568B01	Autosomal dominant ALG9-associated polycystic kidney disease (MONDO: 0700000)					NM_024740.2(ALG9):c.522del p.(Ala175ProfsTer27)	chr11-111860589-CT-C			Likely pathogenic	PVS1, PM2_Supporting
HKGP007223-1	1	2	QM004185	A0025590B01	Semidominant Alport syndrome - COL4A3					NM_000091.5(COL4A3):c.3643C>T p.(Arg1215Ter)	chr2-227297751-C-T			Pathogenic	PVS1, PM3_Supporting, PM2_Supporting
HKGP007223-1			QM004185							NM_000091.5(COL4A3):c.4793T>G p.(Leu1598Arg)	chr2-227297751-C-T			Likely pathogenic	PVS1_Strong (RNA), PM3_Supporting, PM2_Supporting
HKGP007276-1	1	1	QM002897	A0017663B01	17p13.3 deletion syndrome (OMIM: 247200)		AD	het	de novo	NC_000017.11:g.(?_1916415)del	SV	de novo	CNV del	Likely pathogenic	1 (Clingen CNV Loss interpretation scoring)
HKGP007292-1	1	1	CH004975	B0016626B01	Gillespie syndrome (OMIM: 206700)					NM_001378452.1(ITPR1):c.7831_7833del p.(Lys2611del)	chr3-4815176-CAGA-C			Pathogenic	PS4_Moderate, PS3_Supporting, PS2, PM4, PM2_Supporting
HKGP007301-1	1	1	PW003583	C0019288B01	Autosomal dominant hypotonia, ataxia, and delayed development syndrome (OMIM: 617330)					NM_001375380.1(EBF3):c.616C>T p.(Arg206Ter)	chr10-129877788-G-A			Pathogenic	PVS1, PS2_Supporting, PM2_Supporting, PP1
HKGP007500-1	1	1	CH005028	B0016769B01	Autosomal dominant KBG syndrome (OMIM: 148050)					NM_013275.6(ANKRD11):c.2376del p.(Lys793ArgfsTer70)	chr16-89284165-TC-T			Pathogenic	PVS1, PS2_Supporting, PM2_Supporting
HKGP007713-1	1	1	QM004304	A0026195B01	Autosomal dominant polycystic kidney disease 2 (OMIM: 613095)					NM_000297.4(PKD2):c.2407C>T p.(Arg803Ter)	chr4-88067946-C-T			Pathogenic	PVS1, PS4, PM2_Supporting
HKGP008049-1	1	1	QM004443	A0027108B01	Autosomal dominant polycystic kidney disease 1 (OMIM: 173900)					NM_001009944.3(PKD1):c.5159G>A p.(Trp1720Ter)	chr16-2110008-C-T			Pathogenic	PVS1, PM2_Supporting, PP4_Moderate
HKGP008051-1	1	1	QM004459	A0027212B01	Autosomal dominant polycystic kidney disease 1 (OMIM: 173900)					NM_001009944.3(PKD1):c.4888C>T p.(Gln1630Ter)	chr16-2110279-G-A			Pathogenic	PVS1, PS4_Supporting, PM2_Supporting, PP4_Moderate
HKGP008379-1	1	1	QM004579	A0027877B01	Autosomal dominant ALG9-associated polycystic kidney disease (MONDO: 0700000)					NM_024740.2(ALG9):c.427C>T p.(Arg143Ter)	chr11-111865230-G-A			Likely pathogenic	PVS1, PM2_Supporting
HKGP008398-1	1	1	QM004640	A0028261B01	Autosomal dominant breast-ovarian cancer, familial, 3 (OMIM: 613399)					NM_058216.3(RAD51C):c.709C>T p.(Arg237Ter)	chr17-58709862-C-T			Pathogenic	PVS1, PS4, PM2_Supporting
HKGP008400-1	1	1	QM004652	A0028305B01	Autosomal dominant polycystic kidney disease 1 (OMIM: 173900)					NM_001009944.3(PKD1):c.8311G>A p.(Glu2771Lys)	chr16-2103746-C-T			Likely pathogenic	PS4, PM2_Supporting, PP4_Moderate
HKGP008406-1	1	1	QM003038	A0018323B01	Semidominant Alport syndrome - COL4A3					NM_000091.5(COL4A3):c.2675G>C p.(Gly892Ala)	chr1-193127842-G-T			Likely pathogenic	PM2_Supporting, PM1, PP3_Moderate, PP1_Moderate
HKGP008881-1	1	1	CH006146	B0019058B01	X-linked dominant neurodegeneration with brain iron accumulation 5 (OMIM: 300894)					NC_000023.11(WDR45):g.49073016_49083824del	chrX-49073173-49083886del			#N/A	#N/A
HKGP008992-1	1	1	QM004670	A0028408B01	Autosomal dominant polycystic kidney disease 2 (OMIM: 613095)					NM_000297.4(PKD2):c.1609C>T p.(Gln537Ter)	chr4-88052051-C-T			Likely pathogenic	PVS1, PM2_Supporting
HKGP009012-1	1	1	QM004781	A0029993B01	Autosomal dominant polycystic kidney disease 1 (OMIM: 173900)					NM_001009944.3(PKD1):c.12215_12216del p.(Ser4072TyrfsTer84)	chr16-2103758-TAG-T			Pathogenic	PVS1, PM2_Supporting, PP4_Moderate, PP1
HKGP009015-1	1	1	QM004798	A0030246B01	Autosomal dominant polycystic kidney disease 1 (OMIM: 173900)					NM_001009944.3(PKD1):c.8299C>T p.(Arg2767Cys)	chr16-2103758-G-A			Likely pathogenic	PS4, PS3_Supporting, PM2_Supporting
HKGP009250-1	1	1	QM003817	A0023162B01	Autosomal dominant neurodevelopmental disorder with impaired language, behavioral abnormalities, and dysmorphic facies (OMIM: 620494)					NM_014847.4(UBAP2L):c.1986_1987del p.(Ala663PhefsTer20)	chr1-154255227-CAG-C			Likely pathogenic	PVS1_Strong, PS2_Supporting, PM2_Supporting
HKGP009251-1	1	1	QM003838	A0023285B01	Intellectual developmental disorder, autosomal dominant 5 (OMIM: 612621)					NM_006772.3(SYNGAP1):c.1685C>T p.(Pro562Leu)	chr6-33440737-C-T			Likely pathogenic	PS4_Supporting, PS2_Moderate, PM2_Supporting, PP3_Moderate, PP2
HKGP009334-1	1	1	QM004828	A0031055B01	Autosomal dominant polycystic kidney disease 1 (OMIM: 173900)					NM_001009944.3(PKD1):c.6440_6467del p.(Arg2147ProfsTer5)	chr16-2108699-GGGCAGGACCACGTCCACCTCCGGCTCCC-G			Pathogenic	PVS1, PM2_Supporting, PP4_Moderate
HKGP009346-1	1	1	QM004853	A0031312B01	Autosomal dominant polycystic kidney disease 1 (OMIM: 173900)					NM_001009944.3(PKD1):c.2690_2691insT p.(Ala898SerfsTer7)	chr16-2114332-T-TA			Pathogenic	PVS1, PM2_Supporting, PP4_Moderate
HKGP009351-1	1	1	QM004865	A0031445B01	Autosomal dominant IFT140-associated polycystic kidney disease (MONDO:0004691)					NM_014714.4(IFT140):c.2254C>T p.(Gln752Ter)	chr16-1558080-G-A			Likely pathogenic	PVS1, PM2_Supporting
HKGP009352-1	1	1	QM004878	A0031526B01	Autosomal dominant polycystic kidney disease 2 (OMIM: 613095)					NM_000297.4(PKD2):c.1094+3_1094+6del p.?	chr4-88038501-CGTAA-C			Pathogenic	PVS1, PS4, PM2_Supporting, PP4
HKGP009356-1	1	1	QM004887	A0031568B01	Autosomal dominant polycystic kidney disease 2 (OMIM: 613095)					NM_000297.4(PKD2):c.2419C>T p.(Arg807Ter)	chr4-88067958-C-T			Pathogenic	PVS1, PS4, PM2_Supporting
HKGP009359-1	1	1	QM004897	A0031679B01	Autosomal dominant polycystic kidney disease 1 (OMIM: 173900)					NC_000016.10(PKD1):g.(2133728_2143733)del	SV			Likely pathogenic	PVS1, PM2_Supporting
HKGP010278-1	1	1	QM004938	A0033043B01	Autosomal dominant IFT140-associated polycystic kidney disease (MONDO:0004691)					NM_014714.4(IFT140):c.3780del p.(Lys1261ArgfsTer6)	chr16-1520223-TC-T			Pathogenic	PVS1, PM2_Supporting, PP4
HKGP010286-1	1	1	QM004982	A0033489B01	Autosomal dominant polycystic kidney disease 2 (OMIM: 613095)					NM_000297.4(PKD2):c.2266G>T p.(Glu756Ter)	chr4-88065787-G-T			Likely pathogenic	PVS1, PM2_Supporting
HKGP010292-1	1	1	QM005001	A0033628B01	Autosomal dominant polycystic kidney disease 1 (OMIM: 173900)					NM_001009944.3(PKD1):c.5014_5015del p.(Arg1672GlyfsTer98)	chr16-2110151-CCT-C			Pathogenic	PVS1, PS4, PM2_Supporting, PP4_Moderate
HKGP010295-1	1	1	QM005007	A0033697B01	Autosomal dominant polycystic kidney disease 1 (OMIM: 173900)					NM_001009944.3(PKD1):c.5014_5015del p.(Arg1672GlyfsTer98)	chr16-2110151-CCT-C			Pathogenic	PVS1, PS4, PM2_Supporting, PP4_Moderate
HKGP010296-1	1	1	QM005010	A0033707B01	Autosomal dominant polycystic kidney disease 1 (OMIM: 173900)					NM_001009944.3(PKD1):c.7863+1G>A p.?	#N/A			#N/A	#N/A
HKGP010301-1	1	1	QM005023	A0034001B01	Autosomal dominant polycystic kidney disease 2 (OMIM: 613095)					NM_000297.4(PKD2):c.964C>T p.(Arg322Trp)	chr4-88038371-C-T			Likely pathogenic	PS4, PM2_Supporting, PP3_Moderate
HKGP003823-1	1	1	QM003074	A0018524B01	Autosomal dominant neurofibromatosis type 1 (OMIM: 162200)					NM_001042492.3(NF1):c.1062+3A>T p.?	chr17-31200598-A-T			Likely pathogenic	PS2_Moderate, PS1_Moderate, PM2_Supporting, PP4, PP3
HKGP011043-1	1	2	PW003864	C0021581B01	Autosomal recessive Wolfram syndrome 1 (OMIM: 222300)					NM_006005.3(WFS1):c.2104G>A p.(Gly702Ser)	chr4-6301899-G-A			Pathogenic	PM3_Strong, PM2_Supporting, PP3_Strong
HKGP011043-1			PW003864							NM_006005.3(WFS1):c.2206G>A p.(Gly736Ser)	chr4-6302001-G-A			Likely pathogenic	PM3, PM2_Supporting, PP3_Strong
HKGP000672-1	1	1	QM000285	A0002079B01	Autosomal recessive megaconial congenital muscular dystrophy (OMIM: 602541)					NM_005198.5(CHKB):c.940C>T p.(Arg314Cys)	chr22-50579818-G-A			VUS	PM3, PM2_Supporting, PP3
HKGP000010-1	1	0	CH000014	B0000250B01	Autosomal recessive phosphoserine aminotransferase deficiency (OMIM: 610992)					#N/A	#N/A			#N/A
HKGP000062-1	1	0	PW000089	C0000413B01	Autosomal dominant PRRT2-associated disorders					#N/A	#N/A			#N/A
HKGP000079-1	1	0	QM000030	A0000443B01	Autosomal dominant progressive external ophthalmoplegia with mitochondrial DNA deletions (OMIM: 613077)					#N/A	#N/A			#N/A
HKGP000084-1	2	0	QM000040	A0000607B01	X-linked recessive Duchenne muscular dystrophy					#N/A	#N/A			#N/A
HKGP000084-1	2	0		#N/A						#N/A	#N/A			#N/A
HKGP000180-1	1	0	PW000202	C0000634B01	Autosomal recessive spastic paraplegia 9B (OMIM: 219150)					#N/A	#N/A			#N/A
HKGP000194-1	1	0	PW000239	C0000727B01	Autosomal dominant developmental delay with sleep apnea					#N/A	#N/A			#N/A
HKGP000195-1	1	0	QM000038	A0000588B01	Autosomal recessive muscular dystrophy-dystroglycanopathy (limb-girdle) (OMIM: 616052)					#N/A	#N/A			#N/A
HKGP000197-1	2	0	QM000052	A0000672B01	Autosomal recessive Muscular dystrophy, limb-girdle 1 (OMIM: 253600)					#N/A	#N/A			#N/A
HKGP000197-1	2	0		#N/A						#N/A	#N/A			#N/A
HKGP000228-1	1	0	PW000268	C0000807B01	Autosomal dominant Parkinson’s disease (OMIM: 168600)					#N/A	#N/A			#N/A
HKGP000242-1	1	0	QM000076	A0000922B01	Glycogen storage disease II (OMIM: 232300)					#N/A	#N/A			#N/A
HKGP000256-1	1	0	CH000237	B0000941B01	Autosomal dominant symmetric circumferential skin creases, congenital, 1 is possible (OMIM: 156610)					#N/A	#N/A			#N/A
HKGP000365-1	1	0	CH000377	B0001249B01	Autosomal dominant Diets-Jongmans syndrome (OMIM: 618846)					#N/A	#N/A			#N/A
HKGP000403-1	1	0	CH000451	B0001418B01	Autosomal dominant Ehlers-Danlos syndrome classic type 1 (OMIM: 130000)					#N/A	#N/A			#N/A
HKGP000465-1	1	0	CH000503	B0001578B01	Autosomal dominant neurodevelopmental-craniofacial syndrome with variable renal and cardiac abnormalities (OMIM: 619522)					#N/A	#N/A			#N/A
HKGP000470-1	1	0	CH000518	B0001642B01	Autosomal dominant neurodevelopmental disorder with dysmorphic facies and distal skeletal anomalies (OMIM: 618659)					#N/A	#N/A			#N/A
HKGP000506-1	1	0	QM000136	A0001320B01	Autosomal recessive spastic paraplegia 5A (OMIM: 270800)					#N/A	#N/A			#N/A
HKGP000525-1	1	0	QM000168	A0001562B01	Autosomal recessive Dubin-Johnson syndrome (OMIM: 237500)					#N/A	#N/A			#N/A
HKGP000709-1	1	0	CH000772	B0002313B01	Autosomal recessive congenital nongoitrous hypothyroidism 1 (OMIM: 275200)					#N/A	#N/A			#N/A
HKGP001028-1	1	0	QM000460	A0002783B01	Autosomal recessive WDR62 primary microcephaly (OMIM: 604317)					#N/A	#N/A			#N/A
HKGP000184-1	1	0	PW000210	C0000661B01	Autosomal dominant neurodevelopmental disorder with eye movement abnormalities and ataxia (OMIM: 620094)					#N/A	#N/A			#N/A
HKGP000275-1	1	0	PW000301	C0000882B01	Autosomal dominant Arboleda-Tham syndrome (OMIM: 616268)					#N/A	#N/A			#N/A
HKGP000333-1	1	0	PW000402	C0001062B01	X-linked hemolytic anemia, G6PD deficient (favism) (OMIM: 300908)					#N/A	#N/A			#N/A
HKGP000471-1	1	0	CH000527	B0001655B01	Autosomal recessive deafness 1A (OMIM: 220290)					#N/A	#N/A			#N/A
HKGP000601-1	1	0	PW000639	C0001760B01	X-linked hemolytic anemia, G6PD deficient (favism) (OMIM: 300908)					#N/A	#N/A			#N/A
HKGP000957-1	1	0	PW000666	C0001808B01	Autosomal recessive juvenile Parkinson disease type 2 (OMIM: 600116)					#N/A	#N/A			#N/A
HKGP000729-1	1	0	CH000825	B0002424B01	Autosomal dominant Alagille syndrome 1 (OMIM: 118450)					#N/A	#N/A			#N/A
HKGP001444-1	1	0	QM000712	A0005130B01	Autosomal dominant combined pituitary hormone deficiency-4 (OMIM: 262700)					#N/A	#N/A			#N/A
HKGP001440-1	1	0	QM000715	A0005133B01	X-linked FLNA deficiency					#N/A	#N/A			#N/A
HKGP002085-1	1	0	PW001337	C0009205B01	Autosomal dominant COL4A1-related disorders					NM_001845.6(COL4A1):c.589G>T p.(Gly197Trp)	#N/A		missense	VUS	PP3_Strong, PM2_Supporting
HKGP001463-1	1	0	CH001325	B0005145B01	Autosomal dominant neurodevelopmental, jaw, eye, and digital syndrome (OMIM: 618914)					#N/A	#N/A			#N/A
HKGP003145-1	1	0	PW001603	C0010353B01	Autosomal dominant epilepsy, familial temporal lobe, 1 (OMIM: 600512)					#N/A	#N/A			#N/A
HKGP000976-1	1	0	PW000692	C0001898B01	X-linked hemolytic anemia, G6PD deficient (favism) (OMIM: 300908)					#N/A	#N/A			#N/A
HKGP000739-1	1	0	CH000844	B0002495B01	Autosomal recessive TNN-related myopathy					#N/A	#N/A			#N/A
HKGP000837-1	1	0	PW000826	C0002266B01	Autosomal recessive deafness 1A (OMIM: 220290)					#N/A	#N/A			#N/A
HKGP000893-1	1	0	QM000376	A0002551B01	Autosomal dominant polycystic kidney disease 2 (OMIM: 613095)					#N/A	#N/A			#N/A
HKGP000926-1	1	0	CH000885	B0002564B01	Autosomal domimant IMPDH1-related nonsyndromic retinitis pigmentosa					#N/A	#N/A			#N/A
HKGP000927-1	1	0	CH000887	B0002571B01	Autosomal dominant familial hypercholesterolemia 1 (OMIM: 143890					#N/A	#N/A			#N/A
HKGP000938-1	1	0	CH000902	B0002628B01	Autosomal dominant Greig cephalopolysyndactyly syndrome (OMIM: 175700)					#N/A	#N/A			#N/A
HKGP000940-1	1	0	CH000912	B0002641B01	X-linked revessive hypogonadotropic hypogonadism 1 with or without anosmia (OMIM: 308700)					#N/A	#N/A			#N/A
HKGP000963-1	1	0	PW000680	C0001851B01	Autosomal recessive nemaline myopathy 2 (OMIM: 256030)					#N/A	#N/A			#N/A
HKGP000996-1	1	0	CH000908	B0002634B01	X-linked hemolytic anemia, G6PD deficient (favism) (OMIM: 300908)				unknown	NM_001164508.2(NEB):c.21417+3A>G p.?	#N/A	unknown	splice	Pathogenic	PM3_VeryStrong, PVS1 (RNA), PP1
HKGP000996-1	1	0	CH000908	B0002634B01	X-linked hemolytic anemia, G6PD deficient (favism) (OMIM: 300908)				unknown	NM_001164508.2(NEB):c.21312+126A>C p.?	#N/A	unknown	intronic	VUS	PM3, PM2_Supporting, PP3
HKGP001029-1	1	0	CH000935	B0004004B01	Autosomal dominant retinitis pigmentosa 7 (OMIM: 608133)					#N/A	#N/A			#N/A
HKGP001083-1	1	0	CH001025	B0004151B01	Autosomal recessive oculocutaneous albinism type 2 (OMIM: 203200)					#N/A	#N/A			#N/A
HKGP001087-1	1	0	QM000501	A0004125B01	Autosomal dominant Vohwinkel Syndrome with ichthyosis (OMIM: 604117)					#N/A	#N/A			#N/A
HKGP001141-1	1	0	PW001013	C0004189B01	Autosomal dominant COL4A1-related disorders				unknown	NM_001845.6(COL4A1):c.4735A>T p.(Ile1579Phe)	#N/A	unknown	missense	VUS	PP3_Strong, PM2_Supporting
HKGP001154-1	1	0	CH001071	B0004249B01	Autosomal recessive neurodevelopmental disorder with seizures and nonepileptic hyperkinetic movements (OMIM: 618497)				de novo	NM_000718.4(CACNA1B): c.4237G>A p.(Ala1413Thr)	#N/A	de novo	missense	Likely pathogenic	PP3_Strong, PM2_Supporting, PP2
HKGP001172-1	1	0	CH001101	B0004327B01	Autosomal dominant spastic paraplegia 79A (OMIM: 620221)					#N/A	#N/A			#N/A
HKGP001203-1	1	0	CH000990	B0004059B01	X-linked hemolytic anemia, G6PD deficient (favism) (OMIM: 300908)				maternal	NM_001360016.2(G6PD):c.1024C>T p.(Leu342Phe)	#N/A	maternal	missense	Pathogenic	PS4, PM2_Supporting, PP3
HKGP001219-1	1	0	CH000995	B0004064B01	Autosomal recessive cataract 13 with adult i phenotype (OMIM: 116700)					#N/A	#N/A			#N/A
HKGP001253-1	1	0	QM000597	A0004363B01	Autosomal dominant polycystic kidney disease 1 (OMIM: 173900)					#N/A	#N/A			#N/A
HKGP001303-1	1	0	CH001144	B0004402B01	X-linked complex neurodevelopmental disorder					#N/A	#N/A			#N/A
HKGP001433-1	1	0	CH001310	B0005095B01	Autosomal dominant Coffin-Siris syndrome 4 (OMIM: 614609)				de novo	NM_003072.5(SMARCA4):c.3883G>A p.(Glu1295Lys)	#N/A	de novo	missense	VUS	PP3_Moderate, PS2_Supporting, PM2_Supporting, PP2
HKGP001464-1	1	0	CH001328	B0005149B01	Autosomal dominant intellectual developmental disorder, autosomal dominant 23 (OMIM: 615761)					#N/A	#N/A			#N/A
HKGP001482-1	2	0	QM000753	A0005241B01	Thyroid dyshormonogenesis 2A or dyshormonogenesis 3					#N/A	#N/A			#N/A
HKGP001482-1	2	0		#N/A						#N/A	#N/A			#N/A
HKGP001601-1	1	0	PW001370	C0009354B01	Autosomal dominant aortic valve disease 2 (OMIM: 614823)				unknown	NM_005585.5(SMAD6):c.778T>C p.(Cys260Arg)	#N/A	unknown	missense	VUS	PP3_Strong, PM2_Supporting
HKGP001982-1	1	0	CH001608	B0005766W01	Autosomal dominant chromosome 4p duplication syndrome					#N/A	#N/A			#N/A
HKGP002008-1	1	0	PW001194	C0005621B01	Autosomal dominant intellectual developmental disorder, autosomal dominant 61 (OMIM: 618009)				maternal	NM_005121.3(MED13):c.548A>G p.(His183Arg)	#N/A	maternal	missense	VUS	PP3_Moderate, PM2_Supporting
HKGP002128-1	1	0	CH001931	B0009422B01	Autosomal dominant Coffin-Siris Syndrome (OMIM: 614609)					#N/A	#N/A			#N/A
HKGP002225-1	1	0	CH002032	B0009648B01	X-linked Ogden syndrome (OMIM: 300855)					#N/A	#N/A			#N/A
HKGP002295-1	1	0	CH001776	B0006216B01	Autosomal dominant developmental delay with variable neurologic and brain abnormalities is possible					#N/A	#N/A			#N/A
HKGP002299-1	1	0	QM000415	A0002672B01	Autosomal dominant familial hypercholesterolemia 1 (OMIM: 143890)					#N/A	#N/A			#N/A
HKGP002638-1	1	0	QM001401	A0010086B01	Autosomal dominant generalized epilepsy with febrile seizures plus, type 2 (OMIM: 604403)					#N/A	#N/A			#N/A
HKGP002787-1	1	0	CH002353	B0010368B01	Autosomal dominant leiomyomatosis and renal cell cancer (OMIM: 150800)					#N/A	#N/A			#N/A
HKGP002880-1	1	0	HW000044	A1010627B01	X-linked hemolytic anemia, G6PD deficient (favism) (OMIM: 300908)					#N/A	#N/A			#N/A
HKGP002965-1	1	0	CH002490	B0010773B01	Autosomal dominant Timothy syndrome (OMIM: 601005)					#N/A	#N/A			#N/A
HKGP003221-1	1	0	CH002627	B0011139W01	Autosomal dominant Noonan syndrome-like disorder with loose anagen hair 2 (OMIM: 617506)					#N/A	#N/A			#N/A
HKGP003244-1	1	0	CH002690	B0011314B01	Autosomal dominant epilepsy with auditory features (OMIM: 600512)					#N/A	#N/A			#N/A
HKGP003289-1	1	0	PW001873	C0011349W01	Autosomal dominant dyskeratosis congenita (OMIM: 613990)					#N/A	#N/A			#N/A
HKGP004899-1	1	0	QM001881	A0012124B01	Autosomal dominant vertebral, cardiac, tracheoesophageal, renal, and limb defects (OMIM: 619227)					#N/A	#N/A			#N/A
HKGP004900-1	1	0	QM001888	A0012168B01	0					#N/A	#N/A			#N/A

## Sheet: Table S2 Dx in Primary old2
# please do not edit this copy directly. Working copy at `primary finding master.xlsx` this tab: https://genomicshk-my.sharepoint.com/:x:/r/personal/jslkwok_genomics_org_hk/Documents/PGx/primary_finding/primary%20finding%20master.xlsx?d=w8c5a2a937c5948ccb12be7ecf85fab62&csf=1&web=1&e=vvJoAN&nav=MTVfe0M0MzhBNEJBLTJCMzUtNDRENS1CQUQ2LTg0NEFCMkRFNzBFRX0
## working copy at `primary finding master.xlsx` this tab: https://genomicshk-my.sharepoint.com/:x:/r/personal/jslkwok_genomics_org_hk/Documents/PGx/primary_finding/primary%20finding%20master.xlsx?d=w8c5a2a937c5948ccb12be7ecf85fab62&csf=1&web=1&e=vvJoAN&nav=MTVfe0M0MzhBNEJBLTJCMzUtNDRENS1CQUQ2LTg0NEFCMkRFNzBFRX0
Extended Data Table xx: Full list of participants for primary finding, including clinical information and genetic diagnoses.
Participant ID	Disease category	Number of HPO terms	Age	Family structure	With previous genetic testing	Diagnostic conclusion	Gene	Diagnosis	Duration of diagnostic odyssey (years)
HKGP001132-1	Neurological, Musculoskeletal	0	0	singleton	n	negative	-	-	-
HKGP000436-1	Neurodevelopmental	3	2	trio	y	positive	KCNQ2	Autosomal dominant KCNQ2-related self-limited familial neonatal epilepsy (OMIM: 121200)	2
HKGP000511-1	Endocrine	8	2	trio	n	negative	-	-	-
HKGP000562-1	Gastrointestinal	11	2	trio	y	negative	-	-	-
HKGP000588-1	Urogenital	1	2	trio	y	positive	SRD5A2	Autosomal recessive pseudovaginal perineoscrotal hypospadias (OMIM: 264600)	1
HKGP000649-1	Gastrointestinal	6	2	trio	n	negative	-	-	-
HKGP000651-1	MCA	23	2	trio	y	positive	OSGEP	Autosomal recessive Galloway-Mowat syndrome 3 (OMIM: 617729)	n/a
HKGP000653-1	Gastrointestinal	5	2	trio	n	negative	-	-	-
HKGP000738-1	MCA	13	2	trio	n	positive	CHD7	Autosomal dominant CHARGE syndrome (OMIM: 214800)	1
HKGP000924-1	Cardiovascular	17	2	trio	n	negative	-	-	-
HKGP000992-1	Cardiovascular	6	2	duo	y	negative	-	-	-
HKGP001067-1	MCA	18	2	trio	n	negative	-	-	-
HKGP001080-1	Dermatological	3	2	trio	n	positive	ALOX12B	Autosomal recessive congenital ichthyosis 2 (OMIM:242100)	1
HKGP001275-1	Dermatological	3	2	trio	y	positive	COL7A1	Autosomal dominant transient bullous of the newborn (OMIM: 131705)	1
HKGP001282-1	MCA	13	2	duo	n	negative	-	-	-
HKGP001287-1	Cardiovascular	14	2	trio	y	positive	NOTCH1	Autosomal dominant Aortic valve disease 1 (OMIM: 109730)	n/a
HKGP001588-1	Gastrointestinal	9	2	trio	n	negative	-	-	-
HKGP001681-1	Neurodevelopmental	20	2	trio	y	positive	139 genes	Autosomal dominant 17q25.3 microduplication	2
HKGP001702-1	MCA	15	2	trio	y	negative	-	-	-
HKGP002015-1	MCA	21	2	trio	y	negative	-	-	-
HKGP002231-1	Musculoskeletal	10	2	trio	n	negative	-	-	-
HKGP002535-1	Cardiovascular	29	2	trio	y	positive	KMT2D	Autosomal dominant Kabuki syndrome 1 (OMIM: 147920)	2
HKGP002560-1	Urogenital	11	2	trio	y	negative	-	-	-
HKGP002688-1	Cardiovascular	7	2	trio	n	negative	-	-	-
HKGP002693-1	Urogenital	4	2	trio	y	negative	-	-	-
HKGP002697-1	Cardiovascular	6	2	trio	n	positive	GATA6	Autosomal dominant pancreatic agenesis and congenital heart defects (OMIM: 600001)	2
HKGP002832-1	Metabolic	19	2	trio	n	positive	SLC25A13	Autosomal recessive type II citrullinemia	10 months
HKGP002841-1	Hearing disorder	2	2	trio	n	positive	GJB2	Autosomal recessive nonsyndromic hearing loss and deafness (OMIM: 220290)	2
HKGP002847-1	Ophthalmologic	2	2	trio	n	negative	-	-	-
HKGP000090-1	Metabolic	40	3	singleton	y	negative	-	-	-
HKGP000116-1	MCA	16	3	trio	y	negative	-	-	-
HKGP000198-1	MCA	16	3	trio	y	negative	-	-	-
HKGP000220-1	Neurodevelopmental	12	3	trio	y	negative	-	-	-
HKGP000251-1	Neurological	14	3	trio	y	negative	-	-	-
HKGP000326-1	MCA	9	3	trio	y	negative	-	-	-
HKGP000358-1	Dermatological	7	3	trio	n	negative	-	-	-
HKGP000412-1	Neurological	9	3	trio	y	negative	-	-	-
HKGP000454-1	Cardiovascular	17	3	trio	y	negative	-	-	-
HKGP000484-1	Intellectual disability	6	3	trio	y	negative	-	-	-
HKGP000496-1	Immunologic	29	3	trio	y	negative	-	-	-
HKGP000732-1	Hearing disorder	7	3	trio	n	negative	-	-	-
HKGP001217-1	Neurodevelopmental	11	3	trio	y	positive	SLC16A2	X-linked recessive Allan-Herndon-Dudley syndrome (OMIM: 300523)	1
HKGP001219-1	Ophthalmologic	7	3	trio	y	inconclusive	GCNT2	Autosomal recessive cataract 13 with adult i phenotype (OMIM: 116700)	-
HKGP001503-1	Musculoskeletal	4	3	trio	n	positive	COL6A3	Autosomal dominant collagen 6-related myopathy	3
HKGP001596-1	MCA	11	3	trio	y	negative	-	-	-
HKGP001675-1	Hearing disorder	6	3	trio	n	negative	-	-	-
HKGP001856-1	Hearing disorder	4	3	trio	y	positive	GJB2	Autosomal recessive nonsyndromic hearing loss and deafness (OMIM: 220290)	3
HKGP002071-1	Neurodevelopmental	12	3	trio	n	positive	16 genes	Autosomal dominant chromosome 17q12 recurrent deletion syndrome (OMIM:614527)	3
HKGP002158-1	Neurodevelopmental	19	3	trio	y	positive	PAFAH1B1	Autosomal dominant lissencephaly 1 (OMIM: 607432)	2
HKGP002163-1	Urogenital	8	3	trio	n	negative	-	-	-
HKGP002223-1	MCA	8	3	trio	y	negative	-	-	-
HKGP002235-1	MCA	12	3	trio	y	negative	-	-	-
HKGP002283-1	Neurodevelopmental	14	3	trio	n	positive	HNRNPU	Autosomal dominant complex neurodevelopmental disorder (OMIM: 617391)	3
HKGP002337-1	MCA	22	3	trio	y	negative	-	-	-
HKGP002640-1	Ophthalmologic	3	3	trio	n	negative	-	-	-
HKGP002740-1	Cancer	8	3	trio	n	positive	TSC2	Autosomal dominant tuberous sclerosis 2 (OMIM: 613254)	2
HKGP002846-1	Dermatological	4	3	trio	n	negative	-	-	-
HKGP002849-1	Neurodevelopmental	9	3	trio	n	positive	61 genes	Autosomal dominant 5q23.2-q31.1 deletion	2
HKGP002866-1	Neurodevelopmental	8	3	trio	y	positive	MECP2	X-linked dominant Rett syndrome (OMIM: 312750)	3
HKGP003187-1	Hearing disorder	1	3	trio	n	negative	-	-	-
HKGP003221-1	Neurodevelopmental	18	3	duo	n	inconclusive	PPP1CB	Autosomal dominant Noonan syndrome-like disorder with loose anagen hair 2 (OMIM: 617506)	-
HKGP004299-1	Neurodevelopmental	7	3	trio	n	negative	-	-	-
HKGP014060-1	Neurodevelopmental	2	3	trio	n	negative	-	-	-
HKGP000006-1	Urogenital	15	4	trio	y	negative	-	-	-
HKGP000014-1	MCA	20	4	duo	y	negative	-	-	-
HKGP000112-1	MCA	20	4	trio	y	negative	-	-	-
HKGP000113-1	MCA	25	4	trio	y	negative	-	-	-
HKGP000219-1	MCA	8	4	trio	y	negative	-	-	-
HKGP000327-1	Metabolic	15	4	trio	y	negative	-	-	-
HKGP000335-1	Growth disorder	10	4	trio	y	positive	PTPN11	Autosomal dominant Noonan syndrome 1 (OMIM: 163950)	3
HKGP000387-1	Neurological	8	4	trio	y	negative	-	-	-
HKGP000429-1	Neurodevelopmental	12	4	trio	n	negative	-	-	-
HKGP000439-1	Renal	13	4	trio	y	negative	-	-	-
HKGP000543-1	Neurodevelopmental	7	4	trio	n	positive	CTNNB1	Autosomal dominant neurodevelopmental disorder with spastic diplegia and visual defects (OMIM: 615075)	3
HKGP000545-1	MCA	24	4	trio	y	positive	GLI2	Autosomal dominant Culler-Jones syndrome (OMIM: 615849)	3
HKGP000623-1	Ophthalmologic	5	4	trio	y	negative	-	-	-
HKGP000657-1	MCA	11	4	trio	y	negative	-	-	-
HKGP000706-1	MCA	18	4	trio	y	positive	CHD7	Autosomal dominant CHARGE syndrome (OMIM: 214800)	4
HKGP000707-1	Neurodevelopmental	11	4	trio	n	positive	CAMTA1	Autosomal dominant cerebellar dysfunction with variable cognitive and behavioral abnormalities (OMIM: 614756)	2
HKGP001108-1	Neurodevelopmental	5	4	trio	y	negative	-	-	-
HKGP001178-1	MCA	25	4	duo	n	negative	-	-	-
HKGP001271-1	Neurodevelopmental	9	4	trio	n	positive	DDX3X	Intellectual developmental disorder, X-linked syndromic, Snijders Blok type (OMIM: 300958)	2
HKGP001544-1	MCA	23	4	trio	y	positive	97 genes	Autosomal dominant chromosome 21q deletion	3
HKGP001586-1	Neurodevelopmental	9	4	trio	y	negative	-	-	-
HKGP001590-1	Urogenital	5	4	trio	y	negative	-	-	-
HKGP001674-1	Neurodevelopmental	1	4	trio	n	negative	-	-	-
HKGP001704-1	Growth disorder	5	4	trio	n	negative	-	-	-
HKGP001859-1	Neurodevelopmental	6	4	trio	n	negative	-	-	-
HKGP001890-1	Dermatological	11	4	trio	n	negative	-	-	-
HKGP001917-1	Hearing disorder	2	4	trio	n	negative	-	-	-
HKGP001944-1	Neurodevelopmental	4	4	trio	y	negative	-	-	-
HKGP002006-1	Neurodevelopmental	3	4	trio	n	negative	-	-	-
HKGP002082-1	MCA	14	4	trio	y	negative	-	-	-
HKGP002110-1	Neurodevelopmental	4	4	duo	n	negative	-	-	-
HKGP002220-1	Cancer	3	4	trio	y	negative	-	-	-
HKGP002247-1	Neurodevelopmental	6	4	trio	n	positive	GLRA2	X-linked intellectual developmental disorder, X-linked syndromic, Pilorge type (OMIM: 301076)	3
HKGP002303-1	Neurodevelopmental	22	4	duo	y	negative	-	-	-
HKGP002305-1	Neurodevelopmental	10	4	duo	y	negative	-	-	-
HKGP002339-1	Neurodevelopmental	4	4	trio	y	positive	OTOG	Autosomal recessive nonsyndromic deafness 18B (OMIM: 614945)	5
HKGP002538-1	Neurodevelopmental	5	4	trio	y	negative	-	-	-
HKGP002558-1	Hearing disorder	7	4	trio	n	negative	-	-	-
HKGP002559-1	Neurodevelopmental	7	4	trio	y	positive	PRRT2	Autosomal dominant convulsions, familial infantile, with paroxysmal choreoathetosis (OMIM: 602066) Autosomal dominant episodic kinesigenic dyskinesia 1 (OMIM: 128200) Autosomal domiannt benign familial infantile seizure, 2 (OMIM: 605751)	3
HKGP002590-1	MCA	12	4	duo	y	negative	-	-	-
HKGP002600-1	MCA	11	4	trio	y	negative	-	-	-
HKGP002889-1	Neurodevelopmental	6	4	trio	y	negative	-	-	-
HKGP003049-1	Neurological	10	4	trio	y	positive	NOTCH3	Autosomal dominant cerebral arteriopathy with subcortical infarcts and leukoencephalopathy 1 (OMIM: 125310)	4
HKGP003229-1	Neurodevelopmental	2	4	trio	n	negative	-	-	-
HKGP004025-1	Growth disorder	4	4	trio	y	positive	KMT2A	Autosomal dominant Wiedemann-Steiner syndrome (OMIM: 605130)	3
HKGP007301-1	Neurodevelopmental	28	4	trio	n	positive	EBF3	Autosomal dominant hypotonia, ataxia, and delayed development syndrome (OMIM: 617330)	3
HKGP000002-1	MCA	15	5	trio	y	negative	-	-	-
HKGP000007-1	MCA	12	5	trio	y	negative	-	-	-
HKGP000022-1	Neurodevelopmental	12	5	trio	y	negative	-	-	-
HKGP000034-1	MCA	9	5	trio	y	positive	PIK3R2	Autosomal dominant megalencephaly-polymicrogyria-polydactyly-hydrocephalus syndrome 1 (OMIM: 603387)	4
HKGP000104-1	Neurodevelopmental	17	5	trio	y	negative	-	-	-
HKGP000288-1	Neurodevelopmental	12	5	trio	y	negative	-	-	-
HKGP000322-1	MCA	21	5	duo	y	positive	BRD4	Autosomal dominant Cornelia de Lange syndrome 6 (OMIM: 620568)	5
HKGP000365-1	Neurodevelopmental	30	5	trio	y	inconclusive	KDM3B	Autosomal dominant Diets-Jongmans syndrome (OMIM: 618846)	-
HKGP000404-1	Growth disorder	23	5	trio	y	negative	-	-	-
HKGP000546-1	Neurodevelopmental	4	5	duo	y	positive	SETD5	Autosomal dominant Intellectual developmental disorder 23 (OMIM: 615761)	3
HKGP000632-1	Ophthalmologic	7	5	trio	n	negative	-	-	-
HKGP000646-1	Neurodevelopmental	7	5	trio	n	negative	-	-	-
HKGP000674-1	Neurodevelopmental	14	5	trio	y	negative	-	-	-
HKGP000686-1	Ophthalmologic	7	5	trio	y	negative	-	-	-
HKGP000688-1	Musculoskeletal	6	5	trio	y	negative	-	-	-
HKGP000696-1	Cancer	2	5	trio	n	negative	-	-	-
HKGP000717-1	Neurodevelopmental	6	5	trio	y	negative	-	-	-
HKGP000720-1	MCA	5	5	trio	y	negative	-	-	-
HKGP000783-1	Neurodevelopmental	10	5	trio	n	negative	-	-	-
HKGP000816-1	Musculoskeletal, MCA	29	5	duo	y	positive	ACTA1	Autosomal dominant alpha-actinopathy	5
HKGP000860-1	Neurodevelopmental	2	5	trio	n	negative	-	-	-
HKGP000903-1	Dermatological	3	5	trio	y	negative	-	-	-
HKGP000925-1	Neurodevelopmental	2	5	trio	n	negative	-	-	-
HKGP000939-1	Neurodevelopmental	3	5	trio	n	negative	-	-	-
HKGP000941-1	MCA	27	5	trio	n	negative	-	-	-
HKGP001045-1	Neurodevelopmental	14	5	trio	y	negative	-	-	-
HKGP001083-1	Dermatological	5	5	trio	n	inconclusive	OCA2	Autosomal recessive oculocutaneous albinism type 2 (OMIM: 203200)	-
HKGP001097-1	Neurodevelopmental	12	5	trio	y	positive	SHQ1	Autosomal recessive neurodevelopmental disorder with dystonia and seizures (OMIM: 619922)	4
HKGP001123-1	Neurodevelopmental	12	5	trio	y	negative	-	-	-
HKGP001303-1	Neurodevelopmental	11	5	trio	y	inconclusive	NDUFAF2	X-linked complex neurodevelopmental disorder	-
HKGP001316-1	Neurodevelopmental	3	5	trio	n	negative	-	-	-
HKGP001327-1	Neurodevelopmental	17	5	trio	y	positive	ARX	X-linked developmental and epileptic encephalopathy 1 (OMIM: 308350)	n/a
HKGP001328-1	Neurodevelopmental	10	5	trio	y	positive	Chromosome X	Turner syndrome	5
HKGP001355-1	Intellectual disability	7	5	trio	n	negative	-	-	-
HKGP001377-1	Neurodevelopmental	2	5	trio	n	negative	-	-	-
HKGP001380-1	Renal	7	5	trio	y	positive	35 genes	22q11.21 duplication syndrome	4
HKGP001478-1	Neurodevelopmental	3	5	trio	y	positive	PRRT2	Autosomal dominant benign familial infantile seizure 2 (OMIM: 605751)	3
HKGP001504-1	Neurodevelopmental	2	5	duo	n	negative	-	-	-
HKGP001550-1	Neurodevelopmental	12	5	trio	y	positive	ARID1B	Autosomal dominant Coffin-Siris syndrome-1 (OMIM: 135900)	15
HKGP001563-1	Neurodevelopmental	3	5	trio	n	negative	-	-	-
HKGP001567-1	Neurodevelopmental	3	5	trio	n	negative	-	-	-
HKGP001568-1	Neurodevelopmental	2	5	trio	y	negative	-	-	-
HKGP001612-1	Neurodevelopmental	3	5	trio	y	negative	-	-	-
HKGP001614-1	Neurodevelopmental	6	5	trio	y	negative	-	-	-
HKGP001691-1	Neurodevelopmental	8	5	duo	n	negative	-	-	-
HKGP001848-1	Neurodevelopmental	7	5	trio	y	negative	-	-	-
HKGP001849-1	Neurodevelopmental	5	5	trio	y	negative	-	-	-
HKGP001887-1	Neurodevelopmental	3	5	trio	n	negative	-	-	-
HKGP001893-1	Neurodevelopmental	6	5	trio	y	negative	-	-	-
HKGP001925-1	MCA	18	5	trio	y	negative	-	-	-
HKGP001956-1	MCA	13	5	trio	y	negative	-	-	-
HKGP001965-1	Neurological	8	5	trio	y	negative	-	-	-
HKGP002048-1	Musculoskeletal	3	5	trio	n	negative	-	-	-
HKGP002120-1	Cancer	4	5	trio	n	positive	NF1	Autosomal dominant neurofibromatosis type 1 (OMIM: 162200)	5
HKGP002130-1	Neurodevelopmental	3	5	trio	n	negative	-	-	-
HKGP002138-1	Neurodevelopmental	6	5	trio	n	negative	-	-	-
HKGP002139-1	Neurodevelopmental	16	5	trio	y	negative	-	-	-
HKGP002156-1	Neurodevelopmental	7	5	trio	n	negative	-	-	-
HKGP002157-1	Neurodevelopmental	10	5	trio	n	negative	-	-	-
HKGP002171-1	Neurological	7	5	trio	y	positive	PCDH19	X-linked developmental and epileptic encephalopathy 9 (OMIM: 300088)	3
HKGP002176-1	Neurodevelopmental	6	5	trio	y	negative	-	-	-
HKGP002217-1	Endocrine	5	5	trio	y	positive	CYP21A2	Autosomal recessive congenital adrenal hyperplasia due to 21-hydroxylase deficiency (OMIM: 201910)	4
HKGP002233-1	Neurodevelopmental	10	5	trio	y	positive	FOXP1	Autosomal dominant intellectual developmental disorder with language impairment with or without autistic features (OMIM: 605515)	4
HKGP002246-1	Neurodevelopmental	5	5	trio	y	negative	-	-	-
HKGP002380-1	Cancer	6	5	trio	y	negative	-	-	-
HKGP002384-1	Neurodevelopmental	12	5	trio	n	positive	NIPBL	Autosomal dominant Cornelia de Lange syndrome (OMIM: 122470)	5
HKGP002402-1	Neurodevelopmental	4	5	trio	n	negative	-	-	-
HKGP002421-1	Neurodevelopmental	9	5	trio	y	negative	-	-	-
HKGP002553-1	MCA	15	5	trio	n	positive	SET	Autosomal dominant intellectual developmental disorder (OMIM: 618106)	5
HKGP002554-1	Neurodevelopmental	4	5	trio	y	negative	-	-	-
HKGP002557-1	Neurodevelopmental	8	5	trio	n	negative	-	-	-
HKGP002593-1	Neurodevelopmental	6	5	trio	n	negative	-	-	-
HKGP002689-1	Neurodevelopmental	15	5	trio	n	negative	-	-	-
HKGP002690-1	Neurodevelopmental	2	5	trio	n	negative	-	-	-
HKGP002732-1	Hearing disorder	6	5	trio	n	negative	-	-	-
HKGP002750-1	Neurodevelopmental	16	5	trio	n	positive	80 genes	5p15-5p14 duplication & 10q26.3 deletion syndrome	4
HKGP002753-1	Neurodevelopmental	9	5	trio	n	negative	-	-	-
HKGP002836-1	Neurodevelopmental	4	5	trio	y	positive	MECP2	X-linked dominant Rett syndrome (OMIM: 312750)	4
HKGP002907-1	Neurodevelopmental	5	5	trio	n	negative	-	-	-
HKGP002937-1	Neurodevelopmental	11	5	trio	n	negative	-	-	-
HKGP003009-1	Intellectual disability	9	5	trio	n	negative	-	-	-
HKGP008451-1	Neurodevelopmental	13	5	trio	y	negative	-	-	-
HKGP000003-1	Neurological	10	6	trio	y	negative	-	-	-
HKGP000013-1	Neurodevelopmental	3	6	trio	y	negative	-	-	-
HKGP000027-1	Neurodevelopmental	8	6	trio	y	negative	-	-	-
HKGP000089-1	Immunologic	18	6	trio	y	negative	-	-	-
HKGP000103-1	Dermatological	5	6	trio	n	negative	-	-	-
HKGP000175-1	Neurodevelopmental	9	6	trio	y	negative	-	-	-
HKGP000194-1	MCA	13	6	trio	y	inconclusive	KCNK3	Autosomal dominant developmental delay with sleep apnea	-
HKGP000267-1	Neurodevelopmental	12	6	trio	y	negative	-	-	-
HKGP000268-1	Neurodevelopmental	11	6	trio	y	negative	-	-	-
HKGP000373-1	Neurodevelopmental	10	6	trio	y	negative	-	-	-
HKGP000394-1	Neurodevelopmental	16	6	trio	y	negative	-	-	-
HKGP000468-1	MCA	15	6	trio	y	negative	-	-	-
HKGP000481-1	Neurodevelopmental	16	6	trio	y	negative	-	-	-
HKGP000542-1	MCA	14	6	trio	y	negative	-	-	-
HKGP000601-1	Neurodevelopmental	3	6	trio	n	inconclusive	G6PD	X-linked hemolytic anemia, G6PD deficient (favism) (OMIM: 300908)	-
HKGP000616-1	Renal	2	6	trio	y	negative	-	-	-
HKGP000654-1	MCA	29	6	trio	y	negative	-	-	-
HKGP000675-1	Neurodevelopmental	8	6	trio	y	negative	-	-	-
HKGP000711-1	Neurodevelopmental	3	6	trio	y	negative	-	-	-
HKGP000712-1	Neurodevelopmental	6	6	trio	n	negative	-	-	-
HKGP000728-1	Hearing disorder	5	6	trio	n	negative	-	-	-
HKGP000934-1	Neurodevelopmental	8	6	trio	n	positive	PTEN	Autosomal dominant PTEN hamartoma tumor syndrome (OMIM: 158350, 605309)	2
HKGP000938-1	Neurodevelopmental	4	6	trio	n	inconclusive	GLI3	Autosomal dominant Greig cephalopolysyndactyly syndrome (OMIM: 175700)	-
HKGP000967-1	Musculoskeletal	8	6	trio	n	negative	-	-	-
HKGP001107-1	Neurodevelopmental	2	6	trio	n	negative	-	-	-
HKGP001174-1	Neurodevelopmental	7	6	trio	n	negative	-	-	-
HKGP001176-1	Neurodevelopmental	25	6	trio	n	negative	-	-	-
HKGP001191-1	Neurodevelopmental	8	6	duo	n	negative	-	-	-
HKGP001202-1	Neurodevelopmental	7	6	trio	y	negative	-	-	-
HKGP001272-1	Neurodevelopmental	10	6	trio	y	negative	-	-	-
HKGP001276-1	Cardiovascular	6	6	duo	n	negative	-	-	-
HKGP001283-1	Neurodevelopmental	19	6	trio	n	negative	-	-	-
HKGP001288-1	MCA	16	6	trio	y	negative	-	-	-
HKGP001304-1	Neurodevelopmental	6	6	trio	y	negative	-	-	-
HKGP001317-1	Neurodevelopmental	4	6	trio	y	negative	-	-	-
HKGP001343-1	Neurodevelopmental	4	6	trio	n	positive	CDK13	Autosomal dominant CDK13-related syndromic intellectual disability (OMIM: 617360)	4
HKGP001379-1	Neurodevelopmental	7	6	trio	n	positive	HDAC8	X-linked Cornelia de Lange syndrome 5 (OMIM: 300882)	6
HKGP001400-1	Neurodevelopmental	6	6	trio	n	negative	-	-	-
HKGP001401-1	Neurodevelopmental, Dermatological	4	6	trio	y	negative	-	-	-
HKGP001416-1	Dermatological	4	6	trio	y	negative	-	-	-
HKGP001427-1	Neurodevelopmental	6	6	duo	y	negative	-	-	-
HKGP001432-1	Neurodevelopmental	2	6	trio	n	negative	-	-	-
HKGP001434-1	Neurodevelopmental	2	6	trio	n	negative	-	-	-
HKGP001454-1	Neurodevelopmental	2	6	duo	n	negative	-	-	-
HKGP001505-1	Neurodevelopmental	3	6	trio	n	negative	-	-	-
HKGP001516-1	Neurodevelopmental	4	6	trio	y	negative	-	-	-
HKGP001540-1	Musculoskeletal	6	6	trio	n	negative	-	-	-
HKGP001549-1	Neurodevelopmental	6	6	trio	y	positive	NAA15	Intellectual developmental disorder, autosomal dominant 50, with behavioral abnormalities (OMIM: 617787)	2
HKGP001576-1	Dermatological	4	6	trio	y	positive	KRT14	Autosomal dominant generalized intermediate epidermolysis bullosa simplex 1B (OMIM: 131900)	5
HKGP001658-1	Neurodevelopmental	3	6	trio	y	negative	-	-	-
HKGP001662-1	Neurodevelopmental	3	6	trio	y	negative	-	-	-
HKGP001666-1	Neurodevelopmental	6	6	trio	n	negative	-	-	-
HKGP001670-1	Neurodevelopmental	2	6	trio	n	negative	-	-	-
HKGP001671-1	Neurodevelopmental	4	6	trio	n	negative	-	-	-
HKGP001677-1	Neurodevelopmental	4	6	trio	y	negative	-	-	-
HKGP001850-1	Neurodevelopmental	6	6	trio	n	negative	-	-	-
HKGP001960-1	Neurodevelopmental	14	6	trio	y	negative	-	-	-
HKGP001984-1	Neurodevelopmental	8	6	trio	y	negative	-	-	-
HKGP001997-1	MCA	20	6	trio	y	positive	KMT2A	Autosomal dominant Wiedemann-Steiner Syndrome (OMIM: 605130)	6
HKGP002039-1	Neurodevelopmental	3	6	trio	y	negative	-	-	-
HKGP002043-1	Urogenital	3	6	trio	n	negative	-	-	-
HKGP002046-1	Neurodevelopmental	9	6	trio	y	negative	-	-	-
HKGP002069-1	Neurodevelopmental	2	6	trio	n	negative	-	-	-
HKGP002080-1	Neurodevelopmental	5	6	duo	y	negative	-	-	-
HKGP002123-1	Neurodevelopmental	6	6	trio	n	negative	-	-	-
HKGP002124-1	Neurodevelopmental	5	6	trio	y	negative	-	-	-
HKGP002129-1	Neurodevelopmental	1	6	trio	y	negative	-	-	-
HKGP002137-1	Neurodevelopmental	4	6	trio	y	negative	-	-	-
HKGP002154-1	Neurodevelopmental	7	6	duo	n	negative	-	-	-
HKGP002155-1	Neurodevelopmental	15	6	trio	y	negative	-	-	-
HKGP002225-1	Neurodevelopmental	12	6	trio	n	inconclusive	NAA10	X-linked Ogden syndrome (OMIM: 300855)	-
HKGP002288-1	Neurodevelopmental	5	6	trio	n	negative	-	-	-
HKGP002362-1	Hearing disorder	7	6	trio	y	positive	GJB2	Autosomal recessive nonsyndromic hearing loss and deafness (OMIM: 220290)	6
HKGP002413-1	Neurodevelopmental	22	6	trio	y	negative	-	-	-
HKGP002472-1	Neurodevelopmental	4	6	trio	n	negative	-	-	-
HKGP002561-1	Neurodevelopmental	11	6	trio	y	negative	-	-	-
HKGP002592-1	MCA	21	6	trio	y	negative	-	-	-
HKGP002604-1	Neurodevelopmental	9	6	trio	y	negative	-	-	-
HKGP002682-1	Neurodevelopmental	6	6	duo	n	negative	-	-	-
HKGP002705-1	Neurodevelopmental	3	6	trio	n	negative	-	-	-
HKGP002707-1	Growth disorder	11	6	trio	y	negative	-	-	-
HKGP002779-1	Neurodevelopmental	5	6	duo	n	negative	-	-	-
HKGP002781-1	Neurodevelopmental	9	6	duo	y	negative	-	-	-
HKGP002784-1	Neurological	10	6	trio	y	negative	-	-	-
HKGP002840-1	Neurodevelopmental	7	6	trio	y	negative	-	-	-
HKGP002851-1	Neurodevelopmental	1	6	trio	n	negative	-	-	-
HKGP002936-1	Neurodevelopmental, MCA	15	6	duo	n	negative	-	-	-
HKGP002962-1	Neurodevelopmental	9	6	duo	n	negative	-	-	-
HKGP002965-1	Neurodevelopmental	16	6	duo	n	inconclusive	#N/A	Autosomal dominant Timothy syndrome (OMIM: 601005)	-
HKGP003008-1	Hearing disorder	25	6	duo	y	positive	GJB2	Autosomal recessive nonsyndromic hearing loss and deafness (OMIM: 220290)	6
HKGP003127-1	Neurodevelopmental	4	6	trio	y	positive	DCX	X-linked lissencephaly-1 and subcortical band heterotopia (OMIM: 300067)	4
HKGP003186-1	Neurodevelopmental	5	6	duo	n	negative	-	-	-
HKGP004295-1	Neurodevelopmental	4	6	trio	n	negative	-	-	-
HKGP004532-1	Neurodevelopmental	5	6	duo	n	positive	MKKS	Autosomal recessive Bardet-Biedl syndrome 6 (OMIM: 605231)	6
HKGP000010-1	Metabolic	8	7	trio	y	inconclusive	PSAT1	Autosomal recessive phosphoserine aminotransferase deficiency (OMIM: 610992)	-
HKGP000071-1	Neurodevelopmental	13	7	duo	n	negative	-	-	-
HKGP000115-1	Neurodevelopmental	5	7	trio	y	negative	-	-	-
HKGP000138-1	MCA	16	7	trio	y	negative	-	-	-
HKGP000153-1	Neurodevelopmental	9	7	trio	y	positive	WDR73	Autosomal recessive Galloway-Mowat syndrome 1 (OMIM: 251300)	6
HKGP000170-1	Neurodevelopmental	21	7	trio	y	negative	-	-	-
HKGP000189-1	MCA	8	7	trio	y	negative	-	-	-
HKGP000215-1	Neurodevelopmental	9	7	duo	y	negative	-	-	-
HKGP000232-1	Neurological	2	7	trio	y	negative	-	-	-
HKGP000234-1	Neurodevelopmental	15	7	trio	y	negative	-	-	-
HKGP000235-1	Neurological	1	7	trio	y	negative	-	-	-
HKGP000252-1	MCA	10	7	trio	y	negative	-	-	-
HKGP000299-1	Neurodevelopmental	12	7	trio	y	positive	PAX2	Autosomal dominant nephropathy, with or without extra-renal features (OMIM: 616002, 120330)	5
HKGP000314-1	Neurodevelopmental	4	7	trio	y	negative	-	-	-
HKGP000331-1	Neurodevelopmental	8	7	trio	y	negative	-	-	-
HKGP000339-1	Neurodevelopmental	20	7	trio	y	negative	-	-	-
HKGP000380-1	Neurodevelopmental	14	7	duo	n	negative	-	-	-
HKGP000395-1	MCA	9	7	trio	y	negative	-	-	-
HKGP000398-1	Dermatological	4	7	trio	y	negative	-	-	-
HKGP000431-1	Neurodevelopmental	12	7	trio	n	negative	-	-	-
HKGP000534-1	Neurodevelopmental	5	7	duo	y	negative	-	-	-
HKGP000541-1	Neurological	15	7	trio	y	negative	-	-	-
HKGP000557-1	Musculoskeletal	26	7	trio	y	negative	-	-	-
HKGP000624-1	Neurological	14	7	trio	y	negative	-	-	-
HKGP000631-1	Neurological	2	7	trio	y	negative	-	-	-
HKGP000634-1	MCA	24	7	trio	y	negative	-	-	-
HKGP000640-1	Neurodevelopmental	9	7	trio	y	negative	-	-	-
HKGP000676-1	MCA	14	7	trio	y	negative	-	-	-
HKGP000683-1	Neurodevelopmental	10	7	trio	n	negative	-	-	-
HKGP000709-1	Endocrine	20	7	trio	n	inconclusive	TSHR	Autosomal recessive congenital nongoitrous hypothyroidism 1 (OMIM: 275200)	-
HKGP000719-1	MCA	13	7	trio	y	negative	-	-	-
HKGP000721-1	MCA	14	7	trio	y	negative	-	-	-
HKGP000937-1	Neurodevelopmental	8	7	trio	y	negative	-	-	-
HKGP001017-1	Neurodevelopmental	11	7	trio	n	negative	-	-	-
HKGP001031-1	Neurodevelopmental	20	7	trio	y	negative	-	-	-
HKGP001072-1	Neurodevelopmental	6	7	duo	n	negative	-	-	-
HKGP001085-1	Neurodevelopmental	9	7	trio	y	negative	-	-	-
HKGP001088-1	MCA	9	7	trio	y	negative	-	-	-
HKGP001152-1	Neurodevelopmental	4	7	trio	n	negative	-	-	-
HKGP001166-1	Growth disorder	4	7	trio	n	negative	-	-	-
HKGP001181-1	Neurodevelopmental	5	7	trio	n	negative	-	-	-
HKGP001192-1	MCA	27	7	trio	y	negative	-	-	-
HKGP001315-1	Neurodevelopmental	6	7	duo	n	negative	-	-	-
HKGP001341-1	Neurodevelopmental	20	7	trio	y	negative	-	-	-
HKGP001361-1	Ophthalmologic	5	7	trio	n	positive	COL2A1	Autosomal dominant Stickler syndrome type I (OMIM: 108300)	6
HKGP001374-1	Cancer, Renal	7	7	trio	n	negative	-	-	-
HKGP001467-1	MCA	23	7	trio	y	negative	-	-	-
HKGP001501-1	Neurodevelopmental	19	7	trio	y	negative	-	-	-
HKGP001514-1	MCA	34	7	trio	y	negative	-	-	-
HKGP001613-1	Neurodevelopmental	6	7	trio	y	negative	-	-	-
HKGP001857-1	Neurodevelopmental	11	7	trio	n	negative	-	-	-
HKGP001862-1	Growth disorder	6	7	trio	y	negative	-	-	-
HKGP001863-1	Gastrointestinal	2	7	duo	n	negative	-	-	-
HKGP001892-1	Cardiovascular	3	7	trio	y	positive	G6PD	X-linked hemolytic anemia, G6PD deficient (favism) (OMIM: 300908)	2
HKGP001918-1	Neurodevelopmental	16	7	trio	y	positive	HNRNPU	Autosomal dominant complex neurodevelopmental disorder (OMIM: 617391)	6
HKGP001958-1	MCA	14	7	trio	y	negative	-	-	-
HKGP002008-1	Neurodevelopmental	12	7	trio	y	inconclusive	MED13	Autosomal dominant intellectual developmental disorder, autosomal dominant 61 (OMIM: 618009)	-
HKGP002028-1	Neurological	14	7	duo	y	negative	-	-	-
HKGP002074-1	Metabolic	7	7	trio	n	negative	-	-	-
HKGP002081-1	Musculoskeletal	17	7	trio	y	negative	-	-	-
HKGP002214-1	Neurodevelopmental	6	7	trio	n	negative	-	-	-
HKGP002294-1	Neurodevelopmental	6	7	trio	n	negative	-	-	-
HKGP002320-1	Immunologic	16	7	trio	n	negative	-	-	-
HKGP002340-1	Neurodevelopmental	10	7	trio	n	negative	-	-	-
HKGP002596-1	MCA	19	7	trio	y	positive	KMT2D	Autosomal dominant Kabuki syndrome (OMIM: 147920)	7
HKGP002631-1	Growth disorder	3	7	trio	n	negative	-	-	-
HKGP002684-1	Neurodevelopmental	7	7	trio	y	negative	-	-	-
HKGP002686-1	Neurodevelopmental	10	7	trio	n	negative	-	-	-
HKGP002703-1	Neurodevelopmental	5	7	trio	n	negative	-	-	-
HKGP003213-1	Immunologic	17	7	trio	y	negative	-	-	-
HKGP003506-1	Neurodevelopmental	16	7	trio	y	positive	SYNGAP1	Autosomal dominant intellectual developmental disorder 5 (OMIM: 612621)	6
HKGP007290-1	Neurodevelopmental	8	7	trio	n	negative	-	-	-
HKGP000055-1	Neurodevelopmental	5	8	trio	y	negative	-	-	-
HKGP000058-1	Neurological	7	8	trio	y	negative	-	-	-
HKGP000082-1	Neurodevelopmental	25	8	trio	y	negative	-	-	-
HKGP000094-1	Hearing disorder	3	8	trio	y	negative	-	-	-
HKGP000144-1	Neurodevelopmental	12	8	trio	y	negative	-	-	-
HKGP000152-1	MCA	25	8	trio	y	negative	-	-	-
HKGP000174-1	Neurological	11	8	trio	y	positive	DMD	X-linked recessive Duchenne muscular dystrophy (OMIM: 310200)	6
HKGP000236-1	Neurodevelopmental	3	8	trio	y	negative	-	-	-
HKGP000275-1	MCA	9	8	trio	y	inconclusive	KAT6A	Autosomal dominant Arboleda-Tham syndrome (OMIM: 616268)	-
HKGP000292-1	Neurological	5	8	trio	n	negative	-	-	-
HKGP000302-1	Neurological	6	8	trio	y	positive	DMD	X-linked recessive Duchenne muscular dystrophy (OMIM: 310200)	2
HKGP000337-1	Dermatological	6	8	trio	y	negative	-	-	-
HKGP000376-1	Neurodevelopmental	10	8	trio	y	negative	-	-	-
HKGP000386-1	Neurodevelopmental	7	8	trio	y	negative	-	-	-
HKGP000460-1	MCA	15	8	trio	y	negative	-	-	-
HKGP000499-1	Neurodevelopmental	13	8	trio	y	positive	118 genes	Autosomal dominant 4q31.3-q35.2 duplication syndrome	7
HKGP000554-1	Metabolic	14	8	duo	y	negative	-	-	-
HKGP000604-1	Neurodevelopmental	17	8	trio	y	inconclusive	DDC	Autosomal recessive aromatic L-amino acid decarboxylase deficiency (OMIM: 608643)	-
HKGP000615-1	Growth disorder	15	8	trio	y	negative	-	-	-
HKGP000628-1	Neurodevelopmental	12	8	trio	y	negative	-	-	-
HKGP000668-1	Neurodevelopmental	7	8	trio	y	positive	SCN1A	Autosomal dominant Dravet syndrome (OMIM: 607208)	7
HKGP000693-1	Neurodevelopmental	13	8	trio	n	negative	-	-	-
HKGP000695-1	Neurodevelopmental	28	8	trio	y	positive	NEUROD2	Autosomal dominant developmental and epileptic encephalopathies 72 (OMIM: 618374)	6
HKGP000805-1	Neurodevelopmental	9	8	trio	n	negative	-	-	-
HKGP000901-1	Neurodevelopmental	6	8	trio	n	negative	-	-	-
HKGP000914-1	Neurodevelopmental	1	8	duo	n	negative	-	-	-
HKGP000921-1	Neurodevelopmental	7	8	trio	y	negative	-	-	-
HKGP000936-1	Neurodevelopmental	21	8	trio	y	negative	-	-	-
HKGP000940-1	Urogenital	12	8	trio	y	inconclusive	SRD5A2	X-linked revessive hypogonadotropic hypogonadism 1 with or without anosmia (OMIM: 308700)	-
HKGP000944-1	Hearing disorder	10	8	trio	n	positive	GJB2	Autosomal recessive nonsyndromic hearing loss and deafness (OMIM: 220290)	4
HKGP000998-1	Neurodevelopmental	5	8	duo	n	negative	-	-	-
HKGP001124-1	Hearing disorder	13	8	trio	y	positive	GJB2	Autosomal recessive nonsyndromic hearing loss and deafness (OMIM: 220290)	4
HKGP001165-1	Neurodevelopmental	7	8	trio	n	negative	-	-	-
HKGP001193-1	Neurodevelopmental	7	8	trio	y	negative	-	-	-
HKGP001280-1	Neurodevelopmental	8	8	duo	n	negative	-	-	-
HKGP001286-1	Ophthalmologic	9	8	trio	y	positive	TSPAN12	Autosomal dominant exudative vitreoretinopathy 5 (OMIM: 613310)	7
HKGP001352-1	Neurodevelopmental	4	8	duo	n	negative	-	-	-
HKGP001356-1	Neurodevelopmental	8	8	trio	y	negative	-	-	-
HKGP001357-1	Neurodevelopmental	5	8	trio	y	negative	-	-	-
HKGP001433-1	Neurodevelopmental	23	8	trio	y	inconclusive	SMARCA4	Autosomal dominant Coffin-Siris syndrome 4 (OMIM: 614609)	-
HKGP001435-1	Neurological	36	8	trio	y	negative	-	-	-
HKGP001482-1	Endocrine	4	8	trio	n	inconclusive	TPO	Thyroid dyshormonogenesis 2A or dyshormonogenesis 3	-
HKGP001664-1	Neurodevelopmental	2	8	trio	n	negative	-	-	-
HKGP001884-1	Neurodevelopmental	10	8	trio	y	negative	-	-	-
HKGP001886-1	Neurodevelopmental	8	8	trio	y	negative	-	-	-
HKGP001909-1	Neurodevelopmental	9	8	trio	y	negative	-	-	-
HKGP001914-1	Neurodevelopmental	10	8	trio	y	negative	-	-	-
HKGP001957-1	Hearing disorder	5	8	trio	y	negative	-	-	-
HKGP001982-1	MCA	25	8	trio	y	inconclusive	165 genes	Autosomal dominant chromosome 4p duplication syndrome	-
HKGP001988-1	MCA	28	8	trio	y	negative	-	-	-
HKGP001998-1	Neurodevelopmental	4	8	trio	n	negative	-	-	-
HKGP002177-1	Neurodevelopmental	22	8	other	y	positive	HTT	Autosomal dominant Huntington disease (OMIM: 143100)	3
HKGP002213-1	Neurodevelopmental	3	8	duo	n	negative	-	-	-
HKGP002218-1	Neurodevelopmental	21	8	trio	y	positive	NFIX	Autosomal dominant Malan syndrome (OMIM: 614753)	7
HKGP002243-1	Neurodevelopmental	4	8	trio	y	negative	-	-	-
HKGP002354-1	Growth disorder	9	8	trio	y	negative	-	-	-
HKGP002566-1	Neurodevelopmental	8	8	trio	n	negative	-	-	-
HKGP002605-1	Cancer	2	8	trio	n	negative	-	-	-
HKGP002632-1	Neurodevelopmental	14	8	duo	n	negative	-	-	-
HKGP002653-1	MCA	7	8	trio	y	negative	-	-	-
HKGP002709-1	MCA	6	8	trio	y	negative	-	-	-
HKGP002842-1	Neurodevelopmental	6	8	trio	y	negative	-	-	-
HKGP002845-1	Ophthalmologic	7	8	trio	n	negative	-	-	-
HKGP002909-1	Growth disorder	1	8	trio	n	negative	-	-	-
HKGP002911-1	Neurodevelopmental	6	8	trio	n	negative	-	-	-
HKGP002997-1	Ophthalmologic	4	8	trio	n	negative	-	-	-
HKGP003284-1	Neurodevelopmental	11	8	trio	y	positive	TFE3	X-linked intellectual developmental disorder, X-linked syndromic, with pigmentary mosaicism and coarse facies (OMIM: 301066)	7
HKGP003537-1	Neurodevelopmental	3	8	trio	n	positive	STX	Autosomal dominant developmental and epileptic encephalopathy 4 (OMIM: 612164)	6
HKGP004047-1	Neurodevelopmental	9	8	trio	y	negative	-	-	-
HKGP008450-1	Neurodevelopmental	11	8	duo	y	negative	-	-	-
HKGP000067-1	MCA	21	9	trio	y	negative	-	-	-
HKGP000105-1	Musculoskeletal	2	9	trio	n	negative	-	-	-
HKGP000172-1	Neurodevelopmental	4	9	trio	y	negative	-	-	-
HKGP000178-1	Neurodevelopmental	10	9	trio	y	negative	-	-	-
HKGP000223-1	Renal	3	9	duo	y	positive	PKD1	Autosomal dominant polycystic kidney disease 1 (OMIM: 173900)	6
HKGP000258-1	Neurodevelopmental	4	9	trio	y	negative	-	-	-
HKGP000264-1	MCA	24	9	trio	y	negative	-	-	-
HKGP000289-1	Neurodevelopmental	8	9	trio	y	negative	-	-	-
HKGP000293-1	Neurodevelopmental	10	9	trio	y	negative	-	-	-
HKGP000300-1	Cancer	10	9	trio	y	negative	-	-	-
HKGP000310-1	Neurodevelopmental	11	9	trio	y	negative	-	-	-
HKGP000347-1	MCA	16	9	trio	y	negative	-	-	-
HKGP000354-1	Neurodevelopmental	16	9	trio	y	negative	-	-	-
HKGP000393-1	Neurological	16	9	trio	y	negative	-	-	-
HKGP000458-1	Neurodevelopmental	27	9	trio	y	negative	-	-	-
HKGP000606-1	Neurodevelopmental	14	9	duo	y	negative	-	-	-
HKGP000622-1	Neurodevelopmental	11	9	duo	y	negative	-	-	-
HKGP000630-1	Cancer	5	9	trio	y	negative	-	-	-
HKGP000652-1	Musculoskeletal	23	9	trio	y	negative	-	-	-
HKGP000663-1	Cancer	4	9	trio	y	negative	-	-	-
HKGP000679-1	Neurodevelopmental	14	9	trio	y	negative	-	-	-
HKGP000684-1	Neurodevelopmental	14	9	trio	y	positive	ZBTB20	Autosomal dominant Primrose syndrome (OMIM: 259050)	7
HKGP000689-1	Neurodevelopmental, Ophthalmologic	8	9	trio	y	negative	-	-	-
HKGP000699-1	Neurodevelopmental	22	9	trio	y	positive	TBL1XR1	Autosomal dominant Pierpont syndrome (OMIM: 602342)	8
HKGP000700-1	Neurological	11	9	trio	y	negative	-	-	-
HKGP000725-1	Neurodevelopmental	13	9	trio	n	negative	-	-	-
HKGP000820-1	Metabolic	5	9	duo	n	negative	-	-	-
HKGP000915-1	Neurodevelopmental	8	9	trio	n	negative	-	-	-
HKGP001070-1	Neurodevelopmental	16	9	trio	y	negative	-	-	-
HKGP001136-1	Growth disorder	4	9	trio	n	negative	-	-	-
HKGP001154-1	Neurodevelopmental	16	9	trio	y	inconclusive	CACNA1B	Autosomal recessive neurodevelopmental disorder with seizures and nonepileptic hyperkinetic movements (OMIM: 618497)	-
HKGP001204-1	Neurodevelopmental	6	9	trio	n	negative	-	-	-
HKGP001247-1	Growth disorder	2	9	trio	y	negative	-	-	-
HKGP001256-1	MCA	34	9	trio	y	negative	-	-	-
HKGP001342-1	Cancer	11	9	trio	n	positive	NF1	Autosomal dominant neurofibromatosis type 1 (OMIM: 162200)	9
HKGP001365-1	Growth disorder	2	9	trio	n	negative	-	-	-
HKGP001368-1	Cardiovascular	5	9	trio	n	positive	LDLR	Autosomal dominant familial hypercholesterolemia 1 (OMIM: 143890)	3
HKGP001409-1	Neurodevelopmental	18	9	trio	y	negative	-	-	-
HKGP001495-1	Endocrine	12	9	trio	y	negative	-	-	-
HKGP001524-1	Cancer	23	9	trio	y	positive	NF1	Autosomal dominant neurofibromatosis type 1 (OMIM: 162200)	9
HKGP001854-1	Neurodevelopmental	7	9	trio	n	negative	-	-	-
HKGP001888-1	Neurodevelopmental	10	9	trio	y	positive	DLG4	Autosomal dominant Intellectual developmental disorder 62 (OMIM: 602887)	6
HKGP001912-1	Neurodevelopmental	6	9	trio	y	negative	-	-	-
HKGP002044-1	Neurodevelopmental	6	9	trio	y	negative	-	-	-
HKGP002050-1	Neurodevelopmental	40	9	trio	y	positive	MTOR	Overgrowth with or without cerebral malformations due to abnormalities in MTOR-pathway genes (MONDO: 0100283)	n/a
HKGP002112-1	Endocrine	5	9	duo	y	positive	IGSF1	X-linked recessive congenital hypothyroidism (OMIM: 300888)	9
HKGP002119-1	Neurodevelopmental	40	9	trio	y	negative	-	-	-
HKGP002460-1	Neurodevelopmental	10	9	trio	y	negative	-	-	-
HKGP002473-1	Hearing disorder	6	9	trio	n	positive	GJB2	Autosomal recessive nonsyndromic hearing loss and deafness (OMIM: 220290)	9
HKGP002599-1	Neurodevelopmental	6	9	trio	y	negative	-	-	-
HKGP002607-1	Cardiovascular	11	9	trio	y	negative	-	-	-
HKGP002675-1	Neurodevelopmental	24	9	duo	y	negative	-	-	-
HKGP002680-1	Neurodevelopmental	5	9	trio	n	negative	-	-	-
HKGP002687-1	Neurodevelopmental	4	9	trio	n	negative	-	-	-
HKGP002691-1	Neurodevelopmental	17	9	trio	y	negative	-	-	-
HKGP002738-1	Neurodevelopmental	5	9	trio	n	negative	-	-	-
HKGP002741-1	Cancer	3	9	trio	y	positive	BRCA2	Autosomal dominant Wilms tumor (OMIM: 194070)	7
HKGP002834-1	Cardiovascular	7	9	trio	n	negative	-	-	-
HKGP002839-1	Neurodevelopmental	8	9	trio	y	positive	DNAH11	Autosomal recessive primary ciliary dyskinesia 7 (OMIM: 611884)	9
HKGP003027-1	Ophthalmologic	4	9	trio	y	positive	HPS3	Autosomal recessive Hermansky-Pudlak syndrome 3 (OMIM: 614072)	8
HKGP000093-1	MCA	27	10	trio	y	negative	-	-	-
HKGP000111-1	MCA	26	10	duo	y	negative	-	-	-
HKGP000134-1	Musculoskeletal	8	10	trio	y	negative	-	-	-
HKGP000167-1	MCA	12	10	duo	y	negative	-	-	-
HKGP000316-1	Neurodevelopmental	8	10	trio	y	negative	-	-	-
HKGP000344-1	Neurodevelopmental	18	10	trio	y	negative	-	-	-
HKGP000345-1	Neurodevelopmental	15	10	trio	y	negative	-	-	-
HKGP000408-1	Endocrine	25	10	trio	y	negative	-	-	-
HKGP000470-1	Neurodevelopmental	10	10	trio	y	inconclusive	ZIMZ1	Autosomal dominant neurodevelopmental disorder with dysmorphic facies and distal skeletal anomalies (OMIM: 618659)	-
HKGP000477-1	Neurodevelopmental	3	10	trio	y	negative	-	-	-
HKGP000558-1	Intellectual disability	9	10	trio	y	negative	-	-	-
HKGP000619-1	Neurodevelopmental	18	10	trio	y	negative	-	-	-
HKGP000659-1	Ophthalmologic	18	10	trio	y	positive	KIF11	Autosomal dominant microcephaly with or without chorioretinopathy, lymphedema, or impaired intellectual development (OMIM: 152950)	9
HKGP000666-1	MCA	9	10	trio	y	negative	-	-	-
HKGP000671-1	Neurodevelopmental	8	10	trio	n	negative	-	-	-
HKGP000697-1	Cancer	15	10	trio	y	positive	TSC2	Autosomal dominant tuberous sclerosis-2 (OMIM: 613254)	8
HKGP000710-1	Neurological	7	10	trio	y	positive	GLRA1	Autosomal recessive hyperekplexia 1 (OMIM: 149400)	n/a
HKGP000718-1	Metabolic	18	10	trio	y	negative	-	-	-
HKGP000726-1	Neurodevelopmental	22	10	trio	y	negative	-	-	-
HKGP000765-1	Neurodevelopmental	20	10	duo	n	negative	-	-	-
HKGP000845-1	Neurodevelopmental	8	10	trio	y	negative	-	-	-
HKGP000959-1	Neurodevelopmental, Ophthalmologic	4	10	duo	n	negative	-	-	-
HKGP001053-1	Neurodevelopmental, Growth disorder	9	10	trio	y	negative	-	-	-
HKGP001203-1	Neurodevelopmental	8	10	trio	y	inconclusive	G6PD	X-linked hemolytic anemia, G6PD deficient (favism) (OMIM: 300908)	-
HKGP001220-1	Neurodevelopmental	15	10	trio	y	negative	-	-	-
HKGP001269-1	MCA	9	10	trio	y	negative	-	-	-
HKGP001278-1	MCA	28	10	trio	y	negative	-	-	-
HKGP001378-1	Neurodevelopmental	18	10	trio	y	negative	-	-	-
HKGP001388-1	Metabolic	24	10	trio	y	positive	SLC25A13	Autosomal recessive neonatal-onset type II citrullinemia (OMIM: 605814)	9
HKGP001411-1	MCA	19	10	trio	n	positive	NSD1	Autosomal dominant Sotos syndrome (OMIM: 117550)	8
HKGP001423-1	Hearing disorder	3	10	trio	n	positive	GJB2	Autosomal recessive nonsyndromic hearing loss and deafness (OMIM: 220290)	1
HKGP001502-1	Hearing disorder	5	10	trio	n	positive	GJB2	Autosomal recessive nonsyndromic hearing loss and deafness (OMIM: 220290)	5
HKGP001587-1	Neurodevelopmental	13	10	trio	y	negative	-	-	-
HKGP001672-1	Cancer	47	10	trio	y	negative	-	-	-
HKGP001818-1	MCA	13	10	duo	y	positive	PTPN11	Autosomal dominant Noonan syndrome 1 (OMIM: 163950)	10
HKGP002121-1	Cancer	12	10	trio	y	negative	-	-	-
HKGP002128-1	Neurodevelopmental	18	10	trio	y	inconclusive	SMARCA4	Autosomal dominant Coffin-Siris Syndrome (OMIM: 614609)	-
HKGP002141-1	Neurodevelopmental	21	10	trio	n	positive	SPTBN1	Autosomal dominant developmental delay, impaired speech, and behavioral abnormalities (OMIM: 619475)	10
HKGP002236-1	Neurodevelopmental	18	10	trio	n	negative	-	-	-
HKGP002341-1	Neurodevelopmental	16	10	trio	n	positive	ZBTB7A	Autosomal dominant ZBTB7A-related macrocephaly, neurodevelopmental delay, lymphoid hyperplasia, and persistent fetal hemoglobin (OMIM: 619769)	n/a
HKGP002403-1	Ophthalmologic	2	10	duo	n	positive	ABCA4	Autosomal dominant ABCA4-related retinopathy	4
HKGP002452-1	Neurodevelopmental	15	10	trio	y	negative	-	-	-
HKGP002585-1	Cancer	6	10	singleton	n	positive	NF1	Autosomal dominant neurofibromatosis type 1 (OMIM: 162200)	2
HKGP002602-1	Cancer	9	10	trio	y	positive	NF1	Autosomal dominant neurofibromatosis type 1 (OMIM: 162200)	6
HKGP002698-1	Immunologic	35	10	trio	n	negative	-	-	-
HKGP002782-1	Hearing disorder	2	10	trio	n	positive	GJB2	Autosomal recessive nonsyndromic hearing loss and deafness (OMIM: 220290)	2
HKGP002908-1	Ophthalmologic	7	10	trio	n	negative	-	-	-
HKGP004060-1	Hearing disorder	2	10	duo	n	negative	-	-	-
HKGP005238-1	Neurodevelopmental	7	10	trio	n	positive	NR4A2	Autosomal dominant intellectual developmental disorder with language impairment and early-onset DOPA-responsive dystonia-parkinsonism (OMIM: 619911)	5
HKGP009250-1	Immunologic	6	10	trio	n	positive	UBAP2L	Autosomal dominant neurodevelopmental disorder with impaired language, behavioral abnormalities, and dysmorphic facies (OMIM: 620494)	1
HKGP009251-1	Neurodevelopmental	9	10	trio	y	positive	SYNGAP1	Intellectual developmental disorder, autosomal dominant 5 (OMIM: 612621)	8
HKGP000001-1	Neurodevelopmental	10	11	trio	y	negative	-	-	-
HKGP000011-1	Neurodevelopmental	9	11	trio	y	positive	CUX2	Autosomal dominant developmental and epileptic encephalopathy 67 (OMIM: 610648)	7
HKGP000066-1	Neurological	3	11	trio	n	negative	-	-	-
HKGP000074-1	Neurodevelopmental	15	11	trio	y	negative	-	-	-
HKGP000165-1	Neurodevelopmental	7	11	trio	y	negative	-	-	-
HKGP000169-1	Neurodevelopmental	9	11	trio	y	negative	-	-	-
HKGP000186-1	Neurodevelopmental	12	11	trio	y	negative	-	-	-
HKGP000254-1	Hearing disorder	5	11	trio	n	negative	-	-	-
HKGP000256-1	MCA	24	11	trio	y	inconclusive	TUBB	Autosomal dominant symmetric circumferential skin creases, congenital, 1 is possible (OMIM: 156610)	-
HKGP000257-1	Neurological	6	11	trio	y	negative	-	-	-
HKGP000286-1	Cardiovascular	18	11	trio	y	negative	-	-	-
HKGP000396-1	Neurodevelopmental	18	11	trio	y	negative	-	-	-
HKGP000456-1	MCA	10	11	trio	y	negative	-	-	-
HKGP000463-1	Metabolic	17	11	trio	y	positive	NDUFAF5	Autosomal recessive mitochondrial complex I deficiency, nuclear type 16 (OMIM: 618238)	n/a
HKGP000500-1	Neurological	21	11	trio	n	positive	RARS2	Autosomal recessive pontocerebellar hypoplasia, type 6 (OMIM: 611523)	7
HKGP000603-1	Neurodevelopmental	9	11	trio	y	negative	-	-	-
HKGP000641-1	Neurodevelopmental	34	11	trio	y	negative	-	-	-
HKGP000708-1	Neurodevelopmental	10	11	trio	y	negative	-	-	-
HKGP000723-1	Neurodevelopmental	12	11	trio	y	negative	-	-	-
HKGP000729-1	MCA	14	11	trio	y	inconclusive	JAG1	Autosomal dominant Alagille syndrome 1 (OMIM: 118450)	-
HKGP000735-1	Neurodevelopmental	15	11	trio	y	negative	-	-	-
HKGP000827-1	Neurodevelopmental	8	11	duo	n	negative	-	-	-
HKGP000929-1	MCA	46	11	trio	y	negative	-	-	-
HKGP000935-1	MCA	20	11	trio	y	negative	-	-	-
HKGP000975-1	Neurodevelopmental	7	11	duo	n	negative	-	-	-
HKGP001000-1	Growth disorder	5	11	trio	y	negative	-	-	-
HKGP001041-1	Cancer	5	11	trio	y	positive	NF1	Autosomal dominant neurofibromatosis type 1 (OMIM: 162200)	10
HKGP001043-1	Neurodevelopmental	30	11	duo	y	negative	-	-	-
HKGP001058-1	Ophthalmologic	5	11	trio	n	positive	RS1	X-linked recessive retinoschisis (OMIM: 312700)	3
HKGP001364-1	Neurodevelopmental	3	11	duo	n	negative	-	-	-
HKGP001417-1	Neurodevelopmental	14	11	trio	y	negative	-	-	-
HKGP001526-1	Metabolic	25	11	trio	y	negative	-	-	-
HKGP001527-1	Immunologic	9	11	trio	n	negative	-	-	-
HKGP001589-1	Urogenital	12	11	trio	n	negative	-	-	-
HKGP001642-1	Cardiovascular	14	11	trio	n	negative	-	-	-
HKGP001962-1	Neurodevelopmental	8	11	trio	y	negative	-	-	-
HKGP002045-1	Growth disorder	4	11	trio	y	negative	-	-	-
HKGP002118-1	Neurodevelopmental	9	11	trio	y	positive	SCN2A	Autosomal dominant SCN2A-related autism spectrum disorder/intellectual disability (CCID: 006070)	8
HKGP002404-1	MCA	21	11	trio	y	positive	BRAF	Autosomal dominant BRAF-related RASopathy	11
HKGP002678-1	Neurodevelopmental	8	11	trio	n	negative	-	-	-
HKGP002758-1	Neurodevelopmental	10	11	trio	y	negative	-	-	-
HKGP002912-1	Musculoskeletal	11	11	duo	n	negative	-	-	-
HKGP004583-1	Neurodevelopmental	13	11	trio	n	positive	KCNA2	Autosomal dominant developmental and epileptic encephalopathy 32 (OMIM: 616366)	9
HKGP007500-1	Neurological	10	11	trio	y	positive	ANKRD11	Autosomal dominant KBG syndrome (OMIM: 148050)	3
HKGP000035-1	Neurodevelopmental	26	12	trio	y	positive	SCN1A	Autosomal dominant Dravet syndrome (OMIM: 607208)	10
HKGP000041-1	Metabolic	5	12	trio	y	negative	-	-	-
HKGP000107-1	Neurological	2	12	duo	y	negative	-	-	-
HKGP000125-1	Neurodevelopmental	7	12	trio	y	negative	-	-	-
HKGP000182-1	Musculoskeletal	18	12	trio	n	negative	-	-	-
HKGP000192-1	Neurodevelopmental	6	12	duo	y	negative	-	-	-
HKGP000214-1	Neurodevelopmental	8	12	singleton	y	negative	-	-	-
HKGP000233-1	Neurodevelopmental	9	12	trio	y	negative	-	-	-
HKGP000238-1	Renal	11	12	trio	n	positive	PAX2	Autosomal dominant nephropathy, with or without extra-renal features (OMIM: 616002, 120330)	11
HKGP000273-1	Neurodevelopmental	10	12	trio	y	negative	-	-	-
HKGP000283-1	Neurodevelopmental	21	12	trio	y	negative	-	-	-
HKGP000284-1	Neurodevelopmental	15	12	trio	y	negative	-	-	-
HKGP000291-1	MCA	10	12	trio	y	negative	-	-	-
HKGP000296-1	Ophthalmologic	3	12	trio	y	positive	RS1	X-linked recessive retinoschisis (OMIM: 312700)	6
HKGP000343-1	Musculoskeletal	4	12	trio	y	negative	-	-	-
HKGP000374-1	Ophthalmologic	3	12	trio	n	positive	CYP4V2	Autosomal recessive Bietti crystalline dystrophy (OMIM: 210370)	3
HKGP000403-1	Musculoskeletal	14	12	trio	y	inconclusive	COL5A1	Autosomal dominant Ehlers-Danlos syndrome classic type 1 (OMIM: 130000)	-
HKGP000473-1	Neurodevelopmental	12	12	duo	y	positive	ACTG1	Autosomal dominant Baraitser-Winter syndrome 2 (OMIM: 614583)	11
HKGP000571-1	Neurodevelopmental	10	12	duo	y	positive	PTPN11	Autosomal dominant Noonan syndrome 1 (OMIM: 163950)	6
HKGP000602-1	Neurodevelopmental	28	12	trio	y	negative	-	-	-
HKGP000625-1	Cancer	10	12	trio	y	positive	NF1	Autosomal dominant neurofibromatosis type 1 (OMIM: 162200)	12
HKGP000664-1	Dermatological	13	12	trio	n	positive	TP63	Autosomal dominant ectrodactyly, ectodermal dysplasia, and cleft lip/palate syndrome 3 (OMIM: 604292)	10
HKGP000669-1	Neurological	4	12	trio	n	positive	CCM2	Autosomal dominant cerebral cavernous malformations 2 (OMIM: 603284)	8
HKGP000677-1	MCA	8	12	trio	y	negative	-	-	-
HKGP000715-1	Neurodevelopmental	24	12	trio	y	negative	-	-	-
HKGP000807-1	Neurodevelopmental	8	12	duo	y	negative	-	-	-
HKGP000861-1	MCA	28	12	duo	y	negative	-	-	-
HKGP001068-1	Growth disorder	19	12	trio	y	negative	-	-	-
HKGP001087-1	Dermatological	11	12	trio	n	inconclusive	LORICRIN	Autosomal dominant Vohwinkel Syndrome with ichthyosis (OMIM: 604117)	-
HKGP001236-1	Neurodevelopmental	12	12	trio	y	negative	-	-	-
HKGP001330-1	Intellectual disability	6	12	trio	n	negative	-	-	-
HKGP001381-1	Cancer	12	12	duo	y	positive	NF1	Autosomal dominant neurofibromatosis type 1 (OMIM: 162200)	9
HKGP001389-1	Neurodevelopmental	18	12	trio	y	negative	-	-	-
HKGP001404-1	Cancer	7	12	trio	y	negative	-	-	-
HKGP001464-1	Neurodevelopmental	23	12	trio	y	inconclusive	SETD5	Autosomal dominant intellectual developmental disorder, autosomal dominant 23 (OMIM: 615761)	-
HKGP001465-1	Neurodevelopmental	31	12	duo	y	negative	-	-	-
HKGP001610-1	Urogenital	19	12	trio	y	positive	SIN3A	Autosomal dominant Witteveen-Kolk syndrome (OMIM: 613406)	12
HKGP001644-1	Urogenital, Endocrine	7	12	trio	y	positive	HSD17B3	Autosomal recessive 17-beta hydroxysteroid dehydrogenase III deficiency (OMIM: 264300)	12
HKGP001705-1	Neurodevelopmental	10	12	trio	y	negative	-	-	-
HKGP001853-1	Neurodevelopmental	4	12	trio	n	negative	-	-	-
HKGP001891-1	Respiratory	10	12	trio	n	negative	-	-	-
HKGP001929-1	Neurodevelopmental	13	12	trio	n	negative	-	-	-
HKGP002034-1	Metabolic	8	12	trio	y	negative	-	-	-
HKGP002222-1	Neurodevelopmental	16	12	trio	y	positive	COL4A1	Autosomal dominant COL4A1-related disorders	11
HKGP002342-1	Musculoskeletal	11	12	trio	n	positive	COL2A1	Autosomal dominant Stickler syndrome type 1 (OMIM: 108300)	7
HKGP002471-1	MCA	32	12	trio	y	positive	DMPK	Autosomal dominant myotonic dystrophy 1 (OMIM: 160900)	12
HKGP002552-1	Hearing disorder	9	12	trio	n	positive	TMPRSS3	Autosomal recessive deafness 8 (OMIM: 601072)	4
HKGP002598-1	Neurodevelopmental	24	12	trio	y	negative	-	-	-
HKGP002630-1	Neurodevelopmental	9	12	trio	n	negative	-	-	-
HKGP002681-1	Neurodevelopmental	10	12	duo	y	negative	-	-	-
HKGP002685-1	Renal	4	12	trio	y	negative	-	-	-
HKGP002751-1	Ophthalmologic	6	12	trio	n	negative	-	-	-
HKGP002837-1	Neurodevelopmental	12	12	duo	n	negative	-	-	-
HKGP002838-1	Hearing disorder	6	12	duo	n	negative	-	-	-
HKGP002884-1	Neurodevelopmental	11	12	duo	y	negative	-	-	-
HKGP003265-1	Dermatological	7	12	trio	n	positive	COL7A1	Autosomal dominant epidermolysis bullosa pruriginosa (OMIM: 604129)	12
HKGP003823-1	Cancer	13	12	trio	y	positive	NF1	Autosomal dominant neurofibromatosis type 1 (OMIM: 162200)	11
HKGP007276-1	Neurodevelopmental	30	12	trio	y	positive	37 genes	17p13.3 deletion syndrome	12
HKGP000043-1	Neurodevelopmental	5	13	trio	y	negative	-	-	-
HKGP000122-1	Neurological	2	13	trio	y	negative	-	-	-
HKGP000177-1	Neurological	3	13	trio	n	negative	-	-	-
HKGP000262-1	Cancer	18	13	trio	y	positive	NF1	Autosomal dominant neurofibromatosis type 1 (OMIM: 162200)	9
HKGP000272-1	Gastrointestinal	13	13	trio	n	negative	-	-	-
HKGP000301-1	Neurodevelopmental	19	13	trio	y	negative	-	-	-
HKGP000333-1	Neurodevelopmental	9	13	trio	y	inconclusive	G6PD	X-linked hemolytic anemia, G6PD deficient (favism) (OMIM: 300908)	-
HKGP000368-1	Cancer	6	13	trio	y	negative	-	-	-
HKGP000401-1	Growth disorder	6	13	trio	y	negative	-	-	-
HKGP000465-1	Neurodevelopmental	13	13	trio	y	inconclusive	ZMYM2	Autosomal dominant neurodevelopmental-craniofacial syndrome with variable renal and cardiac abnormalities (OMIM: 619522)	-
HKGP000472-1	Neurodevelopmental	12	13	duo	y	negative	-	-	-
HKGP000584-1	MCA	52	13	duo	y	negative	-	-	-
HKGP000647-1	Cancer	8	13	trio	y	negative	-	-	-
HKGP000667-1	Neurodevelopmental	13	13	trio	y	negative	-	-	-
HKGP000690-1	Neurodevelopmental	21	13	trio	y	positive	ATP1A1	Autosomal dominant hypomagnesemia, seizures, and impaired intellectual development 2 (OMIM : 618314)	11
HKGP000702-1	Metabolic	21	13	trio	y	negative	-	-	-
HKGP000806-1	Dermatological, Hearing disorder	14	13	trio	y	positive	PAX3	Autosomal dominant Waardenburg syndrome (OMIM: 193500, 148820)	12
HKGP000819-1	Hearing disorder	8	13	duo	n	positive	GJB2	Autosomal recessive nonsyndromic hearing loss and deafness (OMIM: 220290)	12
HKGP000863-1	Neurodevelopmental	27	13	duo	y	negative	-	-	-
HKGP001137-1	Renal	10	13	trio	n	negative	-	-	-
HKGP001167-1	Cancer	12	13	trio	y	positive	NF1	Autosomal dominant neurofibromatosis type 1 (OMIM: 162200)	8
HKGP001244-1	Neurodevelopmental	6	13	trio	n	negative	-	-	-
HKGP001429-1	Urogenital	5	13	trio	n	negative	-	-	-
HKGP001466-1	Neurodevelopmental	11	13	trio	y	positive	MID1	X-linked Opitz GBBBsyndrome (OMIM: 300000)	13
HKGP001480-1	Dermatological	12	13	trio	y	negative	-	-	-
HKGP001515-1	MCA	29	13	trio	y	negative	-	-	-
HKGP001531-1	Neurodevelopmental	9	13	trio	y	negative	-	-	-
HKGP001665-1	Cancer	4	13	trio	n	negative	-	-	-
HKGP001851-1	Neurodevelopmental	9	13	duo	y	negative	-	-	-
HKGP002007-1	Neurodevelopmental	9	13	duo	y	negative	-	-	-
HKGP002078-1	Neurodevelopmental	6	13	trio	y	negative	-	-	-
HKGP002295-1	Neurodevelopmental	25	13	trio	y	inconclusive	LMBRD2	Autosomal dominant developmental delay with variable neurologic and brain abnormalities is possible	-
HKGP002330-1	Neurodevelopmental	22	13	trio	y	positive	KMT5B	Autosomal dominant intellectual developmental disorder 51 (OMIM: 617788)	10
HKGP002453-1	Neurodevelopmental	17	13	trio	y	positive	KCNB1	Autosomal dominant developmental and epileptic encephalopathy 26 (OMIM: 616056)	12
HKGP002594-1	Ophthalmologic	3	13	trio	n	positive	CRYBA1	Autosomal dominant cataract 10, multiple types (OMIM: 600881)	9
HKGP002601-1	Neurodevelopmental	18	13	trio	y	negative	-	-	-
HKGP002627-1	Ophthalmologic	9	13	trio	y	negative	-	-	-
HKGP002860-1	Cardiovascular	6	13	duo	n	negative	-	-	-
HKGP003389-1	Neurodevelopmental	14	13	trio	y	positive	SCN1A	Autosomal dominant Dravet syndrome (OMIM: 607208)	12
HKGP000018-1	Neurodevelopmental	17	14	trio	y	negative	-	-	-
HKGP000025-1	Neurological	8	14	trio	y	negative	-	-	-
HKGP000028-1	Neurodevelopmental	16	14	trio	y	positive	ARID1B	Autosomal dominant Coffin-Siris Syndrome 1 (OMIM: 135900)	11
HKGP000039-1	MCA	10	14	trio	y	negative	-	-	-
HKGP000040-1	Neurodevelopmental	10	14	trio	y	negative	-	-	-
HKGP000059-1	Neurodevelopmental	14	14	trio	y	negative	-	-	-
HKGP000065-1	Neurodevelopmental	9	14	trio	n	negative	-	-	-
HKGP000100-1	Neurological	4	14	trio	y	negative	-	-	-
HKGP000133-1	Musculoskeletal	22	14	trio	y	negative	-	-	-
HKGP000137-1	Neurodevelopmental	5	14	duo	y	positive	USP7	Autosomal dominant Hao-Fountain syndrome (OMIM: 616863)	10
HKGP000205-1	Neurodevelopmental	18	14	trio	y	negative	-	-	-
HKGP000259-1	MCA	12	14	trio	y	negative	-	-	-
HKGP000275-2	Neurodevelopmental	5	14	trio	y	negative	-	-	-
HKGP000294-1	Neurodevelopmental	11	14	trio	y	positive	OPHN1	X-linked intellectual developmental disorder, X-linked syndromic, Billuart type (OMIM: 300486)	10
HKGP000298-1	Neurodevelopmental	7	14	trio	y	negative	-	-	-
HKGP000309-1	Neurodevelopmental	14	14	trio	y	positive	PTHLH	Autosomal dominant brachydactyly, type E2 (OMIM: 613382)	13
HKGP000315-1	Neurodevelopmental	9	14	trio	y	negative	-	-	-
HKGP000371-1	Cancer	2	14	trio	y	positive	SPRED1	Autosomal dominant Legius syndrome (OMIM: 611431)	7
HKGP000392-1	Cancer	11	14	trio	y	positive	NF1	Autosomal dominant neurofibromatosis type 1 (OMIM: 162200)	12
HKGP000402-1	Musculoskeletal	15	14	trio	y	positive	ECEL1	Autosomal recessive distal Arthrogryposis type 5D (OMIM: 615065)	14
HKGP000409-1	Neurodevelopmental	18	14	duo	y	positive	LAMA1	Autosomal recessive Poretti-Boltshauser syndrome (OMIM: 615960)	14
HKGP000512-1	Ophthalmologic	5	14	duo	y	positive	RP1L1	Autosomal dominant occult macular dystrophy (OMIM: 613587)	6
HKGP000549-1	Neurodevelopmental	5	14	trio	y	positive	PTEN	Autosomal dominant PTEN hamartoma tumour syndrome (OMIM: 158350)	13
HKGP000733-1	Neurodevelopmental	15	14	trio	y	negative	-	-	-
HKGP000885-1	Neurodevelopmental	25	14	trio	y	positive	UBA5	Autosomal recessive developmental and epileptic encephalopathy 44 (OMIM: 617132)	13
HKGP000930-1	Neurological	7	14	trio	y	negative	-	-	-
HKGP001220-4	Musculoskeletal	13	14	trio	y	negative	-	-	-
HKGP001281-1	Neurodevelopmental	16	14	duo	y	negative	-	-	-
HKGP001407-1	Metabolic, MCA	10	14	trio	y	negative	-	-	-
HKGP001428-1	Musculoskeletal	12	14	trio	n	positive	FBN1	Autosomal dominant Marfan syndrome or connective tissue disorder (OMIM: 154700)	8
HKGP001439-1	Respiratory	11	14	trio	n	positive	CCNO	Autosomal recessive primary ciliary dyskinesia-29 (OMIM: 615872)	14
HKGP001444-1	Endocrine	9	14	trio	n	inconclusive	LHX4	Autosomal dominant combined pituitary hormone deficiency-4 (OMIM: 262700)	-
HKGP001463-1	Musculoskeletal	16	14	trio	y	inconclusive	FBXW11	Autosomal dominant neurodevelopmental, jaw, eye, and digital syndrome (OMIM: 618914)	-
HKGP001555-1	Neurodevelopmental	18	14	trio	n	negative	-	-	-
HKGP001566-1	Neurodevelopmental	14	14	trio	n	positive	ATN1	Autosomal dominant dentatorubral-pallidoluysian atrophy (OMIM: 125370)	5
HKGP001585-1	MCA	45	14	trio	y	negative	-	-	-
HKGP001629-1	Musculoskeletal	14	14	trio	n	positive	MTSS2	Autosomal dominant intellectual developmental disorder with ocular anomalies and distinctive facial features (OMIM: 620086)	13
HKGP001657-1	Neurodevelopmental	11	14	trio	n	positive	FBXO11	Autosomal dominant Intellectual developmental disorder with seizures and language delay (OMIM: 618089)	13
HKGP001885-1	Hearing disorder	3	14	trio	n	positive	GJB2	Autosomal recessive nonsyndromic hearing loss and deafness (OMIM: 220290)	14
HKGP001896-1	Neurodevelopmental	4	14	duo	n	negative	-	-	-
HKGP001919-1	Urogenital	18	14	trio	y	negative	-	-	-
HKGP001994-1	Cardiovascular	5	14	trio	n	positive	LDLR	Autosomal dominant hypercholesterolemia, familial, 1 (OMIM: 143890)	8
HKGP002244-1	Neurodevelopmental	17	14	duo	y	negative	-	-	-
HKGP002282-1	Metabolic	27	14	duo	y	negative	-	-	-
HKGP002292-1	Musculoskeletal	3	14	trio	y	negative	-	-	-
HKGP002387-1	Growth disorder	3	14	trio	n	negative	-	-	-
HKGP002692-1	Cardiovascular	11	14	trio	n	negative	-	-	-
HKGP002970-1	Neurological	17	14	trio	n	positive	ALS2	Autosomal recessive spastic paralysis, infantile onset ascending (OMIM: 607225)	13
HKGP003646-1	Ophthalmologic	5	14	duo	n	positive	PDE6B	Autosomal recessive retinitis pigmentosa 40 (OMIM: 613801)	2
HKGP000036-1	Ophthalmologic	9	15	trio	y	negative	-	-	-
HKGP000054-1	Neurodevelopmental	15	15	trio	y	positive	CUL4B	X-linked recessive syndromic intellectual developmental disorder, Cabezas type (OMIM: 300354)	13
HKGP000064-1	Neurodevelopmental	10	15	trio	y	negative	-	-	-
HKGP000099-1	Neurodevelopmental	11	15	trio	y	negative	-	-	-
HKGP000126-1	Neurodevelopmental	4	15	trio	n	negative	-	-	-
HKGP000210-1	Neurodevelopmental	10	15	duo	y	negative	-	-	-
HKGP000213-1	Neurodevelopmental	5	15	duo	n	negative	-	-	-
HKGP000261-1	Neurological	12	15	trio	y	negative	-	-	-
HKGP000350-1	Dermatological	6	15	trio	y	positive	EPHB4	Autosomal dominant capillary malformation-arteriovenous malformation 2 (OMIM: 618196)	14
HKGP000620-1	Neurodevelopmental	8	15	trio	y	negative	-	-	-
HKGP000656-1	Neurodevelopmental	19	15	trio	n	positive	LMBRD2	Autosomal dominant developmental delay with variable neurologic and brain abnormalities (OMIM: 619694)	14
HKGP000687-1	Immunologic	12	15	trio	y	negative	-	-	-
HKGP000704-1	Growth disorder	17	15	trio	y	negative	-	-	-
HKGP000763-1	Neurodevelopmental	41	15	trio	y	negative	-	-	-
HKGP001071-1	Growth disorder	7	15	duo	y	negative	-	-	-
HKGP001109-1	Hearing disorder	2	15	trio	n	positive	GJB2	Autosomal recessive nonsyndromic hearing loss and deafness (OMIM: 220290)	4
HKGP001164-1	Hearing disorder	3	15	trio	n	positive	GJB2	Autosomal recessive nonsyndromic hearing loss and deafness (OMIM: 220290)	14
HKGP001246-1	Cardiovascular	16	15	trio	y	positive	GATA6	Autosomal dominant GATA6-related congenital heart disease with or without pancreatic agenesis or neonatal diabetes (OMIM: 600001)	15
HKGP001277-1	Metabolic	33	15	trio	y	positive	KCNT1	Autosomal dominant developmental and epileptic encephalopathy-14 (OMIM: 614959)	14
HKGP001418-1	Neurodevelopmental	13	15	trio	n	positive	CLCN4	X-linked Raynaud-Claes syndrome (OMIM: 300114)	14
HKGP001647-1	Cardiovascular	6	15	duo	n	negative	-	-	-
HKGP001913-1	Ophthalmologic	2	15	trio	y	negative	-	-	-
HKGP001921-1	Neurodevelopmental	9	15	trio	n	negative	-	-	-
HKGP001924-1	Growth disorder, Intellectual disability	5	15	trio	y	negative	-	-	-
HKGP001995-1	Neurodevelopmental	12	15	trio	y	negative	-	-	-
HKGP002291-1	Neurological	16	15	duo	n	negative	-	-	-
HKGP002349-1	Neurodevelopmental	5	15	duo	y	positive	NPR2	Autosomal dominant short stature with non-specific skeletal abnormalities 1 (OMIM: 616255)	10
HKGP002357-1	Neurological	18	15	trio	y	negative	-	-	-
HKGP002445-1	Neurodevelopmental	30	15	trio	y	positive	CDH2	Autosomal dominant agenesis of corpus callosum, cardiac, ocular, and genital syndrome (OMIM: 618929)	15
HKGP002638-1	Neurological	5	15	trio	n	inconclusive	#N/A	Autosomal dominant generalized epilepsy with febrile seizures plus, type 2 (OMIM: 604403)	-
HKGP002679-1	Renal	3	15	trio	y	negative	-	-	-
HKGP002739-1	Metabolic	13	15	duo	n	negative	-	-	-
HKGP002833-1	Hearing disorder	6	15	duo	n	positive	GJB2	Autosomal recessive nonsyndromic hearing loss and deafness (OMIM: 220290)	15
HKGP002844-1	Neurodevelopmental	14	15	trio	n	negative	-	-	-
HKGP000030-1	Neurodevelopmental	10	16	trio	y	positive	CDKL5	X-linked dominant epileptic encephalopathy, early infantile, 2 (OMIM: 300672)	13
HKGP000141-1	Neurodevelopmental	10	16	trio	y	negative	-	-	-
HKGP000161-1	MCA	24	16	trio	y	negative	-	-	-
HKGP000231-1	Neurological	8	16	duo	y	positive	COX20	Autosomal recessive mitochondrial complex IV deficiency, nuclear type 11 (OMIM: 619054)	11
HKGP000277-1	Dermatological	17	16	trio	y	negative	-	-	-
HKGP000338-1	Cardiovascular	4	16	trio	y	negative	-	-	-
HKGP000375-1	Cardiovascular	29	16	trio	y	negative	-	-	-
HKGP000390-1	Neurodevelopmental	9	16	trio	y	negative	-	-	-
HKGP000397-1	MCA	14	16	trio	y	negative	-	-	-
HKGP000461-1	Neurodevelopmental	17	16	trio	y	negative	-	-	-
HKGP000607-1	MCA	14	16	trio	y	negative	-	-	-
HKGP000608-1	MCA	21	16	trio	y	negative	-	-	-
HKGP000636-1	Neurodevelopmental	12	16	trio	n	positive	PTEN	Autosomal dominant PTEN hamartoma tumour syndrome (OMIM: 158350)	13
HKGP000701-1	Neurological	13	16	trio	n	negative	-	-	-
HKGP001081-1	Ophthalmologic	9	16	trio	n	negative	-	-	-
HKGP001175-1	Musculoskeletal	9	16	duo	y	negative	-	-	-
HKGP001259-1	Cancer	22	16	trio	y	positive	NF1	Autosomal dominant neurofibromatosis type 1 (OMIM: 162200)	14
HKGP001270-1	Neurodevelopmental	6	16	trio	y	negative	-	-	-
HKGP001284-1	Neurodevelopmental	30	16	trio	y	negative	-	-	-
HKGP001292-1	Growth disorder	14	16	trio	y	negative	-	-	-
HKGP001455-1	Endocrine	15	16	trio	y	positive	PNPLA6	Autosomal recessive retinal dystrophy-ataxia-pituitary hormone abnormality-hypogonadism syndrome	2
HKGP001490-1	Neurological	12	16	duo	n	negative	-	-	-
HKGP001493-1	Neurological	5	16	duo	n	positive	SCN1A	Autosomal dominant type 2 generalized epilepsy with febrile seizures plus (OMIM: 604403)	13
HKGP001529-1	Renal	12	16	trio	y	negative	-	-	-
HKGP001624-1	Cancer	18	16	trio	y	negative	-	-	-
HKGP001646-1	Cardiovascular	10	16	trio	n	negative	-	-	-
HKGP001656-1	Neurological	9	16	trio	y	negative	-	-	-
HKGP001692-1	MCA	10	16	duo	n	negative	-	-	-
HKGP002117-1	Cancer	14	16	trio	y	positive	NF1	Autosomal dominant neurofibromatosis type 1 (OMIM: 162200)	13
HKGP002125-1	Neurodevelopmental	12	16	trio	n	negative	-	-	-
HKGP002206-1	Neurodevelopmental	6	16	singleton	n	negative	-	-	-
HKGP002256-1	Gastrointestinal	13	16	trio	y	negative	-	-	-
HKGP002328-1	Cancer	7	16	duo	n	negative	-	-	-
HKGP002344-1	Musculoskeletal	16	16	trio	y	negative	-	-	-
HKGP002388-1	Cardiovascular	5	16	trio	y	negative	-	-	-
HKGP002417-1	Neurological	8	16	trio	n	negative	-	-	-
HKGP002462-1	Musculoskeletal	34	16	trio	y	negative	-	-	-
HKGP002676-1	Cancer	7	16	trio	y	positive	NF1	Autosomal dominant neurofibromatosis type 1 (OMIM: 162200)	2
HKGP002848-1	Neurodevelopmental	32	16	trio	y	negative	-	-	-
HKGP004058-1	Cardiovascular	8	16	trio	n	negative	-	-	-
HKGP005316-1	Renal	5	16	trio	n	negative	-	-	-
HKGP006415-1	Neurodevelopmental	5	16	trio	n	positive	KCNQ2	Autosomal dominant developmental and epileptic encephalopathy 7 (OMIM: 613720)	15
HKGP000016-1	Cancer	7	17	duo	n	positive	ATM	Breast cancer, susceptibility to (OMIM: 114480)	6
HKGP000023-1	Growth disorder	8	17	trio	y	negative	-	-	-
HKGP000098-1	Neurodevelopmental	8	17	trio	y	positive	TUBB3	Autosomal dominant cortical dysplasia, complex, with other brain malformations 1 (CDCBM1) (OMIM: 614039)	16
HKGP000114-1	Neurodevelopmental	11	17	trio	n	negative	-	-	-
HKGP000127-1	Neurodevelopmental	20	17	duo	y	negative	-	-	-
HKGP000145-1	Neurodevelopmental	10	17	trio	y	positive	JARID2	Autosomal dominant developmental delay with variable intellectual disability and dysmorphic facies (OMIM: 620098)	11
HKGP000180-1	Neurodevelopmental	12	17	trio	y	inconclusive	ALDH18A1	Autosomal recessive spastic paraplegia 9B (OMIM: 219150)	-
HKGP000188-1	Neurodevelopmental	15	17	duo	y	negative	-	-	-
HKGP000271-1	Neurodevelopmental	6	17	trio	y	negative	-	-	-
HKGP000321-1	Neurodevelopmental	13	17	trio	y	positive	AUTS2	Autosomal dominant intellectual developmental disorder 26 (OMIM: 615834)	15
HKGP000334-1	Urogenital	8	17	trio	y	negative	-	-	-
HKGP000346-1	Musculoskeletal	12	17	duo	y	negative	-	-	-
HKGP000383-1	Neurodevelopmental	7	17	trio	y	negative	-	-	-
HKGP000389-1	Neurodevelopmental	6	17	trio	y	negative	-	-	-
HKGP000405-1	Neurodevelopmental	20	17	trio	n	negative	-	-	-
HKGP000483-1	Neurodevelopmental	12	17	trio	y	negative	-	-	-
HKGP000605-1	Endocrine	14	17	trio	y	positive	CYP21A2	Autosomal recessive congenital adrenal hyperplasia due to 21-hydroxylase deficiency (OMIM : 201910)	11
HKGP000722-1	Neurodevelopmental	18	17	trio	y	negative	-	-	-
HKGP000902-1	Neurodevelopmental	9	17	trio	n	negative	-	-	-
HKGP001111-1	Neurodevelopmental	8	17	trio	y	negative	-	-	-
HKGP001173-1	MCA	28	17	trio	y	positive	GJB2	Autosomal recessive nonsyndromic hearing loss and deafness (OMIM: 220290)	16
HKGP001393-1	Endocrine	11	17	duo	y	negative	-	-	-
HKGP001577-1	Neurodevelopmental	26	17	trio	y	negative	-	-	-
HKGP001872-1	Growth disorder	11	17	trio	y	negative	-	-	-
HKGP001889-1	MCA	11	17	trio	y	negative	-	-	-
HKGP001923-1	Metabolic	18	17	duo	y	positive	ATP-MT6	Leigh syndrome spectrum (OMIM: 256000)	13
HKGP002126-1	Dermatological, Neurological	20	17	trio	n	negative	-	-	-
HKGP002308-1	Neurodevelopmental	6	17	duo	y	positive	SCN9A	Autosomal recessive Neuropathy, hereditary sensory and autonomic, type IID (OMIM: 243000)	14
HKGP002597-1	Growth disorder	1	17	trio	n	negative	-	-	-
HKGP002683-1	Musculoskeletal	7	17	trio	n	negative	-	-	-
HKGP002957-1	Neurological	10	17	trio	y	positive	CACNA1A	Autosomal dominant migraine, familial hemiplegic, 1, with progressive cerebellar ataxia (OMIM: 141500)	16
HKGP005191-1	Neurodevelopmental	8	17	trio	y	positive	PURA	Autosomal dominant neurodevelopmental disorder with neonatal respiratory insufficiency, hypotonia, and feeding difficulties (OMIM: 616158)	16
HKGP007319-1	Endocrine	10	17	trio	n	negative	-	-	-
HKGP008881-1	Neurodevelopmental	4	17	trio	y	positive	WDR45	X-linked dominant neurodegeneration with brain iron accumulation 5 (OMIM: 300894)	16
HKGP000008-1	Renal	10	18	trio	y	negative	-	-	-
HKGP000015-1	Renal	7	18	trio	y	negative	-	-	-
HKGP000070-1	Neurodevelopmental	3	18	duo	y	negative	-	-	-
HKGP000160-1	Neurodevelopmental	8	18	trio	y	positive	KAT6B	Autosomal dominant KAT6B-related multiple congenital anomalies syndrome (OMIM: 606170, 603736)	13
HKGP000168-1	Neurodevelopmental	4	18	trio	y	negative	-	-	-
HKGP000295-1	Cancer	4	18	trio	y	negative	-	-	-
HKGP000406-1	Neurological	20	18	trio	y	negative	-	-	-
HKGP000435-1	Neurodevelopmental	9	18	trio	n	positive	GJB2	Autosomal recessive nonsyndromic hearing loss and deafness (OMIM: 220290)	14
HKGP000522-1	Cancer	2	18	duo	y	negative	-	-	-
HKGP000544-1	Neurodevelopmental	12	18	trio	y	positive	TCF12	Autosomal dominant craniosynostosis 3 (OMIM: 615314)	13
HKGP000585-1	Neurodevelopmental	9	18	duo	y	negative	-	-	-
HKGP000614-1	Cancer	8	18	trio	y	negative	-	-	-
HKGP000626-1	MCA	38	18	trio	y	negative	-	-	-
HKGP000678-1	Metabolic	19	18	trio	y	negative	-	-	-
HKGP000826-1	Cardiovascular	5	18	trio	n	positive	LDLR	Autosomal dominant familial hypercholesterolemia 1 (OMIM: 143890)	10
HKGP000913-1	Endocrine	4	18	trio	y	negative	-	-	-
HKGP001030-1	MCA	23	18	trio	y	negative	-	-	-
HKGP001056-1	Neurological	18	18	trio	y	negative	-	-	-
HKGP001079-1	Metabolic	11	18	trio	n	negative	-	-	-
HKGP001151-1	Hearing disorder	4	18	duo	y	positive	GJB2	Autosomal recessive nonsyndromic hearing loss and deafness (OMIM: 220290)	11
HKGP001310-1	Neurodevelopmental	14	18	trio	y	positive	TNRC6B	Autosomal dominant global developmental delay with speech and behavioral abnormalities (OMIM: 619243)	18
HKGP001539-1	Neurodevelopmental	57	18	trio	y	positive	TCF4	Autosomal dominant Pitt-Hopkins syndrome (OMIM: 610954)	17
HKGP001543-1	Neurodevelopmental	20	18	trio	y	negative	-	-	-
HKGP001580-1	Cardiovascular	11	18	trio	y	negative	-	-	-
HKGP001615-1	Cancer	7	18	trio	y	negative	-	-	-
HKGP001687-1	Growth disorder	5	18	duo	n	negative	-	-	-
HKGP001706-1	Cancer	4	18	trio	y	negative	-	-	-
HKGP002085-1	Neurodevelopmental	18	18	trio	y	inconclusive	COL4A1	Autosomal dominant COL4A1-related disorders	-
HKGP002114-1	Endocrine	10	18	trio	n	negative	-	-	-
HKGP002215-1	Neurodevelopmental	7	18	trio	y	negative	-	-	-
HKGP002219-1	Neurodevelopmental	16	18	trio	y	positive	KDM6B/CHD3	Autosomal dominant 17p13.1 deletion-related neurodevelopmental disorder (OMIM: 613776)	14
HKGP002591-1	Hearing disorder	3	18	trio	n	negative	-	-	-
HKGP002608-1	Endocrine	11	18	duo	y	negative	-	-	-
HKGP002785-1	Neurodevelopmental	26	18	trio	y	negative	-	-	-
HKGP002835-1	Neurological	7	18	duo	y	negative	-	-	-
HKGP003544-1	Neurological	15	18	trio	n	positive	MBD5	Intellectual developmental disorder, autosomal dominant 1 (OMIM: 156200)	8
HKGP004081-1	Neurological	15	18	trio	y	positive	KCNA1	Autosomal dominant episodic ataxia/myokymia syndrome (OMIM: 160120)	17
HKGP000032-1	Neurodevelopmental	17	19	trio	y	positive	ZNF462	Autosomal dominant Weiss-Kruszka syndrome (OMIM: 618619)	16
HKGP000069-1	Neurodevelopmental	9	19	trio	n	negative	-	-	-
HKGP000118-1	Neurodevelopmental	3	19	trio	n	negative	-	-	-
HKGP000119-1	Neurological	8	19	trio	y	negative	-	-	-
HKGP000121-1	Neurological	4	19	trio	n	negative	-	-	-
HKGP000164-1	Endocrine	5	19	trio	y	positive	THRB	Autosomal dominant thyroid hormone resistance (OMIM: 188570)	7
HKGP000184-1	Neurodevelopmental	12	19	trio	y	inconclusive	FRMD5	Autosomal dominant neurodevelopmental disorder with eye movement abnormalities and ataxia (OMIM: 620094)	-
HKGP000229-1	Growth disorder	9	19	trio	y	negative	-	-	-
HKGP000265-1	Cancer	19	19	trio	y	positive	AVPR2	X-linked recessive nephrogenic diabetes insipidus-1 (OMIM: 304800)	5
HKGP000349-1	MCA	21	19	duo	y	negative	-	-	-
HKGP000364-1	Renal	23	19	trio	y	negative	-	-	-
HKGP000378-1	Cancer, Neurological	6	19	trio	n	negative	-	-	-
HKGP000414-1	Neurological	8	19	duo	y	negative	-	-	-
HKGP000423-1	Neurological	5	19	duo	y	negative	-	-	-
HKGP000455-1	Growth disorder	11	19	trio	y	negative	-	-	-
HKGP000469-1	Neurodevelopmental	24	19	trio	y	positive	SHANK3	Autosomal dominant Phelan-McDermid syndrome (OMIM: 606232)	14
HKGP000563-1	Endocrine	10	19	trio	y	negative	-	-	-
HKGP000638-1	Neurodevelopmental	15	19	trio	y	negative	-	-	-
HKGP000650-1	Neurodevelopmental	9	19	trio	y	positive	RALA	Autosomal dominant Hiatt-Neu-Cooper neurodevelopmental syndrome (OMIM: 619311)	18
HKGP000784-1	Endocrine	12	19	duo	y	positive	GNA11	Autosomal dominant hypocalcemia-2 (OMIM: 615361)	18
HKGP000996-1	Metabolic	7	19	trio	n	inconclusive	G6PD	X-linked hemolytic anemia, G6PD deficient (favism) (OMIM: 300908)	-
HKGP001140-1	Neurological	13	19	duo	y	negative	-	-	-
HKGP001153-1	Urogenital	7	19	trio	n	positive	GREB1L	Autosomal dominant MRKH syndrome	2
HKGP001238-1	Neurodevelopmental	16	19	duo	y	negative	-	-	-
HKGP001318-1	Cancer	3	19	trio	y	negative	-	-	-
HKGP001391-1	Cancer	7	19	trio	n	negative	-	-	-
HKGP001392-1	Cardiovascular	11	19	trio	y	negative	-	-	-
HKGP001553-1	Cancer	6	19	trio	y	negative	-	-	-
HKGP001663-1	Neurodevelopmental	7	19	trio	y	negative	-	-	-
HKGP001986-1	Neurodevelopmental	41	19	trio	y	positive	258 genes	X-linked Kabuki syndrome (OMIM: 300867)	18
HKGP002116-1	Neurodevelopmental	18	19	trio	y	negative	-	-	-
HKGP002609-1	Urogenital	4	19	trio	y	negative	-	-	-
HKGP002960-1	Dermatological	6	19	trio	y	negative	-	-	-
HKGP003396-1	Neurodevelopmental	14	19	trio	y	positive	RARB	Autosomal dominant Microphthalmia, syndromic 12 (OMIM: 615524)	17
HKGP006956-1	Metabolic	34	19	trio	y	negative	-	-	-
HKGP010290-1	Renal	5	19	duo	n	negative	-	-	-
HKGP000004-1	Neurodevelopmental	7	20	trio	y	negative	-	-	-
HKGP000017-1	Neurodevelopmental	13	20	duo	y	negative	-	-	-
HKGP000044-1	Neurodevelopmental	8	20	trio	n	negative	-	-	-
HKGP000048-1	Neurological	9	20	duo	y	negative	-	-	-
HKGP000132-1	MCA	13	20	trio	y	negative	-	-	-
HKGP000146-1	Neurodevelopmental	5	20	trio	n	positive	NPRL3	Autosomal dominant epilepsy, familial focal, with variable foci 3 (OMIM: 617118)	18
HKGP000159-1	Musculoskeletal	5	20	trio	n	positive	FBN1	Autosomal dominant Marfan syndrome (OMIM: 154700)	14
HKGP000171-1	Neurodevelopmental	10	20	duo	n	negative	-	-	-
HKGP000207-1	MCA	26	20	trio	y	negative	-	-	-
HKGP000340-1	Cancer	7	20	trio	y	negative	-	-	-
HKGP000369-1	Endocrine	27	20	trio	y	positive	ZNF462	Autosomal dominant Weiss-Kruszka syndrome (OMIM: 618619)	3
HKGP000379-1	MCA	16	20	trio	y	negative	-	-	-
HKGP000459-1	Neurodevelopmental	18	20	trio	y	positive	MBOAT7	Autosomal recessive intellectual developmental disorder-57 (OMIM: 617188)	19
HKGP000475-1	Neurological	8	20	trio	n	negative	-	-	-
HKGP000533-1	Neurodevelopmental	24	20	trio	y	positive	GABRG2	Autosomal dominant developmental and epileptic encephalopathy 74 (OMIM: 618396)	18
HKGP000617-1	Neurodevelopmental	7	20	duo	y	negative	-	-	-
HKGP000644-1	Neurological	14	20	trio	y	negative	-	-	-
HKGP000680-1	Growth disorder	6	20	trio	y	negative	-	-	-
HKGP000714-1	Musculoskeletal	18	20	trio	n	positive	COL2A1	Autosomal dominant Stickler syndrome type I (OMIM: 108300)	19
HKGP000842-1	Neurodevelopmental	26	20	trio	y	negative	-	-	-
HKGP001013-1	Musculoskeletal	7	20	duo	y	negative	-	-	-
HKGP001375-1	Urogenital	8	20	trio	y	negative	-	-	-
HKGP001492-1	Neurodevelopmental	7	20	duo	n	negative	-	-	-
HKGP001581-1	Musculoskeletal	8	20	trio	y	negative	-	-	-
HKGP001959-1	Neurodevelopmental	31	20	trio	y	positive	PPM1D	Autosomal dominant Jansen-de Vries syndrome (OMIM: 617450)	20
HKGP001987-1	Urogenital	6	20	trio	y	negative	-	-	-
HKGP001993-1	Neurodevelopmental	17	20	singleton	y	negative	-	-	-
HKGP002161-1	Growth disorder	12	20	duo	y	negative	-	-	-
HKGP002229-1	Neurodevelopmental	16	20	duo	y	negative	-	-	-
HKGP002798-1	Neurological	5	20	trio	n	negative	-	-	-
HKGP000068-1	Gastrointestinal	3	21	trio	y	negative	-	-	-
HKGP000120-1	MCA	16	21	trio	n	positive	EFTUD2	Autosomal dominant mandibulofacial dysostosis, Guion-Almeida type (OMIM: 610536)	20
HKGP000129-1	Cancer	11	21	trio	y	positive	NF1	Autosomal dominant neurofibromatosis type 1 (OMIM: 162200)	9
HKGP000237-1	MCA	16	21	duo	y	negative	-	-	-
HKGP000250-1	Musculoskeletal	2	21	trio	n	negative	-	-	-
HKGP000306-1	Neurodevelopmental	18	21	trio	y	negative	-	-	-
HKGP000466-1	Neurodevelopmental	24	21	trio	y	positive	HK1	Autosomal dominant neurodevelopmental disorder with visual defects and brain anomalies (OMIM: 618547)	15
HKGP000658-1	MCA	33	21	trio	y	negative	-	-	-
HKGP000665-1	Cancer	10	21	trio	y	positive	NF1	Autosomal dominant neurofibromatosis type 1 (OMIM: 162200)	16
HKGP000828-1	Endocrine	9	21	singleton	n	negative	-	-	-
HKGP000875-1	Neurodevelopmental	20	21	singleton	y	negative	-	-	-
HKGP000920-1	Endocrine	10	21	trio	y	positive	TG	Autosomal recessive thyroid dyshormonogenesis 3 (OMIM: 274700)	20
HKGP000997-1	MCA	12	21	duo	y	negative	-	-	-
HKGP001018-1	Neurodevelopmental	5	21	trio	n	positive	SCN8A	Autosomal dominant SCN8A-related epilepsy and/or neurodevelopmental disorders (OMIM: 617080, 614558)	20
HKGP001044-1	Neurodevelopmental	21	21	trio	y	negative	-	-	-
HKGP001141-1	Neurodevelopmental	19	21	duo	y	inconclusive	COL4A1	Autosomal dominant COL4A1-related disorders	-
HKGP001285-1	Endocrine	10	21	trio	y	negative	-	-	-
HKGP001344-1	Cardiovascular	1	21	trio	n	negative	-	-	-
HKGP001437-1	Gastrointestinal	4	21	trio	n	negative	-	-	-
HKGP001542-1	Endocrine	14	21	duo	y	negative	-	-	-
HKGP002800-1	Immunologic	16	21	singleton	n	negative	-	-	-
HKGP002843-1	Neurological	20	21	trio	y	negative	-	-	-
HKGP000179-1	Neurological	3	22	trio	y	negative	-	-	-
HKGP000342-1	MCA	30	22	trio	y	negative	-	-	-
HKGP000399-1	Renal	19	22	singleton	y	negative	-	-	-
HKGP000589-1	Neurological	9	22	trio	y	positive	DEPDC5	Autosomal dominant epilepsy, familial focal, with variable foci 1 (OMIM: 604364)	16
HKGP000643-1	Gastrointestinal	7	22	trio	n	negative	-	-	-
HKGP000648-1	Neurodevelopmental	17	22	trio	y	positive	SLC2A1	Autosomal dominant GLUT1 deficiency syndrome (OMIM: 606777)	18
HKGP000727-1	Metabolic	26	22	trio	y	positive	GNB1	Autosomal dominant intellectual developmental disorder 42 (OMIM: 616973)	21
HKGP000762-1	Cancer	11	22	trio	y	negative	-	-	-
HKGP000865-1	Neurodevelopmental	11	22	trio	y	positive	RAC1	Autosomal dominant intellectual developmental disorder 48 (OMIM:617751)	20
HKGP001101-1	Cancer	8	22	singleton	y	positive	MEN1	Autosomal dominant multiple endocrine neoplasia type 1 (OMIM: 131100)	12
HKGP001456-1	Endocrine	8	22	trio	y	negative	-	-	-
HKGP001485-1	Neurodevelopmental	17	22	duo	n	negative	-	-	-
HKGP002020-1	Gastrointestinal	10	22	duo	n	negative	-	-	-
HKGP002077-1	Ophthalmologic	7	22	trio	n	positive	GPR143	X-linked recessive GPR143-related foveal hypoplasia with or without albinism	22
HKGP002207-1	Ophthalmologic	3	22	trio	y	positive	OPA1	Autosomal dominant OPA1-related optic atrophy with or without extraocular features	16
HKGP002474-1	Neurodevelopmental	13	22	trio	n	negative	-	-	-
HKGP002534-1	Renal	11	22	trio	n	negative	-	-	-
HKGP002588-1	Neurodevelopmental	10	22	trio	n	positive	SLC6A8	X-linked recessive cerebral creatine deficiency syndrome 1 (OMIM: 300352)	13
HKGP003918-1	Neurodevelopmental	17	22	trio	n	positive	DNM1	Autosomal dominant developmental and epileptic encephalopathy 31A (OMIM: 616346)	18
HKGP004755-1	Renal	17	22	trio	n	negative	-	-	-
HKGP000020-1	Neurodevelopmental	7	23	trio	y	negative	-	-	-
HKGP000042-1	Neurodevelopmental	17	23	trio	n	negative	-	-	-
HKGP000143-1	Neurological	9	23	duo	y	negative	-	-	-
HKGP000154-1	MCA	21	23	trio	y	negative	-	-	-
HKGP000190-1	Neurodevelopmental	5	23	trio	n	negative	-	-	-
HKGP000209-1	Neurodevelopmental	18	23	trio	y	positive	MSL3	X-linked dominant Basilicata-Akhtar syndrome (OMIM: 301032)	22
HKGP000212-1	Urogenital	5	23	duo	y	negative	-	-	-
HKGP000270-1	Renal	13	23	singleton	n	negative	-	-	-
HKGP000341-1	Renal	24	23	trio	y	positive	SALL1	Autosomal dominant Townes-Brocks syndrome 1 (OMIM: 107480)	21
HKGP000464-1	Neurodevelopmental	13	23	trio	y	positive	TLK2	Autosomal dominant intellectual developmental disorder 57 (OMIM: 618050)	21
HKGP000612-1	Gastrointestinal	11	23	singleton	n	negative	-	-	-
HKGP000682-1	Neurodevelopmental, Cancer	9	23	trio	y	positive	SLC9A3R2, NTHL1, TSC2, PKD1	Autosomal dominant TSC2/PKD1 contiguous gene syndrome (PKDTS)	23
HKGP000916-1	MCA	10	23	trio	n	negative	-	-	-
HKGP001096-1	Musculoskeletal	8	23	singleton	y	negative	-	-	-
HKGP001189-1	Neurological	2	23	duo	n	negative	-	-	-
HKGP001305-1	Neurodevelopmental	27	23	duo	y	negative	-	-	-
HKGP001541-1	Cancer	23	23	trio	y	positive	NF1	Autosomal dominant neurofibromatosis type 1 (OMIM: 162200)	22
HKGP001617-1	Cardiovascular	10	23	singleton	y	negative	-	-	-
HKGP001690-1	Cancer	7	23	trio	y	positive	NF1	Autosomal dominant neurofibromatosis type 1 (OMIM: 162200)	22
HKGP001922-1	Neurological	7	23	trio	n	negative	-	-	-
HKGP002606-1	Metabolic	4	23	duo	y	positive	SLC22A5	Autosomal recessive primary systemic carnitine deficiency (OMIM: 212140)	23
HKGP003276-1	Neurodevelopmental	9	23	trio	y	positive	GBA	Chromosome 16p11.2 deletion syndrome	14
HKGP007217-1	Renal	2	23	trio	n	negative	-	-	-
HKGP000102-1	Musculoskeletal	4	24	trio	n	negative	-	-	-
HKGP000130-1	MCA	11	24	trio	y	positive	CNOT1	Autosomal dominant Vissers-Bodmer syndrome (OMIM: 619033)	23
HKGP000142-1	Neurodevelopmental	6	24	duo	y	negative	-	-	-
HKGP000147-1	Neurodevelopmental	7	24	trio	n	negative	-	-	-
HKGP000304-1	Neurodevelopmental	11	24	trio	y	positive	PHIP	Autosomal dominant Chung-Jansen syndrome (OMIM: 617991)	20
HKGP000328-1	Neurodevelopmental	4	24	trio	y	negative	-	-	-
HKGP000411-1	MCA	19	24	duo	y	positive	HNRNPK	Autosomal dominant Au-Kline syndrome (OMIM: 616580)	23
HKGP000489-1	Neurological	4	24	trio	n	negative	-	-	-
HKGP000730-1	Metabolic	6	24	trio	y	negative	-	-	-
HKGP000910-1	Neurological	7	24	singleton	n	negative	-	-	-
HKGP001218-1	MCA	13	24	trio	n	positive	SOS1	Autosomal dominant Noonan syndrome 4 (OMIM: 610733)	23
HKGP001431-1	Urogenital	18	24	trio	y	negative	-	-	-
HKGP002216-1	Neurodevelopmental	24	24	trio	y	positive	SHANK3	Autosomal dominant Phelan-McDermid syndrome (OMIM: 606230)	22
HKGP002251-1	Neurological	7	24	singleton	n	positive	PRKCG	Autosomal dominant spinocerebellar ataxia 14 (OMIM: 605361)	4
HKGP002797-1	Immunologic	17	24	trio	n	negative	-	-	-
HKGP007292-1	Neurodevelopmental	8	24	trio	n	positive	ITPR1	Gillespie syndrome (OMIM: 206700)	23
HKGP010358-1	Neurological	5	24	duo	y	negative	-	-	-
HKGP000031-1	Cancer	5	25	trio	n	positive	NF1	Autosomal dominant neurofibromatosis type 1 (OMIM: 162200)	10
HKGP000057-1	MCA	9	25	trio	y	negative	-	-	-
HKGP000151-1	Neurological	9	25	singleton	n	positive	COQ8A	Autosomal recessive Coenzyme Q10 deficiency, primary, 4 (OMIM: 606980)	4
HKGP000193-1	Neurodevelopmental	6	25	trio	y	negative	-	-	-
HKGP000208-1	Neurodevelopmental	10	25	trio	y	positive	ALX4	Autosomal dominant parietal foramina 2 (OMIM: 609597)	24
HKGP000538-1	Neurodevelopmental	11	25	duo	n	positive	CHD2	Autosomal dominant developmental and epileptic encephalopathy 94 (OMIM: 615369)	19
HKGP000859-1	Renal	1	25	duo	n	positive	PKD2	Autosomal dominant polycystic kidney disease 2 (OMIM:613095)	9 months
HKGP000946-1	Neurological	7	25	singleton	y	negative	-	-	-
HKGP001248-1	Growth disorder	17	25	trio	y	positive	EXT1	Autosomal dominant exostoses, multiple, type 1 (OMIM: 133700)	20
HKGP001405-1	Metabolic	7	25	trio	y	negative	-	-	-
HKGP001551-1	Ophthalmologic	5	25	trio	n	negative	-	-	-
HKGP001583-1	Neurological	4	25	trio	n	negative	-	-	-
HKGP001916-1	Neurodevelopmental	16	25	trio	y	negative	-	-	-
HKGP002224-1	Cancer	10	25	trio	y	negative	-	-	-
HKGP002318-1	Gastrointestinal	5	25	duo	n	negative	-	-	-
HKGP000038-1	Cancer	13	26	trio	y	positive	NF1	Autosomal dominant neurofibromatosis type 1 (OMIM: 162200)	19
HKGP000317-1	Neurodevelopmental	8	26	trio	y	positive	PRRT2	Autosomal dominant infantile convulsions and choreoathetosis (OMIM: 605751, 602066)	24
HKGP000367-1	Cancer	5	26	trio	y	negative	-	-	-
HKGP000526-1	Immunologic	4	26	singleton	y	negative	-	-	-
HKGP000754-1	Gastrointestinal	13	26	singleton	n	negative	-	-	-
HKGP001094-1	MCA	20	26	singleton	y	positive	HRAS	Autosomal dominant Costello syndrome (OMIM: 218040)	25
HKGP001332-1	Neurological	5	26	singleton	n	negative	-	-	-
HKGP001360-1	Cardiovascular	7	26	singleton	n	positive	PROS1	Autosomal dominant thrombophilia 5 due to protein S deficiency (OMIM: 612336)	5
HKGP001390-1	Neurological	18	26	trio	y	positive	NF1	Autosomal dominant neurofibromatosis type 1 (OMIM: 162200)	25
HKGP001867-1	Neurological	8	26	singleton	n	negative	-	-	-
HKGP002033-1	Cardiovascular	9	26	trio	n	negative	-	-	-
HKGP002771-1	Immunologic	13	26	duo	n	negative	-	-	-
HKGP003067-1	Neurological	16	26	trio	n	negative	-	-	-
HKGP000046-1	Neurological	5	27	trio	y	positive	SLC2A1	Autosomal dominant GLUT1 deficiency syndrome 2, childhood onset (OMIM: 612126)	18
HKGP000128-1	MCA	14	27	duo	y	negative	-	-	-
HKGP000195-1	Neurological	13	27	trio	y	inconclusive	CRPPA	Autosomal recessive muscular dystrophy-dystroglycanopathy (limb-girdle) (OMIM: 616052)	-
HKGP000211-1	Musculoskeletal	6	27	trio	y	negative	-	-	-
HKGP000443-1	Renal	5	27	duo	n	positive	PKD1	Autosomal dominant polycystic kidney disease 1 (OMIM: 173900)	5
HKGP000510-1	Neurological	14	27	duo	y	negative	-	-	-
HKGP000627-1	Neurological	10	27	trio	y	negative	-	-	-
HKGP000713-1	Cancer	4	27	trio	y	negative	-	-	-
HKGP001212-1	Neurological	3	27	singleton	n	negative	-	-	-
HKGP001289-1	Neurodevelopmental	18	27	trio	y	positive	FOXG1	Autosomal dominant Rett syndrome, congenital variant (OMIM: 613454)	27
HKGP001349-1	Gastrointestinal	6	27	trio	n	negative	-	-	-
HKGP001864-1	Gastrointestinal	6	27	singleton	n	negative	-	-	-
HKGP001955-1	Ophthalmologic	14	27	trio	y	negative	-	-	-
HKGP002164-1	Cancer	2	27	trio	n	positive	G6PD	X-linked hemolytic anemia, G6PD deficient (favism) (OMIM: 300908)	12
HKGP002284-1	Neurological	18	27	trio	n	negative	-	-	-
HKGP003569-1	Renal	4	27	duo	n	negative	-	-	-
HKGP000197-1	Neurological	15	28	singleton	y	inconclusive	CAPN3	Autosomal recessive Muscular dystrophy, limb-girdle 1 (OMIM: 253600)	-
HKGP000227-1	Neurodevelopmental	6	28	trio	y	negative	-	-	-
HKGP000266-1	Ophthalmologic	7	28	trio	y	positive	PITX3	Autosomal dominant cataract 11, multiple types (OMIM: 610623)	28
HKGP000457-1	Neurodevelopmental	27	28	trio	y	positive	KDM5C	X-linked intellectual developmental disorder, X-linked syndromic, Claes-Jensen type (OMIM: 300534)	21
HKGP000474-1	Neurodevelopmental	7	28	trio	n	negative	-	-	-
HKGP000480-1	Metabolic	5	28	duo	n	positive	ALAS2	X-linked sideroblastic anemia 1 is confirmed (OMIM: 300751)	8
HKGP000661-1	Cancer	7	28	trio	y	negative	-	-	-
HKGP001313-1	Dermatological	9	28	singleton	y	positive	DMPK	Autosomal dominant myotonic dystrophy 1 (OMIM: 160900)	14
HKGP001314-1	Neurological	32	28	trio	y	negative	-	-	-
HKGP001367-1	Cancer	12	28	duo	y	positive	NF1	Autosomal dominant neurofibromatosis type 1 (OMIM: 162200)	13
HKGP001403-1	Cardiovascular	10	28	singleton	n	negative	-	-	-
HKGP001436-1	Gastrointestinal	8	28	singleton	n	negative	-	-	-
HKGP001489-1	Gastrointestinal	8	28	trio	n	negative	-	-	-
HKGP002226-1	Neurodevelopmental	16	28	trio	y	negative	-	-	-
HKGP002503-1	Renal	7	28	trio	y	negative	-	-	-
HKGP003289-1	Dermatological	20	28	trio	n	inconclusive	TINF2	Autosomal dominant dyskeratosis congenita (OMIM: 613990)	-
HKGP003644-1	Ophthalmologic	2	28	singleton	n	negative	-	-	-
HKGP010295-1	Renal	4	28	singleton	n	positive	PKD1	Autosomal dominant polycystic kidney disease 1 (OMIM: 173900)	1
HKGP011043-1	Endocrine	11	28	duo	y	positive	WFS1	Autosomal recessive Wolfram syndrome 1 (OMIM: 222300)	18
HKGP000019-1	Neurological	7	29	trio	n	positive	ATXN2	Autosomal dominant spinocerebellar ataxia 2 (OMIM: 183090)	5
HKGP000056-1	Neurological	8	29	trio	y	negative	-	-	-
HKGP000101-1	Cancer	14	29	trio	y	negative	-	-	-
HKGP000163-1	Gastrointestinal	5	29	trio	n	negative	-	-	-
HKGP000199-1	Neurological	10	29	trio	y	negative	-	-	-
HKGP000279-1	Growth disorder	7	29	singleton	n	negative	-	-	-
HKGP000330-1	Growth disorder	6	29	trio	y	negative	-	-	-
HKGP000413-1	Immunologic	7	29	trio	n	negative	-	-	-
HKGP000505-1	Cancer	2	29	duo	n	positive	FH	Autosomal dominant hereditary leiomyomatosis and renal cell cancer (OMIM: 150800)	2
HKGP000539-1	Neurodevelopmental	3	29	singleton	y	negative	-	-	-
HKGP000694-1	Neurodevelopmental	9	29	trio	y	negative	-	-	-
HKGP000895-1	Intellectual disability, Cardiovascular	6	29	duo	n	negative	-	-	-
HKGP001578-1	Neurodevelopmental	18	29	duo	y	positive	TNRC6B	Autosomal dominant global developmental delay with speech and behavioral abnormalities (OMIM: 619243)	19
HKGP002314-1	Neurodevelopmental	6	29	singleton	n	negative	-	-	-
HKGP002505-1	Renal	8	29	trio	n	negative	-	-	-
HKGP002506-1	Renal	7	29	singleton	n	negative	-	-	-
HKGP002507-1	Renal	2	29	trio	n	negative	-	-	-
HKGP002515-1	Renal	5	29	singleton	n	negative	-	-	-
HKGP002634-1	Neurological	5	29	duo	n	negative	-	-	-
HKGP002648-1	Neurological	9	29	trio	n	negative	-	-	-
HKGP009346-1	Renal	6	29	singleton	n	positive	PKD1	Autosomal dominant polycystic kidney disease 1 (OMIM: 173900)	1
HKGP000109-1	Neurological	13	30	singleton	y	negative	-	-	-
HKGP000176-1	Neurodevelopmental	7	30	trio	n	positive	HK1	Autosomal dominant neurodevelopmental disorder with visual defects and brain anomalies (OMIM: 618547)	28
HKGP000280-1	Neurodevelopmental	7	30	trio	y	negative	-	-	-
HKGP000535-1	Neurological	9	30	trio	y	negative	-	-	-
HKGP000856-1	Immunologic	10	30	duo	n	negative	-	-	-
HKGP000982-1	Gastrointestinal	5	30	duo	n	negative	-	-	-
HKGP001125-1	Cardiovascular	4	30	trio	y	negative	-	-	-
HKGP001348-1	Gastrointestinal	3	30	trio	y	negative	-	-	-
HKGP001422-1	Gastrointestinal	6	30	singleton	n	negative	-	-	-
HKGP001479-1	Cancer	20	30	duo	y	positive	NF1	Autosomal dominant neurofibromatosis type 1 (OMIM: 162200)	30
HKGP001678-1	Cardiovascular	4	30	singleton	y	negative	-	-	-
HKGP001868-1	Gastrointestinal	7	30	trio	n	negative	-	-	-
HKGP002183-1	Gastrointestinal	6	30	trio	n	negative	-	-	-
HKGP002275-1	Neurological	24	30	trio	n	negative	-	-	-
HKGP002778-1	Immunologic	19	30	trio	n	negative	-	-	-
HKGP002854-1	Neurological	17	30	singleton	y	negative	-	-	-
HKGP002914-1	Cancer	6	30	duo	n	positive	VHL	Autosomal dominant Von Hippel-Lindau Syndrome (OMIM: 193300)	13
HKGP003210-1	Neurodevelopmental	18	30	duo	n	negative	-	-	-
HKGP003647-1	Ophthalmologic	6	30	singleton	n	negative	-	-	-
HKGP000012-1	Neurological	1	31	trio	y	negative	-	-	-
HKGP000348-1	Dermatological	10	31	trio	y	negative	-	-	-
HKGP000428-1	Neurodevelopmental	11	31	duo	y	positive	66 Genes	Autosomal dominant chromosome 18p deletion syndrome (OMIM: 146390)	16
HKGP000515-1	Neurological	20	31	duo	y	negative	-	-	-
HKGP000799-1	Immunologic	14	31	duo	n	negative	-	-	-
HKGP000838-1	Immunologic	13	31	duo	n	negative	-	-	-
HKGP001033-1	Neurological	7	31	singleton	n	negative	-	-	-
HKGP001261-1	Musculoskeletal	11	31	trio	y	negative	-	-	-
HKGP001376-1	MCA	6	31	singleton	y	negative	-	-	-
HKGP001840-1	Cancer	8	31	singleton	y	negative	-	-	-
HKGP002334-1	Cardiovascular	16	31	singleton	y	negative	-	-	-
HKGP002426-1	Musculoskeletal	21	31	trio	n	negative	-	-	-
HKGP002863-1	Neurological	13	31	duo	n	negative	-	-	-
HKGP002961-1	Cancer	5	31	singleton	n	negative	-	-	-
HKGP003010-1	Neurological	8	31	singleton	n	negative	-	-	-
HKGP003073-1	Ophthalmologic	2	31	trio	n	negative	-	-	-
HKGP003637-1	Ophthalmologic	5	31	singleton	n	positive	EYS	Autosomal recessive retinitis pigmentosa 25 (OMIM: 602772)	13
HKGP000077-1	Musculoskeletal	9	32	trio	n	negative	-	-	-
HKGP000415-1	Cancer	2	32	singleton	n	negative	-	-	-
HKGP000446-1	Renal	3	32	trio	n	positive	PKD1	Autosomal dominant polycystic kidney disease 1 (OMIM: 173900)	4
HKGP000547-1	Cancer	7	32	trio	n	negative	-	-	-
HKGP000555-1	Neurological	7	32	trio	n	positive	CACNA1A	Autosomal dominant spinocerebellar ataxia type 6 (OMIM: 183086)	4
HKGP000739-1	Musculoskeletal	22	32	trio	y	inconclusive	TTN	Autosomal recessive TNN-related myopathy	-
HKGP001134-1	Metabolic	5	32	singleton	n	negative	-	-	-
HKGP001264-1	Neurological	8	32	singleton	y	negative	-	-	-
HKGP002657-1	Neurological	9	32	duo	y	negative	-	-	-
[truncated: 1,076 more rows]

## Sheet: Info
Supplementary Table 1: Full list of probands in the diagnostic cohort, including clinical information and genetic diagnoses.
[truncated: 13 more rows]

[truncated: 14 more sheets: Supplementary Table 1 , Supplementary Table 2, Supplementary Table 3, Supplementary Table 4, Supplementary Table 5, Supplementary Table 6, Supplementary Table 7, Supplementary Table 8, Supplementary Table 9, Supplementary Table 10, Supplementary Table 11, Supplementary Table 12, Supplementary Table 13, Supplementary Table 14]
