# Supplementary material for: Population-scale genomic medicine with the Hong Kong Genome Project
Source: Nat Med. 2026 May 15;32(6):2277–87. doi: 10.1038/s41591-026-04410-w (PMC13278956; doi:10.1038/s41591-026-04410-w)
Supplement: Supplementary file 5 — Statistical Source Data for Figs. 1–4 and Extended Data Figs. 1−4. [file 41591_2026_4410_MOESM5_ESM.xlsx]

## Sheet: Fig 1 Panel a individual Data
Participant ID	Disease category	Diagnostic conclusion
HKGP000011-1	Neurodevelopmental	positive
HKGP000016-1	Tumor syndrome	positive
HKGP000019-1	Neurological	positive
HKGP000024-1	Neurological	positive
HKGP000026-1	Neurological	positive
HKGP000028-1	Neurodevelopmental	positive
HKGP000030-1	Neurodevelopmental	positive
HKGP000031-1	Tumor syndrome	positive
HKGP000032-1	Neurodevelopmental	positive
HKGP000033-2	Tumor syndrome	positive
HKGP000034-1	MCA	positive
HKGP000035-1	Neurodevelopmental	positive
HKGP000038-1	Tumor syndrome	positive
HKGP000046-1	Neurological	positive
HKGP000053-1	Neurological	positive
HKGP000054-1	Neurodevelopmental	positive
HKGP000081-1	Dermatological	positive
HKGP000096-1	Neurological	positive
HKGP000098-1	Neurodevelopmental	positive
HKGP000106-1	Tumor syndrome	positive
HKGP000120-1	MCA	positive
HKGP000129-1	Tumor syndrome	positive
HKGP000130-1	MCA	positive
HKGP000137-1	Neurodevelopmental	positive
HKGP000140-1	Neurological	positive
HKGP000145-1	Neurodevelopmental	positive
HKGP000146-1	Neurodevelopmental	positive
HKGP000151-1	Neurological	positive
HKGP000153-1	Neurodevelopmental	positive
HKGP000159-1	Musculoskeletal	positive
HKGP000160-1	Neurodevelopmental	positive
HKGP000162-1	Musculoskeletal	positive
HKGP000164-1	Endocrine	positive
HKGP000166-1	Neurological	positive
HKGP000173-1	Tumor syndrome	positive
HKGP000174-1	Neurological	positive
HKGP000176-1	Neurodevelopmental	positive
HKGP000187-1	Tumor syndrome	positive
HKGP000204-1	Neurological	positive
HKGP000208-1	Neurodevelopmental	positive
HKGP000209-1	Neurodevelopmental	positive
HKGP000221-1	Cardiovascular	positive
HKGP000223-1	Renal	positive
HKGP000225-1	Neurological	positive
HKGP000231-1	Neurological	positive
HKGP000238-1	Renal	positive
HKGP000239-1	Tumor syndrome	positive
HKGP000241-1	Neurological	positive
HKGP000243-1	Neurological	positive
HKGP000245-1	Tumor syndrome	positive
HKGP000247-1	Cardiovascular	positive
HKGP000248-1	Neurological	positive
HKGP000262-1	Tumor syndrome	positive
HKGP000265-1	Tumor syndrome	positive
HKGP000266-1	Ophthalmologic	positive
HKGP000276-1	Neurological	positive
HKGP000287-1	Neurological	positive
HKGP000294-1	Neurodevelopmental	positive
HKGP000296-1	Ophthalmologic	positive
HKGP000299-1	Neurodevelopmental	positive
HKGP000302-1	Neurological	positive
HKGP000304-1	Neurodevelopmental	positive
HKGP000309-1	Neurodevelopmental	positive
HKGP000317-1	Neurodevelopmental	positive
HKGP000318-1	Cardiovascular	positive
HKGP000319-1	Neurological	positive
HKGP000320-1	Neurological	positive
HKGP000321-1	Neurodevelopmental	positive
HKGP000322-1	MCA	positive
HKGP000325-1	Neurological	positive
HKGP000335-1	Growth disorder	positive
HKGP000341-1	Renal	positive
HKGP000350-1	Dermatological	positive
HKGP000353-1	Neurological	positive
HKGP000366-1	Tumor syndrome	positive
HKGP000369-1	Endocrine	positive
HKGP000370-1	Ophthalmologic	positive
HKGP000371-1	Tumor syndrome	positive
HKGP000374-1	Ophthalmologic	positive
HKGP000391-3	Metabolic	positive
HKGP000392-1	Tumor syndrome	positive
HKGP000402-1	Musculoskeletal	positive
HKGP000409-1	Neurodevelopmental	positive
HKGP000411-1	MCA	positive
HKGP000417-1	Neurological	positive
HKGP000427-1	Hearing disorder	positive
HKGP000428-1	Neurodevelopmental	positive
HKGP000435-1	Neurodevelopmental	positive
HKGP000436-1	Neurodevelopmental	positive
HKGP000442-1	Renal	positive
HKGP000443-1	Renal	positive
HKGP000444-1	Metabolic	positive
HKGP000446-1	Renal	positive
HKGP000447-1	Cardiovascular	positive
HKGP000457-1	Neurodevelopmental	positive
HKGP000459-1	Neurodevelopmental	positive
HKGP000462-1	Tumor syndrome	positive
HKGP000463-1	Metabolic	positive
HKGP000464-1	Neurodevelopmental	positive
HKGP000466-1	Neurodevelopmental	positive
HKGP000469-1	Neurodevelopmental	positive
HKGP000473-1	Neurodevelopmental	positive
HKGP000479-1	Neurodevelopmental	positive
HKGP000480-1	Metabolic	positive
HKGP000485-1	Cardiovascular	positive
HKGP000488-1	Tumor syndrome	positive
HKGP000490-1	Tumor syndrome	positive
HKGP000491-1	Endocrine	positive
HKGP000499-1	Neurodevelopmental	positive
HKGP000500-1	Neurological	positive
HKGP000503-1	Neurological	positive
HKGP000505-1	Tumor syndrome	positive
HKGP000512-1	Ophthalmologic	positive
HKGP000517-1	Cardiovascular	positive
HKGP000530-1	Renal	positive
HKGP000533-1	Neurodevelopmental	positive
HKGP000538-1	Neurodevelopmental	positive
HKGP000543-1	Neurodevelopmental	positive
HKGP000544-1	Neurodevelopmental	positive
HKGP000545-1	MCA	positive
HKGP000546-1	Neurodevelopmental	positive
HKGP000549-1	Neurodevelopmental	positive
HKGP000555-1	Neurological	positive
HKGP000567-1	Renal	positive
HKGP000571-1	Neurodevelopmental	positive
HKGP000578-1	Tumor syndrome	positive
HKGP000588-1	Urogenital	positive
HKGP000589-1	Neurological	positive
HKGP000595-1	Neurological	positive
HKGP000605-1	Endocrine	positive
HKGP000609-1	Neurological	positive
HKGP000625-1	Tumor syndrome	positive
HKGP000636-1	Neurodevelopmental	positive
HKGP000648-1	Neurodevelopmental	positive
HKGP000650-1	Neurodevelopmental	positive
HKGP000651-1	MCA	positive
HKGP000655-1	Neurological	positive
HKGP000656-1	Neurodevelopmental	positive
HKGP000659-1	Ophthalmologic	positive
HKGP000664-1	Dermatological	positive
HKGP000665-1	Tumor syndrome	positive
HKGP000668-1	Neurodevelopmental	positive
HKGP000669-1	Neurological	positive
HKGP000672-1	Neurodevelopmental	positive
HKGP000673-1	Dermatological	positive
HKGP000681-1	Immunologic	positive
HKGP000682-1	Neurodevelopmental, Tumor syndrome	positive
HKGP000684-1	Neurodevelopmental	positive
HKGP000690-1	Neurodevelopmental	positive
HKGP000695-1	Neurodevelopmental	positive
HKGP000697-1	Tumor syndrome	positive
HKGP000699-1	Neurodevelopmental	positive
HKGP000706-1	MCA	positive
HKGP000707-1	Neurodevelopmental	positive
HKGP000710-1	Neurological	positive
HKGP000714-1	Musculoskeletal	positive
HKGP000727-1	Metabolic	positive
HKGP000731-1	Tumor syndrome	positive
HKGP000738-1	MCA	positive
HKGP000744-1	Renal	positive
HKGP000753-1	Respiratory	positive
HKGP000779-1	Cardiovascular	positive
HKGP000780-1	Gastrointestinal	positive
HKGP000784-1	Endocrine	positive
HKGP000789-1	Renal	positive
HKGP000795-1	Tumor syndrome	positive
HKGP000797-1	Renal	positive
HKGP000802-1	Neurological	positive
HKGP000806-1	Dermatological, Hearing disorder	positive
HKGP000811-1	Tumor syndrome	positive
HKGP000813-1	Cardiovascular	positive
HKGP000815-1	Musculoskeletal	positive
HKGP000816-1	Musculoskeletal, MCA	positive
HKGP000817-1	Ophthalmologic	positive
HKGP000819-1	Hearing disorder	positive
HKGP000826-1	Cardiovascular	positive
HKGP000844-1	Endocrine	positive
HKGP000846-1	Neurological	positive
HKGP000859-1	Renal	positive
HKGP000865-1	Neurodevelopmental	positive
HKGP000868-1	Cardiovascular	positive
HKGP000869-1	MCA	positive
HKGP000873-1	Renal	positive
HKGP000876-1	Renal	positive
HKGP000885-1	Neurodevelopmental	positive
HKGP000906-1	Immunologic	positive
HKGP000911-1	Renal	positive
HKGP000917-1	MCA	positive
HKGP000920-1	Endocrine	positive
HKGP000922-1	Tumor syndrome, Metabolic	positive
HKGP000934-1	Neurodevelopmental	positive
HKGP000944-1	Hearing disorder	positive
HKGP000964-1	Renal	positive
HKGP000965-1	Renal	positive
HKGP000971-1	Renal	positive
HKGP000972-1	Metabolic	positive
HKGP000995-1	Renal	positive
HKGP001018-1	Neurodevelopmental	positive
HKGP001020-1	Neurodevelopmental	positive
HKGP001027-1	Cardiovascular	positive
HKGP001041-1	Tumor syndrome	positive
HKGP001052-1	Tumor syndrome	positive
HKGP001058-1	Ophthalmologic	positive
HKGP001077-1	Renal	positive
HKGP001078-1	Immunologic	positive
HKGP001080-1	Dermatological	positive
HKGP001094-1	MCA	positive
HKGP001097-1	Neurodevelopmental	positive
HKGP001101-1	Tumor syndrome	positive
HKGP001109-1	Hearing disorder	positive
HKGP001110-1	Musculoskeletal	positive
HKGP001116-1	Renal	positive
HKGP001124-1	Hearing disorder	positive
HKGP001127-1	Renal	positive
HKGP001133-1	Tumor syndrome	positive
HKGP001135-1	Hematological	positive
HKGP001142-1	Cardiovascular	positive
HKGP001147-1	Renal	positive
HKGP001148-1	Renal	positive
HKGP001151-1	Hearing disorder	positive
HKGP001153-1	Urogenital	positive
HKGP001164-1	Hearing disorder	positive
HKGP001167-1	Tumor syndrome	positive
HKGP001168-1	Neurological	positive
HKGP001173-1	MCA	positive
HKGP001177-1	Tumor syndrome	positive
HKGP001179-1	Cardiovascular	positive
HKGP001183-1	Renal	positive
HKGP001187-1	Renal	positive
HKGP001198-1	Cardiovascular	positive
HKGP001208-1	Neurological	positive
HKGP001215-1	Renal	positive
HKGP001217-1	Neurodevelopmental	positive
HKGP001218-1	MCA	positive
HKGP001227-1	Metabolic	positive
HKGP001230-1	Renal	positive
HKGP001234-1	Tumor syndrome	positive
HKGP001246-1	Cardiovascular	positive
HKGP001248-1	Growth disorder	positive
HKGP001249-1	Neurological	positive
HKGP001254-1	Renal	positive
HKGP001259-1	Tumor syndrome	positive
HKGP001262-1	Metabolic	positive
HKGP001271-1	Neurodevelopmental	positive
HKGP001275-1	Dermatological	positive
HKGP001277-1	Metabolic	positive
HKGP001286-1	Ophthalmologic	positive
HKGP001287-1	Cardiovascular	positive
HKGP001289-1	Neurodevelopmental	positive
HKGP001310-1	Neurodevelopmental	positive
HKGP001313-1	Dermatological	positive
HKGP001327-1	Neurodevelopmental	positive
HKGP001328-1	Neurodevelopmental	positive
HKGP001331-1	Renal	positive
HKGP001336-1	Neurological	positive
HKGP001342-1	Tumor syndrome	positive
HKGP001343-1	Neurodevelopmental	positive
HKGP001360-1	Cardiovascular	positive
HKGP001361-1	Ophthalmologic	positive
HKGP001367-1	Tumor syndrome	positive
HKGP001368-1	Cardiovascular	positive
HKGP001379-1	Neurodevelopmental	positive
HKGP001380-1	Renal	positive
HKGP001381-1	Tumor syndrome	positive
HKGP001388-1	Metabolic	positive
HKGP001390-1	Neurological	positive
HKGP001397-1	Renal	positive
HKGP001399-1	Renal	positive
HKGP001402-1	Neurological	positive
HKGP001411-1	MCA	positive
HKGP001418-1	Neurodevelopmental	positive
HKGP001423-1	Hearing disorder	positive
HKGP001428-1	Musculoskeletal	positive
HKGP001439-1	Respiratory	positive
HKGP001455-1	Endocrine	positive
HKGP001466-1	Neurodevelopmental	positive
HKGP001472-1	Renal	positive
HKGP001478-1	Neurodevelopmental	positive
HKGP001479-1	Tumor syndrome	positive
HKGP001493-1	Neurological	positive
HKGP001502-1	Hearing disorder	positive
HKGP001503-1	Musculoskeletal	positive
HKGP001524-1	Tumor syndrome	positive
HKGP001537-1	Neurological	positive
HKGP001538-1	Renal	positive
HKGP001539-1	Neurodevelopmental	positive
HKGP001541-1	Tumor syndrome	positive
HKGP001544-1	MCA	positive
HKGP001549-1	Neurodevelopmental	positive
HKGP001550-1	Neurodevelopmental	positive
HKGP001559-1	Cardiovascular	positive
HKGP001566-1	Neurodevelopmental	positive
HKGP001571-1	Neurological	positive
HKGP001576-1	Dermatological	positive
HKGP001578-1	Neurodevelopmental	positive
HKGP001582-1	Tumor syndrome	positive
HKGP001610-1	Urogenital	positive
HKGP001629-1	Musculoskeletal	positive
HKGP001644-1	Urogenital, Endocrine	positive
HKGP001655-1	Tumor syndrome	positive
HKGP001657-1	Neurodevelopmental	positive
HKGP001681-1	Neurodevelopmental	positive
HKGP001688-1	Tumor syndrome	positive
HKGP001690-1	Tumor syndrome	positive
HKGP001700-1	Neurological	positive
HKGP001818-1	MCA	positive
HKGP001824-1	Neurological	positive
HKGP001856-1	Hearing disorder	positive
HKGP001860-1	Musculoskeletal	positive
HKGP001882-1	Renal	positive
HKGP001885-1	Hearing disorder	positive
HKGP001888-1	Neurodevelopmental	positive
HKGP001892-1	Cardiovascular	positive
HKGP001915-1	Tumor syndrome, Hearing disorder	positive
HKGP001918-1	Neurodevelopmental	positive
HKGP001923-1	Metabolic	positive
HKGP001953-1	Renal	positive
HKGP001959-1	Neurodevelopmental	positive
HKGP001966-1	Gastrointestinal	positive
HKGP001986-1	Neurodevelopmental	positive
HKGP001989-1	Tumor syndrome	positive
HKGP001994-1	Cardiovascular	positive
HKGP001997-1	MCA	positive
HKGP002022-1	Metabolic	positive
HKGP002029-1	Metabolic	positive
HKGP002037-1	Ophthalmologic	positive
HKGP002040-1	Neurodevelopmental	positive
HKGP002042-1	Neurological	positive
HKGP002050-1	Neurodevelopmental	positive
HKGP002071-1	Neurodevelopmental	positive
HKGP002077-1	Ophthalmologic	positive
HKGP002090-1	Neurological	positive
HKGP002112-1	Endocrine	positive
HKGP002113-1	Neurological	positive
HKGP002115-1	Neurodevelopmental	positive
HKGP002117-1	Tumor syndrome	positive
HKGP002118-1	Neurodevelopmental	positive
HKGP002120-1	Tumor syndrome	positive
HKGP002141-1	Neurodevelopmental	positive
HKGP002149-1	Tumor syndrome	positive
HKGP002158-1	Neurodevelopmental	positive
HKGP002164-1	Tumor syndrome, Hematological	positive
HKGP002171-1	Neurological	positive
HKGP002175-1	Neurological	positive
HKGP002177-1	Neurodevelopmental	positive
HKGP002204-1	Neurological	positive
HKGP002205-1	Tumor syndrome	positive
HKGP002207-1	Ophthalmologic	positive
HKGP002210-1	Neurological	positive
HKGP002216-1	Neurodevelopmental	positive
HKGP002217-1	Endocrine	positive
HKGP002218-1	Neurodevelopmental	positive
HKGP002219-1	Neurodevelopmental	positive
HKGP002222-1	Neurodevelopmental	positive
HKGP002233-1	Neurodevelopmental	positive
HKGP002247-1	Neurodevelopmental	positive
HKGP002251-1	Neurological	positive
HKGP002283-1	Neurodevelopmental	positive
HKGP002285-1	Cardiovascular	positive
HKGP002308-1	Neurodevelopmental	positive
HKGP002311-1	Neurological	positive
HKGP002330-1	Neurodevelopmental	positive
HKGP002331-1	Tumor syndrome	positive
HKGP002333-1	Neurological	positive
HKGP002339-1	Neurodevelopmental	positive
HKGP002341-1	Neurodevelopmental	positive
HKGP002342-1	Musculoskeletal	positive
HKGP002349-1	Neurodevelopmental	positive
HKGP002359-1	Neurological	positive
HKGP002362-1	Hearing disorder	positive
HKGP002384-1	Neurodevelopmental	positive
HKGP002396-1	Renal	positive
HKGP002403-1	Ophthalmologic	positive
HKGP002404-1	MCA	positive
HKGP002420-1	Cardiovascular	positive
HKGP002445-1	Neurodevelopmental	positive
HKGP002446-1	Cardiovascular	positive
HKGP002453-1	Neurodevelopmental	positive
HKGP002471-1	MCA	positive
HKGP002473-1	Hearing disorder	positive
HKGP002482-1	Renal	positive
HKGP002486-1	Renal	positive
HKGP002487-1	Renal	positive
HKGP002489-1	Renal	positive
HKGP002491-1	Renal	positive
HKGP002495-1	Renal	positive
HKGP002496-1	Renal	positive
HKGP002497-1	Renal	positive
HKGP002513-1	Renal	positive
HKGP002522-1	Renal	positive
HKGP002535-1	Cardiovascular	positive
HKGP002552-1	Hearing disorder	positive
HKGP002553-1	MCA	positive
HKGP002555-1	Neurological	positive
HKGP002556-1	Neurological	positive
HKGP002559-1	Neurodevelopmental	positive
HKGP002584-1	Tumor syndrome	positive
HKGP002585-1	Tumor syndrome	positive
HKGP002588-1	Neurodevelopmental	positive
HKGP002594-1	Ophthalmologic	positive
HKGP002596-1	MCA	positive
HKGP002602-1	Tumor syndrome	positive
HKGP002606-1	Metabolic	positive
HKGP002619-1	Neurological	positive
HKGP002628-1	Metabolic	positive
HKGP002643-1	Ophthalmologic	positive
HKGP002655-1	Neurological	positive
HKGP002658-1	Neurological	positive
HKGP002676-1	Tumor syndrome	positive
HKGP002697-1	Cardiovascular	positive
HKGP002706-1	Tumor syndrome	positive
HKGP002718-1	Ophthalmologic	positive
HKGP002721-1	Ophthalmologic	positive
HKGP002722-1	Ophthalmologic	positive
HKGP002724-1	Ophthalmologic	positive
HKGP002725-1	Ophthalmologic	positive
HKGP002727-1	Ophthalmologic	positive
HKGP002740-1	Tumor syndrome	positive
HKGP002741-1	Tumor syndrome	positive
HKGP002742-1	Cardiovascular	positive
HKGP002750-1	Neurodevelopmental	positive
HKGP002782-1	Hearing disorder	positive
HKGP002829-1	Tumor syndrome	positive
HKGP002830-1	Renal	positive
HKGP002832-1	Metabolic	positive
HKGP002833-1	Hearing disorder	positive
HKGP002836-1	Neurodevelopmental	positive
HKGP002839-1	Neurodevelopmental	positive
HKGP002841-1	Hearing disorder	positive
HKGP002849-1	Neurodevelopmental	positive
HKGP002866-1	Neurodevelopmental	positive
HKGP002874-1	Ophthalmologic	positive
HKGP002887-1	Cardiovascular	positive
HKGP002914-1	Tumor syndrome	positive
HKGP002919-1	Renal	positive
HKGP002957-1	Neurological	positive
HKGP002970-1	Neurological	positive
HKGP002986-1	Ophthalmologic	positive
HKGP002989-1	Ophthalmologic	positive
HKGP002991-1	Ophthalmologic	positive
HKGP002994-1	Ophthalmologic	positive
HKGP002996-1	Ophthalmologic	positive
HKGP003008-1	Hearing disorder	positive
HKGP003011-1	Ophthalmologic	positive
HKGP003027-1	Ophthalmologic	positive
HKGP003049-1	Neurological	positive
HKGP003057-1	Tumor syndrome	positive
HKGP003071-1	Ophthalmologic	positive
HKGP003075-1	Ophthalmologic	positive
HKGP003078-2	Ophthalmologic	positive
HKGP003127-1	Neurodevelopmental	positive
HKGP003155-1	Cardiovascular	positive
HKGP003188-1	Cardiovascular	positive
HKGP003265-1	Dermatological	positive
HKGP003273-1	Tumor syndrome	positive
HKGP003276-1	Neurodevelopmental	positive
HKGP003284-1	Neurodevelopmental	positive
HKGP003298-1	Renal	positive
HKGP003334-1	Neurological	positive
HKGP003389-1	Neurodevelopmental	positive
HKGP003396-1	Neurodevelopmental	positive
HKGP003417-1	Ophthalmologic	positive
HKGP003466-1	Ophthalmologic	positive
HKGP003468-1	Ophthalmologic	positive
HKGP003469-1	Ophthalmologic	positive
HKGP003506-1	Neurodevelopmental	positive
HKGP003537-1	Neurodevelopmental	positive
HKGP003544-1	Neurological	positive
HKGP003623-1	Ophthalmologic	positive
HKGP003627-1	Ophthalmologic	positive
HKGP003628-1	Ophthalmologic	positive
HKGP003634-1	Ophthalmologic	positive
HKGP003635-1	Ophthalmologic	positive
HKGP003637-1	Ophthalmologic	positive
HKGP003645-1	Ophthalmologic	positive
HKGP003646-1	Ophthalmologic	positive
HKGP003648-1	Ophthalmologic	positive
HKGP003656-1	Ophthalmologic	positive
HKGP003658-1	Ophthalmologic	positive
HKGP003737-1	Neurological	positive
HKGP003752-1	Renal	positive
HKGP003813-1	Neurological	positive
HKGP003823-1	Tumor syndrome	positive
HKGP003866-1	Tumor syndrome	positive
HKGP003918-1	Neurodevelopmental	positive
HKGP004018-1	Neurological	positive
HKGP004025-1	Growth disorder	positive
HKGP004059-1	Renal	positive
HKGP004063-1	Endocrine	positive
HKGP004069-1	Neurological	positive
HKGP004081-1	Neurological	positive
HKGP004297-1	Tumor syndrome	positive
HKGP004486-1	Neurological	positive
HKGP004532-1	Neurodevelopmental	positive
HKGP004533-1	Renal	positive
HKGP004583-1	Neurodevelopmental	positive
HKGP004745-1	Renal	positive
HKGP004749-1	Renal	positive
HKGP004890-1	Renal	positive
HKGP004891-1	Renal	positive
HKGP004892-1	Renal	positive
HKGP004894-1	Renal	positive
HKGP004931-1	Renal	positive
HKGP004936-1	Renal	positive
HKGP004937-1	Renal	positive
HKGP004942-1	Renal	positive
HKGP005191-1	Neurodevelopmental	positive
HKGP005238-1	Neurodevelopmental	positive
HKGP006275-1	Renal	positive
HKGP006277-1	Renal	positive
HKGP006278-1	Renal	positive
HKGP006282-1	Renal	positive
HKGP006290-1	Renal	positive
HKGP006291-1	Renal	positive
HKGP006293-1	Renal	positive
HKGP006294-1	Renal	positive
HKGP006415-1	Neurodevelopmental	positive
HKGP006417-1	Tumor syndrome	positive
HKGP007214-1	Renal	positive
HKGP007221-1	Renal	positive
HKGP007223-1	Renal	positive
HKGP007276-1	Neurodevelopmental	positive
HKGP007292-1	Neurodevelopmental	positive
HKGP007301-1	Neurodevelopmental	positive
HKGP007434-1	Hearing disorder	positive
HKGP007500-1	Neurological	positive
HKGP007713-1	Renal	positive
HKGP008049-1	Renal	positive
HKGP008051-1	Renal	positive
HKGP008379-1	Renal	positive
HKGP008398-1	Renal	positive
HKGP008400-1	Renal	positive
HKGP008406-1	Renal	positive
HKGP008881-1	Neurodevelopmental	positive
HKGP008992-1	Renal	positive
HKGP009012-1	Renal	positive
HKGP009015-1	Renal	positive
HKGP009250-1	Immunologic	positive
HKGP009251-1	Neurodevelopmental	positive
HKGP009334-1	Renal	positive
HKGP009346-1	Renal	positive
HKGP009351-1	Renal	positive
HKGP009352-1	Renal	positive
HKGP009356-1	Renal	positive
HKGP009359-1	Renal	positive
HKGP010278-1	Renal	positive
HKGP010286-1	Renal	positive
HKGP010292-1	Renal	positive
HKGP010295-1	Renal	positive
HKGP010296-1	Renal	positive
HKGP010301-1	Renal	positive
HKGP010529-1	Endocrine	positive
HKGP011043-1	Endocrine	positive
HKGP000001-1	Neurodevelopmental	negative
HKGP000002-1	MCA	negative
HKGP000003-1	Neurological	negative
HKGP000004-1	Neurodevelopmental	negative
HKGP000005-1	Neurological	negative
HKGP000006-1	Urogenital	negative
HKGP000007-1	MCA	negative
HKGP000008-1	Renal	negative
HKGP000009-1	Tumor syndrome	negative
HKGP000012-1	Neurological	negative
HKGP000013-1	Neurodevelopmental	negative
HKGP000014-1	MCA	negative
HKGP000015-1	Renal	negative
HKGP000017-1	Neurodevelopmental	negative
HKGP000018-1	Neurodevelopmental	negative
HKGP000020-1	Neurodevelopmental	negative
HKGP000021-1	Neurological	negative
HKGP000022-1	Neurodevelopmental	negative
HKGP000023-1	Growth disorder	negative
HKGP000025-1	Neurological	negative
HKGP000027-1	Neurodevelopmental	negative
HKGP000029-1	Tumor syndrome	negative
HKGP000036-1	Ophthalmologic	negative
HKGP000037-1	Ophthalmologic	negative
HKGP000039-1	MCA	negative
HKGP000040-1	Neurodevelopmental	negative
HKGP000041-1	Metabolic	negative
HKGP000042-1	Neurodevelopmental	negative
HKGP000043-1	Neurodevelopmental	negative
HKGP000044-1	Neurodevelopmental	negative
HKGP000045-1	Neurological	negative
HKGP000047-1	Neurological	negative
HKGP000048-1	Neurological	negative
HKGP000049-1	Neurological	negative
HKGP000050-1	Neurological	negative
HKGP000051-1	Neurological	negative
HKGP000052-1	Neurological	negative
HKGP000055-1	Neurodevelopmental	negative
HKGP000056-1	Neurological	negative
HKGP000057-1	MCA	negative
HKGP000058-1	Neurological	negative
HKGP000059-1	Neurodevelopmental	negative
HKGP000060-1	Neurological	negative
HKGP000061-1	Neurological	negative
HKGP000063-1	Neurological	negative
HKGP000064-1	Neurodevelopmental	negative
HKGP000065-1	Neurodevelopmental	negative
HKGP000066-1	Neurological	negative
HKGP000067-1	MCA	negative
HKGP000068-1	Gastrointestinal	negative
HKGP000069-1	Neurodevelopmental	negative
HKGP000070-1	Neurodevelopmental	negative
HKGP000071-1	Neurodevelopmental	negative
HKGP000072-1	Neurological	negative
HKGP000073-1	Neurological	negative
HKGP000074-1	Neurodevelopmental	negative
HKGP000075-1	Musculoskeletal	negative
HKGP000076-1	Neurological	negative
HKGP000077-1	Musculoskeletal	negative
HKGP000078-1	Cardiovascular	negative
HKGP000080-1	Neurological	negative
HKGP000082-1	Neurodevelopmental	negative
HKGP000083-1	Neurological	negative
HKGP000085-1	Neurological	negative
HKGP000086-1	Neurological	negative
HKGP000087-1	Neurological	negative
HKGP000088-1	Neurological	negative
HKGP000089-1	Immunologic	negative
HKGP000090-1	Metabolic	negative
HKGP000093-1	MCA	negative
HKGP000094-1	Hearing disorder	negative
HKGP000097-1	Neurological	negative
HKGP000099-1	Neurodevelopmental	negative
HKGP000100-1	Neurological	negative
HKGP000101-1	Tumor syndrome	negative
HKGP000102-1	Musculoskeletal	negative
HKGP000103-1	Dermatological	negative
HKGP000104-1	Neurodevelopmental	negative
HKGP000105-1	Musculoskeletal	negative
HKGP000107-1	Neurological	negative
HKGP000108-1	Neurological	negative
HKGP000109-1	Neurological	negative
HKGP000110-1	Neurological	negative
HKGP000111-1	MCA	negative
HKGP000112-1	MCA	negative
HKGP000113-1	MCA	negative
HKGP000114-1	Neurodevelopmental	negative
HKGP000115-1	Neurodevelopmental	negative
HKGP000116-1	MCA	negative
HKGP000117-1	Neurological	negative
HKGP000118-1	Neurodevelopmental	negative
HKGP000119-1	Neurological	negative
HKGP000121-1	Neurological	negative
HKGP000122-1	Neurological	negative
HKGP000123-1	Neurological	negative
HKGP000124-1	Neurological	negative
HKGP000125-1	Neurodevelopmental	negative
HKGP000126-1	Neurodevelopmental	negative
HKGP000127-1	Neurodevelopmental	negative
HKGP000128-1	MCA	negative
HKGP000131-1	Renal	negative
HKGP000132-1	MCA	negative
HKGP000133-1	Musculoskeletal	negative
HKGP000134-1	Musculoskeletal	negative
HKGP000135-1	Tumor syndrome	negative
HKGP000136-1	Neurological	negative
HKGP000138-1	MCA	negative
HKGP000139-1	Neurological	negative
HKGP000141-1	Neurodevelopmental	negative
HKGP000142-1	Neurodevelopmental	negative
HKGP000143-1	Neurological	negative
HKGP000144-1	Neurodevelopmental	negative
HKGP000147-1	Neurodevelopmental	negative
HKGP000148-1	Neurological	negative
HKGP000149-1	Neurological	negative
HKGP000150-1	Neurological	negative
HKGP000152-1	MCA	negative
HKGP000154-1	MCA	negative
HKGP000155-1	Tumor syndrome	negative
HKGP000156-1	Neurological	negative
HKGP000157-1	Tumor syndrome	negative
HKGP000158-1	Tumor syndrome	negative
HKGP000161-1	MCA	negative
HKGP000163-1	Gastrointestinal	negative
HKGP000165-1	Neurodevelopmental	negative
HKGP000167-1	MCA	negative
HKGP000168-1	Neurodevelopmental	negative
HKGP000169-1	Neurodevelopmental	negative
HKGP000170-1	Neurodevelopmental	negative
HKGP000171-1	Neurodevelopmental	negative
HKGP000172-1	Neurodevelopmental	negative
HKGP000175-1	Neurodevelopmental	negative
HKGP000177-1	Neurological	negative
HKGP000178-1	Neurodevelopmental	negative
HKGP000179-1	Neurological	negative
HKGP000181-1	Cardiovascular	negative
HKGP000182-1	Musculoskeletal	negative
HKGP000183-1	Neurological	negative
HKGP000185-1	Neurological	negative
HKGP000186-1	Neurodevelopmental	negative
HKGP000188-1	Neurodevelopmental	negative
HKGP000189-1	MCA	negative
HKGP000190-1	Neurodevelopmental	negative
HKGP000191-1	Cardiovascular	negative
HKGP000192-1	Neurodevelopmental	negative
HKGP000193-1	Neurodevelopmental	negative
HKGP000196-1	Neurological	negative
HKGP000198-1	MCA	negative
HKGP000199-1	Neurological	negative
HKGP000200-1	Neurological	negative
HKGP000201-1	Neurological	negative
HKGP000202-1	Immunologic	negative
HKGP000203-1	Tumor syndrome	negative
HKGP000205-1	Neurodevelopmental	negative
HKGP000207-1	MCA	negative
HKGP000210-1	Neurodevelopmental	negative
HKGP000211-1	Musculoskeletal	negative
HKGP000212-1	Urogenital	negative
HKGP000213-1	Neurodevelopmental	negative
HKGP000214-1	Neurodevelopmental	negative
HKGP000215-1	Neurodevelopmental	negative
HKGP000216-1	Cardiovascular	negative
HKGP000217-1	Cardiovascular	negative
HKGP000218-1	Musculoskeletal	negative
HKGP000219-1	MCA	negative
HKGP000220-1	Neurodevelopmental	negative
HKGP000222-1	Neurological	negative
HKGP000224-1	Neurological	negative
HKGP000226-1	Cardiovascular	negative
HKGP000227-1	Neurodevelopmental	negative
HKGP000229-1	Growth disorder	negative
HKGP000230-1	Musculoskeletal	negative
HKGP000232-1	Neurological	negative
HKGP000233-1	Neurodevelopmental	negative
HKGP000234-1	Neurodevelopmental	negative
HKGP000235-1	Neurological	negative
HKGP000236-1	Neurodevelopmental	negative
HKGP000237-1	MCA	negative
HKGP000240-1	Neurological	negative
HKGP000244-1	Gastrointestinal	negative
HKGP000246-1	Neurological	negative
HKGP000249-1	Gastrointestinal	negative
HKGP000250-1	Musculoskeletal	negative
HKGP000251-1	Neurological	negative
HKGP000252-1	MCA	negative
HKGP000253-1	Renal	negative
HKGP000254-1	Hearing disorder	negative
HKGP000255-1	Tumor syndrome	negative
HKGP000257-1	Neurological	negative
HKGP000258-1	Neurodevelopmental	negative
HKGP000259-1	MCA	negative
HKGP000260-1	Tumor syndrome	negative
HKGP000261-1	Neurological	negative
HKGP000264-1	MCA	negative
HKGP000267-1	Neurodevelopmental	negative
HKGP000268-1	Neurodevelopmental	negative
HKGP000269-1	Ophthalmologic	negative
HKGP000270-1	Renal	negative
HKGP000271-1	Neurodevelopmental	negative
HKGP000272-1	Gastrointestinal	negative
HKGP000273-1	Neurodevelopmental	negative
HKGP000274-1	Neurological	negative
HKGP000275-2	Neurodevelopmental	negative
HKGP000277-1	Dermatological	negative
HKGP000278-1	Musculoskeletal	negative
HKGP000279-1	Growth disorder	negative
HKGP000280-1	Neurodevelopmental	negative
HKGP000281-1	Musculoskeletal	negative
HKGP000282-1	Neurological	negative
HKGP000283-1	Neurodevelopmental	negative
HKGP000284-1	Neurodevelopmental	negative
HKGP000285-1	Neurological	negative
HKGP000286-1	Cardiovascular	negative
HKGP000288-1	Neurodevelopmental	negative
HKGP000289-1	Neurodevelopmental	negative
HKGP000290-1	Tumor syndrome	negative
HKGP000291-1	MCA	negative
HKGP000292-1	Neurological	negative
HKGP000293-1	Neurodevelopmental	negative
HKGP000295-1	Tumor syndrome	negative
HKGP000297-1	Neurological	negative
HKGP000298-1	Neurodevelopmental	negative
HKGP000300-1	Tumor syndrome	negative
HKGP000301-1	Neurodevelopmental	negative
HKGP000303-1	Renal	negative
HKGP000306-1	Neurodevelopmental	negative
HKGP000307-1	Ophthalmologic	negative
HKGP000308-1	Neurological	negative
HKGP000310-1	Neurodevelopmental	negative
HKGP000311-1	Renal	negative
HKGP000313-1	Neurological	negative
HKGP000314-1	Neurodevelopmental	negative
HKGP000315-1	Neurodevelopmental	negative
HKGP000316-1	Neurodevelopmental	negative
HKGP000323-1	Tumor syndrome	negative
HKGP000324-1	Neurological	negative
HKGP000326-1	MCA	negative
HKGP000327-1	Metabolic	negative
HKGP000328-1	Neurodevelopmental	negative
HKGP000329-1	Tumor syndrome	negative
HKGP000330-1	Growth disorder	negative
HKGP000331-1	Neurodevelopmental	negative
HKGP000332-1	Tumor syndrome	negative
HKGP000334-1	Urogenital	negative
HKGP000337-1	Dermatological	negative
HKGP000338-1	Cardiovascular	negative
HKGP000339-1	Neurodevelopmental	negative
HKGP000340-1	Tumor syndrome	negative
HKGP000342-1	MCA	negative
HKGP000343-1	Musculoskeletal	negative
HKGP000344-1	Neurodevelopmental	negative
HKGP000345-1	Neurodevelopmental	negative
HKGP000346-1	Musculoskeletal	negative
HKGP000347-1	MCA	negative
HKGP000348-1	Dermatological	negative
HKGP000349-1	MCA	negative
HKGP000352-1	Tumor syndrome	negative
HKGP000354-1	Neurodevelopmental	negative
HKGP000355-1	Renal	negative
HKGP000356-1	Neurological	negative
HKGP000357-1	Endocrine	negative
HKGP000358-1	Dermatological	negative
HKGP000359-1	Neurological	negative
HKGP000360-1	Tumor syndrome	negative
HKGP000361-1	Immunologic	negative
HKGP000362-1	Renal	negative
HKGP000363-1	Cardiovascular	negative
HKGP000364-1	Renal	negative
HKGP000367-1	Tumor syndrome	negative
HKGP000368-1	Tumor syndrome	negative
HKGP000372-1	Tumor syndrome	negative
HKGP000373-1	Neurodevelopmental	negative
HKGP000375-1	Cardiovascular	negative
HKGP000376-1	Neurodevelopmental	negative
HKGP000378-1	Tumor syndrome, Neurological	negative
HKGP000379-1	MCA	negative
HKGP000380-1	Neurodevelopmental	negative
HKGP000382-1	Neurological	negative
HKGP000383-1	Neurodevelopmental	negative
HKGP000384-1	Neurological	negative
HKGP000385-1	Neurological	negative
HKGP000386-1	Neurodevelopmental	negative
HKGP000387-1	Neurological	negative
HKGP000388-1	Tumor syndrome	negative
HKGP000389-1	Neurodevelopmental	negative
HKGP000390-1	Neurodevelopmental	negative
HKGP000393-1	Neurological	negative
HKGP000394-1	Neurodevelopmental	negative
HKGP000395-1	MCA	negative
HKGP000396-1	Neurodevelopmental	negative
HKGP000397-1	MCA	negative
HKGP000398-1	Dermatological	negative
HKGP000399-1	Renal	negative
HKGP000400-1	Tumor syndrome	negative
HKGP000401-1	Growth disorder	negative
HKGP000404-1	Growth disorder	negative
HKGP000405-1	Neurodevelopmental	negative
HKGP000406-1	Neurological	negative
HKGP000407-1	Tumor syndrome	negative
HKGP000408-1	Endocrine	negative
HKGP000410-1	Neurological	negative
HKGP000412-1	Neurological	negative
HKGP000413-1	Immunologic	negative
HKGP000414-1	Neurological	negative
HKGP000415-1	Tumor syndrome	negative
HKGP000418-1	Neurological	negative
HKGP000420-1	Neurological	negative
HKGP000421-1	Neurological, Musculoskeletal	negative
HKGP000422-1	Neurological	negative
HKGP000423-1	Neurological	negative
HKGP000429-1	Neurodevelopmental	negative
HKGP000431-1	Neurodevelopmental	negative
HKGP000433-1	Neurological	negative
HKGP000437-1	Tumor syndrome	negative
HKGP000438-1	Neurological	negative
HKGP000439-1	Renal	negative
HKGP000440-1	Neurological	negative
HKGP000441-1	Neurological	negative
HKGP000445-1	Neurological	negative
HKGP000448-1	Neurological	negative
HKGP000449-1	Gastrointestinal	negative
HKGP000450-1	Renal	negative
HKGP000451-1	Neurological	negative
HKGP000452-1	Neurological	negative
HKGP000454-1	Cardiovascular	negative
HKGP000455-1	Growth disorder	negative
HKGP000456-1	MCA	negative
HKGP000458-1	Neurodevelopmental	negative
HKGP000460-1	MCA	negative
HKGP000461-1	Neurodevelopmental	negative
HKGP000467-1	Neurological	negative
HKGP000468-1	MCA	negative
HKGP000472-1	Neurodevelopmental	negative
HKGP000474-1	Neurodevelopmental	negative
HKGP000475-1	Neurological	negative
HKGP000477-1	Neurodevelopmental	negative
HKGP000481-1	Neurodevelopmental	negative
HKGP000483-1	Neurodevelopmental	negative
HKGP000484-1	Intellectual disability	negative
HKGP000486-1	Neurological	negative
HKGP000487-1	Immunologic	negative
HKGP000489-1	Neurological	negative
HKGP000493-1	Cardiovascular, Rheumatologic	negative
HKGP000496-1	Immunologic	negative
HKGP000497-1	Tumor syndrome	negative
HKGP000498-1	Tumor syndrome	negative
HKGP000501-1	Tumor syndrome	negative
HKGP000502-1	Renal	negative
HKGP000504-1	Immunologic	negative
HKGP000507-1	Dermatological	negative
HKGP000508-1	Gastrointestinal	negative
HKGP000509-1	Immunologic	negative
HKGP000510-1	Neurological	negative
HKGP000511-1	Endocrine	negative
HKGP000514-1	Cardiovascular	negative
HKGP000515-1	Neurological	negative
HKGP000516-1	Renal	negative
HKGP000518-1	Cardiovascular	negative
HKGP000519-1	Neurological	negative
HKGP000520-1	Neurological	negative
HKGP000522-1	Tumor syndrome	negative
HKGP000523-1	Neurological	negative
HKGP000524-1	Neurological	negative
HKGP000526-1	Immunologic	negative
HKGP000527-1	Immunologic	negative
HKGP000528-1	Cardiovascular	negative
HKGP000529-1	Immunologic	negative
HKGP000531-1	Neurological	negative
HKGP000532-1	Neurological	negative
HKGP000534-1	Neurodevelopmental	negative
HKGP000535-1	Neurological	negative
HKGP000536-1	Neurological	negative
HKGP000537-1	Neurological	negative
HKGP000539-1	Neurodevelopmental	negative
HKGP000540-1	Neurological	negative
HKGP000541-1	Neurological	negative
HKGP000542-1	MCA	negative
HKGP000547-1	Tumor syndrome	negative
HKGP000554-1	Metabolic	negative
HKGP000557-1	Musculoskeletal	negative
HKGP000558-1	Intellectual disability	negative
HKGP000562-1	Gastrointestinal	negative
HKGP000563-1	Endocrine	negative
HKGP000570-1	Tumor syndrome	negative
HKGP000584-1	MCA	negative
HKGP000585-1	Neurodevelopmental	negative
HKGP000586-1	Tumor syndrome	negative
HKGP000593-1	Tumor syndrome	negative
HKGP000598-1	Neurological	negative
HKGP000600-1	Cardiovascular	negative
HKGP000602-1	Neurodevelopmental	negative
HKGP000603-1	Neurodevelopmental	negative
HKGP000606-1	Neurodevelopmental	negative
HKGP000607-1	MCA	negative
HKGP000608-1	MCA	negative
HKGP000611-1	Neurological	negative
HKGP000612-1	Gastrointestinal	negative
HKGP000614-1	Tumor syndrome	negative
HKGP000615-1	Growth disorder	negative
HKGP000616-1	Renal	negative
HKGP000617-1	Neurodevelopmental	negative
HKGP000618-1	Cardiovascular	negative
HKGP000619-1	Neurodevelopmental	negative
HKGP000620-1	Neurodevelopmental	negative
HKGP000621-1	Neurological	negative
HKGP000622-1	Neurodevelopmental	negative
HKGP000623-1	Ophthalmologic	negative
HKGP000624-1	Neurological	negative
HKGP000626-1	MCA	negative
HKGP000627-1	Neurological	negative
HKGP000628-1	Neurodevelopmental	negative
HKGP000629-1	Immunologic	negative
HKGP000630-1	Tumor syndrome	negative
HKGP000631-1	Neurological	negative
HKGP000632-1	Ophthalmologic	negative
HKGP000633-1	Metabolic	negative
HKGP000634-1	MCA	negative
HKGP000635-1	Neurological	negative
HKGP000638-1	Neurodevelopmental	negative
HKGP000640-1	Neurodevelopmental	negative
HKGP000641-1	Neurodevelopmental	negative
HKGP000642-1	Cardiovascular	negative
HKGP000643-1	Gastrointestinal	negative
HKGP000644-1	Neurological	negative
HKGP000645-1	MCA	negative
HKGP000646-1	Neurodevelopmental	negative
HKGP000647-1	Tumor syndrome	negative
HKGP000649-1	Gastrointestinal	negative
HKGP000652-1	Musculoskeletal	negative
HKGP000653-1	Gastrointestinal	negative
HKGP000654-1	MCA	negative
HKGP000657-1	MCA	negative
HKGP000658-1	MCA	negative
HKGP000661-1	Tumor syndrome	negative
HKGP000662-1	Cardiovascular	negative
HKGP000663-1	Tumor syndrome	negative
HKGP000666-1	MCA	negative
HKGP000667-1	Neurodevelopmental	negative
HKGP000670-1	Neurological	negative
HKGP000671-1	Neurodevelopmental	negative
HKGP000674-1	Neurodevelopmental	negative
HKGP000675-1	Neurodevelopmental	negative
HKGP000676-1	MCA	negative
HKGP000677-1	MCA	negative
HKGP000678-1	Metabolic	negative
HKGP000679-1	Neurodevelopmental	negative
HKGP000680-1	Growth disorder	negative
HKGP000683-1	Neurodevelopmental	negative
HKGP000686-1	Ophthalmologic	negative
HKGP000687-1	Immunologic	negative
HKGP000688-1	Musculoskeletal	negative
HKGP000689-1	Neurodevelopmental, Ophthalmologic	negative
HKGP000692-1	Neurological	negative
HKGP000693-1	Neurodevelopmental	negative
HKGP000694-1	Neurodevelopmental	negative
HKGP000696-1	Tumor syndrome	negative
HKGP000700-1	Neurological	negative
HKGP000701-1	Neurological	negative
HKGP000702-1	Metabolic	negative
HKGP000704-1	Growth disorder	negative
HKGP000705-1	Tumor syndrome	negative
HKGP000708-1	Neurodevelopmental	negative
HKGP000711-1	Neurodevelopmental	negative
HKGP000712-1	Neurodevelopmental	negative
HKGP000713-1	Tumor syndrome	negative
HKGP000715-1	Neurodevelopmental	negative
HKGP000716-1	Neurological	negative
HKGP000717-1	Neurodevelopmental	negative
HKGP000718-1	Metabolic	negative
HKGP000719-1	MCA	negative
HKGP000720-1	MCA	negative
HKGP000721-1	MCA	negative
HKGP000722-1	Neurodevelopmental	negative
HKGP000723-1	Neurodevelopmental	negative
HKGP000724-1	Neurodevelopmental	negative
HKGP000725-1	Neurodevelopmental	negative
HKGP000726-1	Neurodevelopmental	negative
HKGP000728-1	Hearing disorder	negative
HKGP000730-1	Metabolic	negative
HKGP000732-1	Hearing disorder	negative
HKGP000733-1	Neurodevelopmental	negative
HKGP000734-1	Neurological	negative
HKGP000735-1	Neurodevelopmental	negative
HKGP000736-1	Immunologic	negative
HKGP000737-1	Neurological	negative
HKGP000745-1	Neurological	negative
HKGP000746-1	Neurological	negative
HKGP000747-1	Neurological	negative
HKGP000750-1	Immunologic	negative
HKGP000752-1	Neurological	negative
HKGP000754-1	Gastrointestinal	negative
HKGP000756-1	Immunologic, Endocrine	negative
HKGP000757-1	Neurological	negative
HKGP000759-1	Neurological	negative
HKGP000760-1	Musculoskeletal	negative
HKGP000762-1	Tumor syndrome	negative
HKGP000763-1	Neurodevelopmental	negative
HKGP000765-1	Neurodevelopmental	negative
HKGP000773-1	Immunologic	negative
HKGP000777-1	Immunologic	negative
HKGP000778-1	Immunologic	negative
HKGP000783-1	Neurodevelopmental	negative
HKGP000787-1	Immunologic	negative
HKGP000791-1	Immunologic	negative
HKGP000796-1	Immunologic	negative
HKGP000799-1	Immunologic	negative
HKGP000801-1	Neurological	negative
HKGP000803-1	Neurological	negative
HKGP000804-1	Tumor syndrome	negative
HKGP000805-1	Neurodevelopmental	negative
HKGP000807-1	Neurodevelopmental	negative
HKGP000809-1	Immunologic	negative
HKGP000810-1	Immunologic	negative
HKGP000814-1	Tumor syndrome	negative
HKGP000818-1	Metabolic	negative
HKGP000820-1	Metabolic	negative
HKGP000822-1	Neurological	negative
HKGP000824-1	Tumor syndrome	negative
HKGP000825-1	Musculoskeletal	negative
HKGP000827-1	Neurodevelopmental	negative
HKGP000828-1	Endocrine	negative
HKGP000831-1	Cardiovascular	negative
HKGP000835-1	Cardiovascular	negative
HKGP000838-1	Immunologic	negative
HKGP000839-1	Dermatological	negative
HKGP000840-1	Neurological	negative
HKGP000841-1	Immunologic	negative
HKGP000842-1	Neurodevelopmental	negative
HKGP000843-1	Cardiovascular	negative
HKGP000845-1	Neurodevelopmental	negative
HKGP000847-1	Immunologic	negative
HKGP000848-1	Cardiovascular	negative
HKGP000856-1	Immunologic	negative
HKGP000857-1	Tumor syndrome	negative
HKGP000858-1	Immunologic	negative
HKGP000860-1	Neurodevelopmental	negative
HKGP000861-1	MCA	negative
HKGP000862-1	Tumor syndrome	negative
HKGP000863-1	Neurodevelopmental	negative
HKGP000864-1	Tumor syndrome	negative
HKGP000870-1	Cardiovascular	negative
HKGP000872-1	Neurological	negative
HKGP000875-1	Neurodevelopmental	negative
HKGP000877-1	Tumor syndrome	negative
HKGP000878-1	Tumor syndrome	negative
HKGP000879-1	Cardiovascular	negative
HKGP000880-1	Tumor syndrome	negative
HKGP000881-1	Tumor syndrome	negative
HKGP000886-1	Neurological	negative
HKGP000889-1	Neurological	negative
HKGP000890-1	Neurological	negative
HKGP000895-1	Intellectual disability, Cardiovascular	negative
HKGP000896-1	Cardiovascular	negative
HKGP000900-1	Cardiovascular	negative
HKGP000901-1	Neurodevelopmental	negative
HKGP000902-1	Neurodevelopmental	negative
HKGP000903-1	Dermatological	negative
HKGP000904-1	Tumor syndrome	negative
HKGP000907-1	Hematological	negative
HKGP000908-1	Gastrointestinal	negative
HKGP000909-1	Renal	negative
HKGP000910-1	Neurological	negative
HKGP000912-1	Tumor syndrome	negative
HKGP000913-1	Endocrine	negative
HKGP000914-1	Neurodevelopmental	negative
HKGP000915-1	Neurodevelopmental	negative
HKGP000916-1	MCA	negative
HKGP000918-1	Ophthalmologic	negative
HKGP000919-1	Tumor syndrome	negative
HKGP000921-1	Neurodevelopmental	negative
HKGP000923-1	Neurological	negative
HKGP000924-1	Cardiovascular	negative
HKGP000925-1	Neurodevelopmental	negative
HKGP000928-1	Metabolic	negative
HKGP000929-1	MCA	negative
HKGP000930-1	Neurological	negative
HKGP000931-1	Ophthalmologic	negative
HKGP000932-1	Cardiovascular	negative
HKGP000935-1	MCA	negative
HKGP000936-1	Neurodevelopmental	negative
HKGP000937-1	Neurodevelopmental	negative
HKGP000939-1	Neurodevelopmental	negative
HKGP000941-1	MCA	negative
HKGP000942-1	Neurological	negative
HKGP000943-1	Neurodevelopmental	negative
HKGP000945-1	Hematological	negative
HKGP000946-1	Neurological	negative
HKGP000947-1	Immunologic	negative
HKGP000948-1	Neurological	negative
HKGP000949-1	Neurological	negative
HKGP000950-1	Tumor syndrome	negative
HKGP000952-1	Neurological	negative
HKGP000953-1	Neurological	negative
HKGP000958-1	Tumor syndrome	negative
HKGP000959-1	Neurodevelopmental, Ophthalmologic	negative
HKGP000962-1	Neurological	negative
HKGP000966-1	Renal	negative
HKGP000967-1	Musculoskeletal	negative
HKGP000968-1	Neurological	negative
HKGP000969-1	Neurological	negative
HKGP000970-1	Immunologic	negative
HKGP000973-1	Gastrointestinal	negative
HKGP000974-1	Neurological	negative
HKGP000975-1	Neurodevelopmental	negative
HKGP000978-1	Neurological	negative
HKGP000980-1	Neurological	negative
HKGP000982-1	Gastrointestinal	negative
HKGP000983-1	Dermatological	negative
HKGP000984-1	Neurological	negative
HKGP000985-1	Neurological	negative
HKGP000986-1	Tumor syndrome	negative
HKGP000987-1	Neurological	negative
HKGP000988-1	Tumor syndrome	negative
HKGP000989-1	Neurological	negative
HKGP000990-1	Neurological	negative
HKGP000991-1	Neurological	negative
HKGP000992-1	Cardiovascular	negative
HKGP000997-1	MCA	negative
HKGP000998-1	Neurodevelopmental	negative
HKGP000999-1	Neurological	negative
HKGP001000-1	Growth disorder	negative
HKGP001001-1	Tumor syndrome	negative
HKGP001003-1	Cardiovascular	negative
HKGP001005-1	Neurological	negative
HKGP001008-1	Neurological	negative
HKGP001011-1	Neurological	negative
HKGP001012-1	Hematological	negative
HKGP001013-1	Musculoskeletal	negative
HKGP001016-1	Neurological, Rheumatologic	negative
HKGP001017-1	Neurodevelopmental	negative
HKGP001023-1	Renal	negative
HKGP001030-1	MCA	negative
HKGP001031-1	Neurodevelopmental	negative
HKGP001032-1	Tumor syndrome	negative
HKGP001033-1	Neurological	negative
HKGP001035-1	Tumor syndrome	negative
HKGP001036-1	Tumor syndrome	negative
HKGP001040-1	Endocrine	negative
HKGP001042-1	Tumor syndrome, Growth disorder	negative
HKGP001043-1	Neurodevelopmental	negative
HKGP001044-1	Neurodevelopmental	negative
HKGP001045-1	Neurodevelopmental	negative
HKGP001047-1	Cardiovascular	negative
HKGP001053-1	Neurodevelopmental, Growth disorder	negative
HKGP001056-1	Neurological	negative
HKGP001060-1	Neurological	negative
HKGP001065-1	Hematological	negative
HKGP001067-1	MCA	negative
HKGP001068-1	Growth disorder	negative
HKGP001069-1	Neurological	negative
HKGP001070-1	Neurodevelopmental	negative
HKGP001071-1	Growth disorder	negative
HKGP001072-1	Neurodevelopmental	negative
HKGP001073-1	Neurological	negative
HKGP001075-1	Tumor syndrome	negative
HKGP001079-1	Metabolic	negative
HKGP001081-1	Ophthalmologic	negative
HKGP001084-1	Neurological	negative
HKGP001085-1	Neurodevelopmental	negative
HKGP001088-1	MCA	negative
HKGP001089-1	Musculoskeletal	negative
HKGP001093-1	Neurological	negative
HKGP001095-1	Tumor syndrome	negative
HKGP001096-1	Musculoskeletal	negative
HKGP001098-1	Neurological	negative
HKGP001106-1	Neurological	negative
HKGP001107-1	Neurodevelopmental	negative
HKGP001108-1	Neurodevelopmental	negative
HKGP001111-1	Neurodevelopmental	negative
HKGP001118-1	Tumor syndrome	negative
HKGP001119-1	Neurological	negative
HKGP001123-1	Neurodevelopmental	negative
HKGP001125-1	Cardiovascular	negative
HKGP001128-1	Neurological	negative
HKGP001132-1	Neurological, Musculoskeletal	negative
HKGP001134-1	Metabolic	negative
HKGP001136-1	Growth disorder	negative
HKGP001137-1	Renal	negative
HKGP001139-1	Cardiovascular	negative
HKGP001140-1	Neurological	negative
HKGP001144-1	Renal	negative
HKGP001145-1	Neurological	negative
HKGP001152-1	Neurodevelopmental	negative
HKGP001162-1	Neurological	negative
HKGP001163-1	Tumor syndrome	negative
HKGP001165-1	Neurodevelopmental	negative
HKGP001166-1	Growth disorder	negative
HKGP001174-1	Neurodevelopmental	negative
HKGP001175-1	Musculoskeletal	negative
HKGP001176-1	Neurodevelopmental	negative
HKGP001178-1	MCA	negative
HKGP001180-1	Neurological	negative
HKGP001181-1	Neurodevelopmental	negative
HKGP001182-1	Tumor syndrome	negative
HKGP001184-1	Cardiovascular	negative
HKGP001185-1	Neurological	negative
HKGP001186-1	Tumor syndrome	negative
HKGP001188-1	Immunologic	negative
HKGP001189-1	Neurological	negative
HKGP001190-1	Tumor syndrome	negative
HKGP001191-1	Neurodevelopmental	negative
HKGP001192-1	MCA	negative
HKGP001193-1	Neurodevelopmental	negative
HKGP001194-1	Tumor syndrome	negative
HKGP001195-1	Neurological	negative
HKGP001197-1	Cardiovascular	negative
HKGP001202-1	Neurodevelopmental	negative
HKGP001204-1	Neurodevelopmental	negative
HKGP001207-1	Immunologic	negative
HKGP001210-1	Neurological	negative
HKGP001211-1	Neurological	negative
HKGP001212-1	Neurological	negative
HKGP001213-1	Tumor syndrome	negative
HKGP001214-1	Neurological	negative
HKGP001216-1	Neurodevelopmental	negative
HKGP001220-1	Neurodevelopmental	negative
HKGP001220-4	Musculoskeletal	negative
HKGP001222-1	Neurological	negative
HKGP001229-1	Tumor syndrome	negative
HKGP001236-1	Neurodevelopmental	negative
HKGP001238-1	Neurodevelopmental	negative
HKGP001239-1	Hematological	negative
HKGP001244-1	Neurodevelopmental	negative
HKGP001245-1	Cardiovascular	negative
HKGP001247-1	Growth disorder	negative
HKGP001251-1	Tumor syndrome	negative
HKGP001255-1	Cardiovascular	negative
HKGP001256-1	MCA	negative
HKGP001257-1	Tumor syndrome	negative
HKGP001260-1	Tumor syndrome	negative
HKGP001261-1	Musculoskeletal	negative
HKGP001264-1	Neurological	negative
HKGP001268-1	Neurological	negative
HKGP001269-1	MCA	negative
HKGP001270-1	Neurodevelopmental	negative
HKGP001272-1	Neurodevelopmental	negative
HKGP001276-1	Cardiovascular	negative
HKGP001278-1	MCA	negative
HKGP001279-1	Tumor syndrome	negative
HKGP001280-1	Neurodevelopmental	negative
HKGP001281-1	Neurodevelopmental	negative
HKGP001282-1	MCA	negative
HKGP001283-1	Neurodevelopmental	negative
HKGP001284-1	Neurodevelopmental	negative
HKGP001285-1	Endocrine	negative
HKGP001288-1	MCA	negative
HKGP001292-1	Growth disorder	negative
HKGP001293-1	Tumor syndrome	negative
HKGP001294-1	Gastrointestinal, Tumor syndrome	negative
HKGP001297-1	Cardiovascular	negative
HKGP001299-1	Gastrointestinal	negative
HKGP001300-1	Neurological	negative
HKGP001304-1	Neurodevelopmental	negative
HKGP001305-1	Neurodevelopmental	negative
HKGP001308-1	Neurological	negative
HKGP001311-1	Ophthalmologic	negative
HKGP001312-1	Urogenital	negative
HKGP001314-1	Neurological	negative
HKGP001315-1	Neurodevelopmental	negative
HKGP001316-1	Neurodevelopmental	negative
HKGP001317-1	Neurodevelopmental	negative
HKGP001318-1	Tumor syndrome	negative
HKGP001321-1	Neurological	negative
HKGP001322-1	Cardiovascular	negative
HKGP001324-1	Neurological	negative
HKGP001329-1	Neurological	negative
HKGP001330-1	Intellectual disability	negative
HKGP001332-1	Neurological	negative
HKGP001333-1	Cardiovascular	negative
HKGP001334-1	Neurological	negative
HKGP001335-1	Neurological	negative
HKGP001337-1	Neurological	negative
HKGP001338-1	Neurological	negative
HKGP001339-1	Cardiovascular	negative
HKGP001341-1	Neurodevelopmental	negative
HKGP001344-1	Cardiovascular	negative
HKGP001345-1	Gastrointestinal	negative
HKGP001346-1	Neurological	negative
HKGP001348-1	Gastrointestinal	negative
HKGP001349-1	Gastrointestinal	negative
HKGP001351-1	Neurological	negative
HKGP001352-1	Neurodevelopmental	negative
HKGP001355-1	Intellectual disability	negative
HKGP001356-1	Neurodevelopmental	negative
HKGP001357-1	Neurodevelopmental	negative
HKGP001358-1	Gastrointestinal	negative
HKGP001362-1	Neurological	negative
HKGP001363-1	Neurological	negative
HKGP001364-1	Neurodevelopmental	negative
HKGP001365-1	Growth disorder	negative
HKGP001369-1	Tumor syndrome	negative
HKGP001374-1	Tumor syndrome, Renal	negative
HKGP001375-1	Urogenital	negative
HKGP001376-1	MCA	negative
HKGP001377-1	Neurodevelopmental	negative
HKGP001378-1	Neurodevelopmental	negative
HKGP001382-1	Neurological	negative
HKGP001387-1	Immunologic	negative
HKGP001389-1	Neurodevelopmental	negative
HKGP001391-1	Tumor syndrome	negative
HKGP001392-1	Cardiovascular	negative
HKGP001393-1	Endocrine	negative
HKGP001395-1	Neurological	negative
HKGP001396-1	Neurological	negative
HKGP001400-1	Neurodevelopmental	negative
HKGP001401-1	Neurodevelopmental, Dermatological	negative
HKGP001403-1	Cardiovascular	negative
HKGP001404-1	Tumor syndrome	negative
HKGP001405-1	Metabolic	negative
HKGP001406-1	Ophthalmologic	negative
HKGP001407-1	Metabolic, MCA	negative
HKGP001409-1	Neurodevelopmental	negative
HKGP001413-1	Neurological	negative
HKGP001414-1	Neurological	negative
HKGP001416-1	Dermatological	negative
HKGP001417-1	Neurodevelopmental	negative
HKGP001420-1	Neurological	negative
HKGP001421-1	Neurological	negative
HKGP001422-1	Gastrointestinal	negative
HKGP001425-1	Tumor syndrome, Cardiovascular	negative
HKGP001426-1	Tumor syndrome	negative
HKGP001427-1	Neurodevelopmental	negative
HKGP001429-1	Urogenital	negative
HKGP001430-1	Neurological	negative
HKGP001431-1	Urogenital	negative
HKGP001432-1	Neurodevelopmental	negative
HKGP001434-1	Neurodevelopmental	negative
HKGP001435-1	Neurological	negative
HKGP001436-1	Gastrointestinal	negative
HKGP001437-1	Gastrointestinal	negative
HKGP001438-1	Neurological	negative
HKGP001441-1	Cardiovascular	negative
HKGP001445-1	Neurological	negative
HKGP001449-1	Tumor syndrome	negative
HKGP001454-1	Neurodevelopmental	negative
HKGP001456-1	Endocrine	negative
HKGP001460-1	Neurological	negative
HKGP001461-1	Neurological	negative
HKGP001462-1	Neurological	negative
HKGP001465-1	Neurodevelopmental	negative
HKGP001467-1	MCA	negative
HKGP001468-1	Neurodevelopmental	negative
HKGP001470-1	Neurological	negative
HKGP001474-1	Neurological	negative
HKGP001476-1	Neurological	negative
HKGP001477-1	MCA	negative
HKGP001480-1	Dermatological	negative
HKGP001481-1	Renal	negative
HKGP001485-1	Neurodevelopmental	negative
HKGP001488-1	Tumor syndrome	negative
HKGP001489-1	Gastrointestinal	negative
HKGP001490-1	Neurological	negative
HKGP001492-1	Neurodevelopmental	negative
HKGP001494-1	Tumor syndrome	negative
HKGP001495-1	Endocrine	negative
HKGP001496-1	Tumor syndrome	negative
HKGP001501-1	Neurodevelopmental	negative
HKGP001504-1	Neurodevelopmental	negative
HKGP001505-1	Neurodevelopmental	negative
HKGP001506-1	Tumor syndrome	negative
HKGP001507-1	Neurological	negative
HKGP001514-1	MCA	negative
HKGP001515-1	MCA	negative
HKGP001516-1	Neurodevelopmental	negative
HKGP001525-1	Ophthalmologic	negative
HKGP001526-1	Metabolic	negative
HKGP001527-1	Immunologic	negative
HKGP001529-1	Renal	negative
HKGP001531-1	Neurodevelopmental	negative
HKGP001532-1	Neurological	negative
HKGP001535-1	Tumor syndrome	negative
HKGP001536-1	Tumor syndrome	negative
HKGP001540-1	Musculoskeletal	negative
HKGP001542-1	Endocrine	negative
HKGP001543-1	Neurodevelopmental	negative
HKGP001545-1	Neurological	negative
HKGP001551-1	Ophthalmologic	negative
HKGP001553-1	Tumor syndrome	negative
HKGP001554-1	Ophthalmologic	negative
HKGP001555-1	Neurodevelopmental	negative
HKGP001558-1	Neurological	negative
HKGP001561-1	Tumor syndrome	negative
HKGP001563-1	Neurodevelopmental	negative
HKGP001564-1	Cardiovascular	negative
HKGP001567-1	Neurodevelopmental	negative
HKGP001568-1	Neurodevelopmental	negative
HKGP001569-1	Tumor syndrome	negative
HKGP001570-1	Tumor syndrome	negative
HKGP001577-1	Neurodevelopmental	negative
HKGP001579-1	Tumor syndrome	negative
HKGP001580-1	Cardiovascular	negative
HKGP001581-1	Musculoskeletal	negative
HKGP001583-1	Neurological	negative
HKGP001584-1	Tumor syndrome	negative
HKGP001585-1	MCA	negative
HKGP001586-1	Neurodevelopmental	negative
HKGP001587-1	Neurodevelopmental	negative
HKGP001588-1	Gastrointestinal	negative
HKGP001589-1	Urogenital	negative
HKGP001590-1	Urogenital	negative
HKGP001591-1	Cardiovascular, Musculoskeletal	negative
HKGP001593-1	Hearing disorder	negative
HKGP001594-1	Cardiovascular	negative
HKGP001595-1	Neurological	negative
HKGP001596-1	MCA	negative
HKGP001612-1	Neurodevelopmental	negative
HKGP001613-1	Neurodevelopmental	negative
HKGP001614-1	Neurodevelopmental	negative
HKGP001615-1	Tumor syndrome	negative
HKGP001617-1	Cardiovascular	negative
HKGP001624-1	Tumor syndrome	negative
HKGP001627-1	Tumor syndrome	negative
HKGP001630-1	Neurological	negative
HKGP001631-1	Tumor syndrome	negative
HKGP001632-1	Cardiovascular	negative
HKGP001633-1	Neurological	negative
HKGP001641-1	Gastrointestinal	negative
HKGP001642-1	Cardiovascular	negative
HKGP001645-1	Tumor syndrome	negative
HKGP001646-1	Cardiovascular	negative
HKGP001647-1	Cardiovascular	negative
HKGP001649-1	Tumor syndrome	negative
HKGP001650-1	Tumor syndrome	negative
HKGP001651-1	Tumor syndrome	negative
HKGP001652-1	Tumor syndrome	negative
HKGP001653-1	Tumor syndrome	negative
HKGP001656-1	Neurological	negative
HKGP001658-1	Neurodevelopmental	negative
HKGP001659-1	Metabolic	negative
HKGP001660-1	Neurological	negative
HKGP001661-1	Metabolic	negative
HKGP001662-1	Neurodevelopmental	negative
HKGP001663-1	Neurodevelopmental	negative
HKGP001664-1	Neurodevelopmental	negative
HKGP001665-1	Tumor syndrome	negative
HKGP001666-1	Neurodevelopmental	negative
HKGP001667-1	Tumor syndrome	negative
HKGP001668-1	Neurological	negative
HKGP001669-1	Tumor syndrome, Neurodevelopmental	negative
HKGP001670-1	Neurodevelopmental	negative
HKGP001671-1	Neurodevelopmental	negative
HKGP001672-1	Tumor syndrome	negative
HKGP001673-1	Tumor syndrome	negative
HKGP001674-1	Neurodevelopmental	negative
HKGP001675-1	Hearing disorder	negative
HKGP001677-1	Neurodevelopmental	negative
HKGP001678-1	Cardiovascular	negative
HKGP001682-1	Cardiovascular	negative
HKGP001687-1	Growth disorder	negative
HKGP001689-1	Metabolic	negative
HKGP001691-1	Neurodevelopmental	negative
HKGP001692-1	MCA	negative
HKGP001694-1	Cardiovascular	negative
HKGP001695-1	Tumor syndrome	negative
HKGP001696-1	Tumor syndrome	negative
HKGP001698-1	Endocrine	negative
HKGP001699-1	Tumor syndrome	negative
HKGP001701-1	Cardiovascular	negative
HKGP001702-1	MCA	negative
HKGP001704-1	Growth disorder	negative
HKGP001705-1	Neurodevelopmental	negative
HKGP001706-1	Tumor syndrome	negative
HKGP001707-1	Tumor syndrome	negative
HKGP001712-2	Cardiovascular	negative
HKGP001818-3	Cardiovascular	negative
HKGP001819-1	Gastrointestinal, Tumor syndrome	negative
HKGP001823-1	Tumor syndrome	negative
HKGP001825-1	Neurological	negative
HKGP001826-1	Tumor syndrome	negative
HKGP001827-1	Tumor syndrome	negative
HKGP001840-1	Tumor syndrome	negative
HKGP001843-1	Endocrine	negative
HKGP001844-1	Endocrine	negative
HKGP001848-1	Neurodevelopmental	negative
HKGP001849-1	Neurodevelopmental	negative
HKGP001850-1	Neurodevelopmental	negative
HKGP001851-1	Neurodevelopmental	negative
HKGP001852-1	Tumor syndrome	negative
HKGP001853-1	Neurodevelopmental	negative
HKGP001854-1	Neurodevelopmental	negative
HKGP001855-1	Tumor syndrome	negative
HKGP001857-1	Neurodevelopmental	negative
HKGP001858-1	Metabolic	negative
HKGP001859-1	Neurodevelopmental	negative
HKGP001862-1	Growth disorder	negative
HKGP001863-1	Gastrointestinal	negative
HKGP001864-1	Gastrointestinal	negative
HKGP001867-1	Neurological	negative
HKGP001868-1	Gastrointestinal	negative
HKGP001871-1	Neurological	negative
HKGP001872-1	Growth disorder	negative
HKGP001883-1	Tumor syndrome	negative
HKGP001884-1	Neurodevelopmental	negative
HKGP001886-1	Neurodevelopmental	negative
HKGP001887-1	Neurodevelopmental	negative
HKGP001889-1	MCA	negative
HKGP001890-1	Dermatological	negative
HKGP001891-1	Respiratory	negative
HKGP001893-1	Neurodevelopmental	negative
HKGP001894-1	Neurological	negative
HKGP001896-1	Neurodevelopmental	negative
HKGP001898-1	Cardiovascular	negative
HKGP001899-1	Neurological	negative
HKGP001902-1	Tumor syndrome	negative
HKGP001904-1	Tumor syndrome	negative
HKGP001905-1	Tumor syndrome	negative
HKGP001907-1	Tumor syndrome	negative
HKGP001908-1	Metabolic	negative
HKGP001909-1	Neurodevelopmental	negative
HKGP001910-1	Tumor syndrome	negative
HKGP001911-1	Neurological	negative
HKGP001912-1	Neurodevelopmental	negative
HKGP001913-1	Ophthalmologic	negative
HKGP001914-1	Neurodevelopmental	negative
HKGP001916-1	Neurodevelopmental	negative
HKGP001917-1	Hearing disorder	negative
HKGP001919-1	Urogenital	negative
HKGP001920-1	Tumor syndrome	negative
HKGP001921-1	Neurodevelopmental	negative
HKGP001922-1	Neurological	negative
HKGP001924-1	Growth disorder, Intellectual disability	negative
HKGP001925-1	MCA	negative
HKGP001928-1	Neurological	negative
HKGP001929-1	Neurodevelopmental	negative
HKGP001931-1	Tumor syndrome	negative
HKGP001932-1	Tumor syndrome	negative
HKGP001934-1	Neurological	negative
HKGP001935-1	Tumor syndrome	negative
HKGP001936-1	Tumor syndrome	negative
HKGP001938-1	Tumor syndrome	negative
HKGP001942-1	Tumor syndrome	negative
HKGP001944-1	Neurodevelopmental	negative
HKGP001954-1	Endocrine	negative
HKGP001955-1	Ophthalmologic	negative
HKGP001956-1	MCA	negative
HKGP001957-1	Hearing disorder	negative
HKGP001958-1	MCA	negative
HKGP001960-1	Neurodevelopmental	negative
HKGP001961-1	Metabolic	negative
HKGP001962-1	Neurodevelopmental	negative
HKGP001964-1	Neurological	negative
HKGP001965-1	Neurological	negative
HKGP001975-1	Tumor syndrome	negative
HKGP001978-1	Cardiovascular	negative
HKGP001981-1	Tumor syndrome	negative
HKGP001984-1	Neurodevelopmental	negative
HKGP001985-1	Tumor syndrome, Immunologic	negative
HKGP001987-1	Urogenital	negative
HKGP001988-1	MCA	negative
HKGP001993-1	Neurodevelopmental	negative
HKGP001995-1	Neurodevelopmental	negative
HKGP001996-1	Musculoskeletal	negative
HKGP001998-1	Neurodevelopmental	negative
HKGP002000-1	Tumor syndrome	negative
HKGP002006-1	Neurodevelopmental	negative
HKGP002007-1	Neurodevelopmental	negative
HKGP002010-1	Tumor syndrome	negative
HKGP002011-1	Tumor syndrome	negative
HKGP002012-1	Tumor syndrome	negative
HKGP002013-1	Tumor syndrome	negative
HKGP002015-1	MCA	negative
HKGP002018-1	Gastrointestinal	negative
HKGP002020-1	Gastrointestinal	negative
HKGP002021-1	Tumor syndrome	negative
HKGP002027-1	Tumor syndrome	negative
HKGP002028-1	Neurological	negative
HKGP002031-1	Tumor syndrome	negative
HKGP002033-1	Cardiovascular	negative
HKGP002034-1	Metabolic	negative
HKGP002035-1	Tumor syndrome	negative
HKGP002036-1	Musculoskeletal	negative
HKGP002038-1	Neurological	negative
HKGP002039-1	Neurodevelopmental	negative
HKGP002041-1	Tumor syndrome	negative
HKGP002043-1	Urogenital	negative
HKGP002044-1	Neurodevelopmental	negative
HKGP002045-1	Growth disorder	negative
HKGP002046-1	Neurodevelopmental	negative
HKGP002048-1	Musculoskeletal	negative
HKGP002053-1	Tumor syndrome	negative
HKGP002056-1	Tumor syndrome	negative
HKGP002059-1	Tumor syndrome	negative
HKGP002062-1	Tumor syndrome	negative
HKGP002064-1	Tumor syndrome	negative
HKGP002065-1	Tumor syndrome	negative
HKGP002067-1	Tumor syndrome	negative
HKGP002068-1	Tumor syndrome	negative
HKGP002069-1	Neurodevelopmental	negative
HKGP002070-1	Urogenital	negative
HKGP002074-1	Metabolic	negative
HKGP002075-1	Tumor syndrome	negative
HKGP002076-1	Neurological	negative
HKGP002078-1	Neurodevelopmental	negative
HKGP002080-1	Neurodevelopmental	negative
HKGP002081-1	Musculoskeletal	negative
HKGP002082-1	MCA	negative
HKGP002084-1	Neurological	negative
HKGP002096-1	Tumor syndrome	negative
HKGP002101-1	Tumor syndrome	negative
HKGP002102-1	Tumor syndrome	negative
HKGP002107-1	Immunologic	negative
HKGP002110-1	Neurodevelopmental	negative
HKGP002111-1	Tumor syndrome	negative
HKGP002114-1	Endocrine	negative
HKGP002116-1	Neurodevelopmental	negative
HKGP002119-1	Neurodevelopmental	negative
HKGP002121-1	Tumor syndrome	negative
HKGP002122-1	Neurological	negative
HKGP002123-1	Neurodevelopmental	negative
HKGP002124-1	Neurodevelopmental	negative
HKGP002125-1	Neurodevelopmental	negative
HKGP002126-1	Dermatological, Neurological	negative
HKGP002127-1	Neurological	negative
HKGP002129-1	Neurodevelopmental	negative
HKGP002130-1	Neurodevelopmental	negative
HKGP002133-1	Tumor syndrome	negative
HKGP002134-1	Tumor syndrome	negative
HKGP002137-1	Neurodevelopmental	negative
HKGP002138-1	Neurodevelopmental	negative
HKGP002139-1	Neurodevelopmental	negative
HKGP002140-1	Urogenital	negative
HKGP002142-1	Neurological	negative
HKGP002144-1	Neurological	negative
HKGP002150-1	Tumor syndrome	negative
HKGP002151-1	Tumor syndrome	negative
HKGP002152-1	Tumor syndrome	negative
HKGP002153-1	Neurological	negative
HKGP002154-1	Neurodevelopmental	negative
HKGP002155-1	Neurodevelopmental	negative
HKGP002156-1	Neurodevelopmental	negative
HKGP002157-1	Neurodevelopmental	negative
HKGP002159-1	Immunologic	negative
HKGP002160-1	Tumor syndrome	negative
HKGP002161-1	Growth disorder	negative
HKGP002163-1	Urogenital	negative
HKGP002165-1	Tumor syndrome	negative
HKGP002166-1	Tumor syndrome	negative
HKGP002167-1	Tumor syndrome	negative
HKGP002168-1	Tumor syndrome	negative
HKGP002170-1	Immunologic	negative
HKGP002172-1	Endocrine	negative
HKGP002173-1	Renal	negative
HKGP002174-1	Urogenital	negative
HKGP002176-1	Neurodevelopmental	negative
HKGP002178-1	Immunologic	negative
HKGP002182-1	Tumor syndrome	negative
HKGP002183-1	Gastrointestinal	negative
HKGP002186-1	Gastrointestinal, Tumor syndrome	negative
HKGP002187-1	Immunologic	negative
HKGP002188-1	Tumor syndrome	negative
HKGP002189-1	Tumor syndrome	negative
HKGP002190-1	Tumor syndrome	negative
HKGP002192-1	Immunologic	negative
HKGP002196-1	Tumor syndrome	negative
HKGP002199-1	Tumor syndrome	negative
HKGP002206-1	Neurodevelopmental	negative
HKGP002208-1	Hearing disorder	negative
HKGP002209-1	Neurological	negative
HKGP002211-1	Tumor syndrome	negative
HKGP002212-1	Tumor syndrome	negative
HKGP002213-1	Neurodevelopmental	negative
HKGP002214-1	Neurodevelopmental	negative
HKGP002215-1	Neurodevelopmental	negative
HKGP002220-1	Tumor syndrome	negative
HKGP002223-1	MCA	negative
HKGP002224-1	Tumor syndrome	negative
HKGP002226-1	Neurodevelopmental	negative
HKGP002227-1	Cardiovascular	negative
HKGP002229-1	Neurodevelopmental	negative
HKGP002231-1	Musculoskeletal	negative
HKGP002235-1	MCA	negative
HKGP002236-1	Neurodevelopmental	negative
HKGP002237-1	Neurological	negative
HKGP002242-1	Tumor syndrome	negative
HKGP002243-1	Neurodevelopmental	negative
HKGP002244-1	Neurodevelopmental	negative
HKGP002246-1	Neurodevelopmental	negative
HKGP002250-1	Immunologic	negative
HKGP002256-1	Gastrointestinal	negative
HKGP002266-1	Cardiovascular	negative
HKGP002269-1	Tumor syndrome	negative
HKGP002270-1	Tumor syndrome	negative
HKGP002273-1	Tumor syndrome	negative
HKGP002275-1	Neurological	negative
HKGP002281-1	Neurological	negative
HKGP002282-1	Metabolic	negative
HKGP002284-1	Neurological	negative
HKGP002286-1	Renal	negative
HKGP002287-1	Tumor syndrome	negative
HKGP002288-1	Neurodevelopmental	negative
HKGP002290-1	Cardiovascular	negative
HKGP002291-1	Neurological	negative
HKGP002292-1	Musculoskeletal	negative
HKGP002294-1	Neurodevelopmental	negative
HKGP002303-1	Neurodevelopmental	negative
HKGP002305-1	Neurodevelopmental	negative
HKGP002306-1	Neurological	negative
HKGP002312-1	Neurological	negative
HKGP002314-1	Neurodevelopmental	negative
HKGP002317-1	Cardiovascular	negative
HKGP002318-1	Gastrointestinal	negative
HKGP002320-1	Immunologic	negative
HKGP002326-1	Cardiovascular	negative
HKGP002328-1	Tumor syndrome	negative
HKGP002332-1	Tumor syndrome	negative
HKGP002334-1	Cardiovascular	negative
HKGP002335-1	Neurological	negative
HKGP002337-1	MCA	negative
HKGP002340-1	Neurodevelopmental	negative
HKGP002344-1	Musculoskeletal	negative
HKGP002350-1	Tumor syndrome	negative
HKGP002352-1	Neurological	negative
HKGP002353-1	Immunologic	negative
HKGP002354-1	Growth disorder	negative
HKGP002356-1	Neurological	negative
HKGP002357-1	Neurological	negative
HKGP002360-1	Tumor syndrome	negative
HKGP002361-1	Tumor syndrome	negative
HKGP002367-1	Cardiovascular	negative
HKGP002368-1	Tumor syndrome	negative
HKGP002370-1	Tumor syndrome	negative
HKGP002374-1	Tumor syndrome	negative
HKGP002376-1	Tumor syndrome	negative
HKGP002378-1	Tumor syndrome	negative
HKGP002380-1	Tumor syndrome	negative
HKGP002381-1	Tumor syndrome	negative
HKGP002382-1	Tumor syndrome	negative
HKGP002385-1	Neurological	negative
HKGP002387-1	Growth disorder	negative
HKGP002388-1	Cardiovascular	negative
HKGP002389-1	Tumor syndrome	negative
HKGP002390-1	Tumor syndrome	negative
HKGP002392-1	Tumor syndrome	negative
HKGP002393-1	Tumor syndrome	negative
HKGP002394-1	Tumor syndrome	negative
HKGP002395-1	Tumor syndrome	negative
HKGP002401-1	Tumor syndrome	negative
HKGP002402-1	Neurodevelopmental	negative
HKGP002406-1	Tumor syndrome	negative
HKGP002407-1	Immunologic	negative
HKGP002409-1	Tumor syndrome	negative
HKGP002410-1	Tumor syndrome	negative
HKGP002411-1	Tumor syndrome	negative
HKGP002412-1	Metabolic	negative
HKGP002413-1	Neurodevelopmental	negative
HKGP002417-1	Neurological	negative
HKGP002419-1	Neurological	negative
HKGP002421-1	Neurodevelopmental	negative
HKGP002422-1	Neurological	negative
HKGP002423-1	Musculoskeletal	negative
HKGP002424-1	Neurological	negative
HKGP002425-1	Cardiovascular	negative
HKGP002426-1	Musculoskeletal	negative
HKGP002429-1	Tumor syndrome	negative
HKGP002430-1	Tumor syndrome	negative
HKGP002433-1	Tumor syndrome	negative
HKGP002448-1	Tumor syndrome	negative
HKGP002449-1	Tumor syndrome	negative
HKGP002450-1	Tumor syndrome	negative
HKGP002451-1	Neurological	negative
HKGP002452-1	Neurodevelopmental	negative
HKGP002460-1	Neurodevelopmental	negative
HKGP002462-1	Musculoskeletal	negative
HKGP002472-1	Neurodevelopmental	negative
HKGP002474-1	Neurodevelopmental	negative
HKGP002481-1	Immunologic	negative
HKGP002483-1	Renal	negative
HKGP002484-1	Renal	negative
HKGP002485-1	Renal	negative
HKGP002488-1	Renal	negative
HKGP002490-1	Renal	negative
HKGP002492-1	Renal	negative
HKGP002493-1	Renal	negative
HKGP002494-1	Renal	negative
HKGP002498-1	Renal	negative
HKGP002499-4	Renal	negative
HKGP002500-1	Renal	negative
HKGP002501-1	Renal	negative
HKGP002502-1	Renal	negative
HKGP002503-1	Renal	negative
HKGP002504-1	Renal	negative
HKGP002505-1	Renal	negative
HKGP002506-1	Renal	negative
HKGP002507-1	Renal	negative
HKGP002515-1	Renal	negative
HKGP002516-1	Renal	negative
HKGP002521-1	Renal	negative
HKGP002523-1	Renal	negative
HKGP002527-1	Renal	negative
HKGP002531-1	Renal	negative
HKGP002534-1	Renal	negative
HKGP002536-1	Ophthalmologic	negative
HKGP002537-1	Neurological	negative
HKGP002538-1	Neurodevelopmental	negative
HKGP002539-1	Musculoskeletal	negative
HKGP002541-1	Tumor syndrome	negative
HKGP002544-1	Cardiovascular	negative
HKGP002545-1	Immunologic	negative
HKGP002547-1	Metabolic	negative
HKGP002554-1	Neurodevelopmental	negative
HKGP002557-1	Neurodevelopmental	negative
HKGP002558-1	Hearing disorder	negative
HKGP002560-1	Urogenital	negative
HKGP002561-1	Neurodevelopmental	negative
HKGP002562-1	Neurological	negative
HKGP002564-1	Neurological	negative
HKGP002566-1	Neurodevelopmental	negative
HKGP002569-1	Immunologic	negative
HKGP002581-1	Neurological	negative
HKGP002582-1	Neurological	negative
HKGP002583-1	Tumor syndrome	negative
HKGP002586-1	Tumor syndrome	negative
HKGP002587-1	Tumor syndrome	negative
HKGP002590-1	MCA	negative
HKGP002591-1	Hearing disorder	negative
HKGP002592-1	MCA	negative
HKGP002593-1	Neurodevelopmental	negative
HKGP002595-1	Endocrine	negative
HKGP002597-1	Growth disorder	negative
HKGP002598-1	Neurodevelopmental	negative
HKGP002599-1	Neurodevelopmental	negative
HKGP002600-1	MCA	negative
HKGP002601-1	Neurodevelopmental	negative
HKGP002604-1	Neurodevelopmental	negative
HKGP002605-1	Tumor syndrome	negative
HKGP002607-1	Cardiovascular	negative
HKGP002608-1	Endocrine	negative
HKGP002609-1	Urogenital	negative
HKGP002610-1	Cardiovascular	negative
HKGP002611-1	Neurological	negative
HKGP002613-1	Neurological	negative
HKGP002615-1	Neurological	negative
HKGP002617-1	Neurological	negative
HKGP002620-1	Neurological	negative
HKGP002627-1	Ophthalmologic	negative
HKGP002629-1	Cardiovascular	negative
HKGP002630-1	Neurodevelopmental	negative
HKGP002631-1	Growth disorder	negative
HKGP002632-1	Neurodevelopmental	negative
HKGP002633-1	Immunologic	negative
HKGP002634-1	Neurological	negative
HKGP002635-1	Neurological	negative
HKGP002640-1	Ophthalmologic	negative
HKGP002641-1	Ophthalmologic	negative
HKGP002644-1	Neurological	negative
HKGP002646-1	Cardiovascular	negative
HKGP002647-1	Neurological	negative
HKGP002648-1	Neurological	negative
HKGP002653-1	MCA	negative
HKGP002656-1	Neurological	negative
HKGP002657-1	Neurological	negative
HKGP002659-1	Immunologic	negative
HKGP002661-1	Neurological	negative
HKGP002662-1	Immunologic	negative
HKGP002674-1	Tumor syndrome	negative
HKGP002675-1	Neurodevelopmental	negative
HKGP002678-1	Neurodevelopmental	negative
HKGP002679-1	Renal	negative
HKGP002680-1	Neurodevelopmental	negative
HKGP002681-1	Neurodevelopmental	negative
HKGP002682-1	Neurodevelopmental	negative
HKGP002683-1	Musculoskeletal	negative
HKGP002684-1	Neurodevelopmental	negative
HKGP002685-1	Renal	negative
HKGP002686-1	Neurodevelopmental	negative
HKGP002687-1	Neurodevelopmental	negative
HKGP002688-1	Cardiovascular	negative
HKGP002689-1	Neurodevelopmental	negative
HKGP002690-1	Neurodevelopmental	negative
HKGP002691-1	Neurodevelopmental	negative
HKGP002692-1	Cardiovascular	negative
HKGP002693-1	Urogenital	negative
HKGP002696-1	Neurological	negative
HKGP002698-1	Immunologic	negative
HKGP002703-1	Neurodevelopmental	negative
HKGP002705-1	Neurodevelopmental	negative
HKGP002707-1	Growth disorder	negative
HKGP002708-1	Neurological	negative
HKGP002709-1	MCA	negative
HKGP002710-1	Immunologic	negative
HKGP002711-1	Tumor syndrome	negative
HKGP002712-1	Tumor syndrome	negative
HKGP002713-1	Tumor syndrome	negative
HKGP002715-1	Tumor syndrome	negative
HKGP002716-1	Ophthalmologic	negative
HKGP002717-1	Ophthalmologic	negative
HKGP002719-1	Ophthalmologic	negative
HKGP002720-1	Ophthalmologic	negative
HKGP002723-1	Ophthalmologic	negative
HKGP002726-1	Ophthalmologic	negative
HKGP002730-1	Gastrointestinal	negative
HKGP002732-1	Hearing disorder	negative
HKGP002734-1	Tumor syndrome	negative
HKGP002735-1	Neurological	negative
HKGP002736-1	Neurological	negative
HKGP002737-1	Neurological	negative
HKGP002738-1	Neurodevelopmental	negative
HKGP002739-1	Metabolic	negative
HKGP002749-1	Tumor syndrome	negative
HKGP002751-1	Ophthalmologic	negative
HKGP002753-1	Neurodevelopmental	negative
HKGP002757-1	Immunologic	negative
HKGP002758-1	Neurodevelopmental	negative
HKGP002759-1	Tumor syndrome	negative
HKGP002767-1	Immunologic	negative
HKGP002770-1	Gastrointestinal	negative
HKGP002771-1	Immunologic	negative
HKGP002773-1	Immunologic	negative
HKGP002778-1	Immunologic	negative
HKGP002779-1	Neurodevelopmental	negative
HKGP002780-1	Tumor syndrome	negative
HKGP002781-1	Neurodevelopmental	negative
HKGP002784-1	Neurological	negative
HKGP002785-1	Neurodevelopmental	negative
HKGP002786-1	Cardiovascular	negative
HKGP002797-1	Immunologic	negative
HKGP002798-1	Neurological	negative
HKGP002800-1	Immunologic	negative
HKGP002801-1	Immunologic	negative
HKGP002802-1	Neurological	negative
HKGP002828-1	Immunologic	negative
HKGP002831-1	Neurological	negative
HKGP002834-1	Cardiovascular	negative
HKGP002835-1	Neurological	negative
HKGP002837-1	Neurodevelopmental	negative
HKGP002838-1	Hearing disorder	negative
HKGP002840-1	Neurodevelopmental	negative
HKGP002842-1	Neurodevelopmental	negative
HKGP002843-1	Neurological	negative
HKGP002844-1	Neurodevelopmental	negative
HKGP002845-1	Ophthalmologic	negative
HKGP002846-1	Dermatological	negative
HKGP002847-1	Ophthalmologic	negative
HKGP002848-1	Neurodevelopmental	negative
HKGP002850-1	Ophthalmologic	negative
HKGP002851-1	Neurodevelopmental	negative
HKGP002853-1	Immunologic	negative
HKGP002854-1	Neurological	negative
HKGP002855-1	Neurological	negative
HKGP002857-1	Immunologic	negative
HKGP002860-1	Cardiovascular	negative
HKGP002862-1	Neurological	negative
HKGP002863-1	Neurological	negative
HKGP002864-1	Neurodevelopmental	negative
HKGP002867-1	Immunologic	negative
HKGP002876-1	Ophthalmologic	negative
[truncated: 228 more rows]

## Sheet: Fig 1 Panel a - Aggregated Data
Diseases	Total	Positive	Inconclusive	Negative
Tumour syndrome	319	69	1	249
Cardiovascular	123	30	5	88
Dermatological	30	10	3	17
Endocrine	41	14	3	24
Gastrointestinal	43	2	1	40
Growth disorder	35	3	0	32
Hearing disorder	36	20	1	15
Immunologic	74	4	0	70
MCA	124	23	6	95
Metabolic	53	17	2	34
Musculoskeletal	66	12	4	50
Neurodevelopmental	530	129	21	378
Neurological	426	75	14	339
Ophthalmologic	135	49	4	82
Renal	188	101	4	83
Urogenital	25	4	1	20
Others	21	3	1	17

## Sheet: Fig 1 Panel b - Individual Data
	Potential changes in clinical management
Participant ID	Diagnostic testing	Lifestyle changes	Medication	Procedure	Referral	Surveillance	Clinical Trial
HKGP000011-1
HKGP000016-1
HKGP000019-1
HKGP000024-1
HKGP000026-1
HKGP000028-1
HKGP000030-1
HKGP000031-1
HKGP000032-1
HKGP000033-2
HKGP000034-1
HKGP000035-1
HKGP000038-1
HKGP000046-1
HKGP000053-1
HKGP000054-1
HKGP000081-1
HKGP000096-1
HKGP000098-1
HKGP000106-1
HKGP000120-1
HKGP000129-1
HKGP000130-1
HKGP000137-1
HKGP000140-1
HKGP000145-1
HKGP000146-1
HKGP000151-1
HKGP000153-1
HKGP000159-1
HKGP000160-1
HKGP000162-1
HKGP000164-1
HKGP000166-1
HKGP000173-1
HKGP000174-1
HKGP000176-1
HKGP000187-1
HKGP000204-1
HKGP000208-1
HKGP000221-1
HKGP000223-1
HKGP000225-1
HKGP000231-1
HKGP000238-1
HKGP000239-1
HKGP000241-1
HKGP000243-1
HKGP000245-1
HKGP000248-1
HKGP000262-1
HKGP000265-1
HKGP000266-1
HKGP000276-1
HKGP000294-1
HKGP000296-1
HKGP000299-1
HKGP000302-1
HKGP000304-1
HKGP000309-1
HKGP000317-1
HKGP000318-1
HKGP000319-1
HKGP000320-1
HKGP000321-1
HKGP000325-1
HKGP000335-1
HKGP000341-1
HKGP000350-1
HKGP000353-1
HKGP000366-1
HKGP000369-1
HKGP000370-1
HKGP000371-1
HKGP000374-1
HKGP000391-3
HKGP000392-1
HKGP000409-1
HKGP000411-1
HKGP000417-1
HKGP000435-1
HKGP000442-1
HKGP000443-1
HKGP000444-1
HKGP000446-1
HKGP000447-1
HKGP000457-1
HKGP000462-1
HKGP000463-1
HKGP000464-1
HKGP000469-1
HKGP000473-1
HKGP000479-1
HKGP000488-1
HKGP000490-1
HKGP000499-1
HKGP000500-1
HKGP000503-1
HKGP000505-1
HKGP000512-1
HKGP000517-1
HKGP000530-1
HKGP000533-1
HKGP000538-1
HKGP000543-1
HKGP000544-1
HKGP000545-1
HKGP000546-1
HKGP000549-1
HKGP000555-1
HKGP000567-1
HKGP000571-1
HKGP000578-1
HKGP000588-1
HKGP000589-1
HKGP000595-1
HKGP000609-1
HKGP000650-1
HKGP000659-1
HKGP000664-1
HKGP000669-1
HKGP000673-1
HKGP000695-1
HKGP000697-1
HKGP000699-1
HKGP000727-1
HKGP000731-1
HKGP000738-1
HKGP000744-1
HKGP000753-1
HKGP000779-1
HKGP000780-1
HKGP000789-1
HKGP000795-1
HKGP000797-1
HKGP000813-1
HKGP000817-1
HKGP000819-1
HKGP000826-1
HKGP000846-1
HKGP000859-1
HKGP000865-1
HKGP000869-1
HKGP000876-1
HKGP000934-1
HKGP000944-1
HKGP000965-1
HKGP001018-1
HKGP001027-1
HKGP001052-1
HKGP001077-1
HKGP001080-1
HKGP001094-1
HKGP001110-1
HKGP001183-1
HKGP001187-1
HKGP001198-1
HKGP001208-1
HKGP001217-1
HKGP001218-1
HKGP001234-1
HKGP001248-1
HKGP001275-1
HKGP000209-1
HKGP000247-1
HKGP000287-1
HKGP000402-1
HKGP000427-1
HKGP000428-1
HKGP000436-1
HKGP000459-1
HKGP000480-1
HKGP000485-1
HKGP001537-1
HKGP000605-1
HKGP000625-1
HKGP000648-1
HKGP000651-1
HKGP000655-1
HKGP000656-1
HKGP000665-1
HKGP000668-1
HKGP000681-1
HKGP000682-1
HKGP000706-1
HKGP000707-1
HKGP000802-1
HKGP000806-1
HKGP000811-1
HKGP000816-1
HKGP000911-1
HKGP000922-1
HKGP000964-1
HKGP000971-1
HKGP000972-1
HKGP001020-1
HKGP001041-1
HKGP001078-1
HKGP001101-1
HKGP001116-1
HKGP001127-1
HKGP001142-1
HKGP001147-1
HKGP001148-1
HKGP001153-1
HKGP001179-1
HKGP001215-1
HKGP001230-1
HKGP001246-1
HKGP001254-1
HKGP001331-1
HKGP001336-1
HKGP001397-1
HKGP001439-1
HKGP001472-1
HKGP001503-1
HKGP001538-1
HKGP001644-1
HKGP004486-1
HKGP001882-1
HKGP001953-1
HKGP001989-1
HKGP001860-1
HKGP002251-1
HKGP002359-1
HKGP002090-1
HKGP002482-1
HKGP002486-1
HKGP002487-1
HKGP002489-1
HKGP002495-1
HKGP002496-1
HKGP002497-1
HKGP002513-1
HKGP002522-1
HKGP002535-1
HKGP002619-1
HKGP002655-1
HKGP002697-1
HKGP002721-1
HKGP002722-1
HKGP002724-1
HKGP002725-1
HKGP002727-1
HKGP002874-1
HKGP002986-1
HKGP002989-1
HKGP002991-1
HKGP003011-1
HKGP003075-1
HKGP003078-2
HKGP003265-1
HKGP003466-1
HKGP003469-1
HKGP003627-1
HKGP003628-1
HKGP003634-1
HKGP003637-1
HKGP003645-1
HKGP003646-1
HKGP003648-1
HKGP003656-1
HKGP003334-1
HKGP004018-1
HKGP003737-1
HKGP007434-1
HKGP001824-1
HKGP000690-1
HKGP000466-1
HKGP000815-1
HKGP000322-1
HKGP000491-1
HKGP000636-1
HKGP000784-1
HKGP000714-1
HKGP000684-1
HKGP000710-1
HKGP000844-1
HKGP000868-1
HKGP000873-1
HKGP000885-1
HKGP000906-1
HKGP000917-1
HKGP000920-1
HKGP000995-1
HKGP001058-1
HKGP001097-1
HKGP001109-1
HKGP001124-1
HKGP001133-1
HKGP001135-1
HKGP001151-1
HKGP001164-1
HKGP001259-1
HKGP001168-1
HKGP001173-1
HKGP001177-1
HKGP001227-1
HKGP001249-1
HKGP001167-1
HKGP001262-1
HKGP001271-1
HKGP001277-1
HKGP001286-1
HKGP001287-1
HKGP001289-1
HKGP001310-1
HKGP001313-1
HKGP001327-1
HKGP001328-1
HKGP001342-1
HKGP001343-1
HKGP001360-1
HKGP001361-1
HKGP001367-1
HKGP001368-1
HKGP001379-1
HKGP001380-1
HKGP001381-1
HKGP001388-1
HKGP001390-1
HKGP001399-1
HKGP001402-1
HKGP001411-1
HKGP001418-1
HKGP001423-1
HKGP001428-1
HKGP001455-1
HKGP001466-1
HKGP001478-1
HKGP001479-1
HKGP001493-1
HKGP001502-1
HKGP001524-1
HKGP001539-1
HKGP001541-1
HKGP001544-1
HKGP001549-1
HKGP001550-1
HKGP001559-1
HKGP001566-1
HKGP001571-1
HKGP001576-1
HKGP001578-1
HKGP001582-1
HKGP001610-1
HKGP001629-1
HKGP001655-1
HKGP001657-1
HKGP001681-1
HKGP001688-1
HKGP001690-1
HKGP001700-1
HKGP001818-1
HKGP001856-1
HKGP001885-1
HKGP001888-1
HKGP001892-1
HKGP001915-1
HKGP001918-1
HKGP001923-1
HKGP001959-1
HKGP001966-1
HKGP001986-1
HKGP001994-1
HKGP001997-1
HKGP002022-1
HKGP002029-1
HKGP002037-1
HKGP002040-1
HKGP002042-1
HKGP002050-1
HKGP002071-1
HKGP002077-1
HKGP002112-1
HKGP002113-1
HKGP002115-1
HKGP002117-1
HKGP002118-1
HKGP002120-1
HKGP002141-1
HKGP002149-1
HKGP002158-1
HKGP002164-1
HKGP002171-1
HKGP002175-1
HKGP002177-1
HKGP002204-1
HKGP002205-1
HKGP002207-1
HKGP002210-1
HKGP002216-1
HKGP002217-1
HKGP002218-1
HKGP002219-1
HKGP002222-1
HKGP002233-1
HKGP002247-1
HKGP002283-1
HKGP002285-1
HKGP002308-1
HKGP002311-1
HKGP002330-1
HKGP002331-1
HKGP002333-1
HKGP002339-1
HKGP002341-1
HKGP002342-1
HKGP002349-1
HKGP002362-1
HKGP002384-1
HKGP002396-1
HKGP002403-1
HKGP002404-1
HKGP002420-1
HKGP002445-1
HKGP002446-1
HKGP002453-1
HKGP002471-1
HKGP002473-1
HKGP002491-1
HKGP002552-1
HKGP002553-1
HKGP002555-1
HKGP002556-1
HKGP002559-1
HKGP002584-1
HKGP002602-1
HKGP002588-1
HKGP002594-1
HKGP002596-1
HKGP002585-1
HKGP002606-1
HKGP002628-1
HKGP002643-1
HKGP002658-1
HKGP002676-1
HKGP002706-1
HKGP002718-1
HKGP002740-1
HKGP002741-1
HKGP002742-1
HKGP002750-1
HKGP002782-1
HKGP002829-1
HKGP002830-1
HKGP002832-1
HKGP002833-1
HKGP002836-1
HKGP002839-1
HKGP002841-1
HKGP002849-1
HKGP002866-1
HKGP002887-1
HKGP002914-1
HKGP002919-1
HKGP002957-1
HKGP002970-1
HKGP002994-1
HKGP002996-1
HKGP003008-1
HKGP003027-1
HKGP003049-1
HKGP003057-1
HKGP003071-1
HKGP003127-1
HKGP003155-1
HKGP003188-1
HKGP003273-1
HKGP003276-1
HKGP003284-1
HKGP003298-1
HKGP003389-1
HKGP003396-1
HKGP003417-1
HKGP003468-1
HKGP003506-1
HKGP003537-1
HKGP003544-1
HKGP003623-1
HKGP003635-1
HKGP003658-1
HKGP003752-1
HKGP003813-1
HKGP004297-1
HKGP003866-1
HKGP003918-1
HKGP004025-1
HKGP004059-1
HKGP004063-1
HKGP004069-1
HKGP004081-1
HKGP010529-1
HKGP004532-1
HKGP004533-1
HKGP004583-1
HKGP004745-1
HKGP004749-1
HKGP004890-1
HKGP004891-1
HKGP004892-1
HKGP004894-1
HKGP004931-1
HKGP004936-1
HKGP004937-1
HKGP004942-1
HKGP005191-1
HKGP005238-1
HKGP006275-1
HKGP006277-1
HKGP006278-1
HKGP006282-1
HKGP006290-1
HKGP006291-1
HKGP006293-1
HKGP006294-1
HKGP006415-1
HKGP006417-1
HKGP007214-1
HKGP007221-1
HKGP007223-1
HKGP007276-1
HKGP007292-1
HKGP007301-1
HKGP007500-1
HKGP007713-1
HKGP008049-1
HKGP008051-1
HKGP008379-1
HKGP008398-1
HKGP008400-1
HKGP008406-1
HKGP008881-1
HKGP008992-1
HKGP009012-1
HKGP009015-1
HKGP009250-1
HKGP009251-1
HKGP009334-1
HKGP009346-1
HKGP009351-1
HKGP009352-1
HKGP009356-1
HKGP009359-1
HKGP010278-1
HKGP010286-1
HKGP010292-1
HKGP010295-1
HKGP010296-1
HKGP010301-1
HKGP003823-1
HKGP011043-1
HKGP000672-1

## Sheet: Fig 1 Panel b - Aggregated Data
Category	Percentage	Count
Diagnostic Testing	0.4	2
Referral	5.6	31
Clinical Trial	17.5	97
Lifestyle Changes	27.1	150
Procedure	38.3	212
Medication	47.2	261
Surveillance	81.7	452
Positive Diagnosis	100	553

## Sheet: Fig 2 Panel a Data
Variant_identifier	Gene	Consequence_Class	Variant_type_master	Variant Type
chr1-17022648-C-T	SDHB	missense	SNV_INDEL	Missense
chr1-17028599-C-T	SDHB	splice_donor	SNV_INDEL	Splice
chr1-17028739-G-C	SDHB	splice_region	SNV_INDEL	Splice
chr1-17033077-C-T	SDHB	missense	SNV_INDEL	Missense
chr1-17044767-A-G	SDHB	missense	SNV_INDEL	Missense
chr1-17044825-G-A	SDHB	nonsense	SNV_INDEL	Stop-gain
chr1-156134454-C-T	LMNA	missense	SNV_INDEL	Missense
chr1-161340628-C-T	SDHC	missense	SNV_INDEL	Missense
chr1-201077014-A-T	CACNA1S	missense	SNV_INDEL	Missense
chr1-201363349-G-A	TNNT2	missense	SNV_INDEL	Missense
chr1-201364335-C-T	TNNT2	missense	SNV_INDEL	Missense
chr1-237627957-A-G	RYR2	missense	SNV_INDEL	Missense
chr1-161323651-CCTCAG-C	SDHC	frameshift	SNV_INDEL	Stop-gain
chr1-161340629-G-A	SDHC	missense	SNV_INDEL	Missense
chr1-237784878-G-A	RYR2	missense	SNV_INDEL	Missense
chr2-21005357-AGCAGCAATGC-A	APOB	frameshift	SNV_INDEL	Stop-gain
chr2-21005734-T-TAATCA	APOB	nonsense	SNV_INDEL	Stop-gain
chr2-21006288-C-T	APOB	missense	SNV_INDEL	Missense
chr2-21006289-G-A	APOB	missense	SNV_INDEL	Missense
chr2-21006393-AT-A	APOB	frameshift	SNV_INDEL	Stop-gain
chr2-21008161-G-A	APOB	nonsense	SNV_INDEL	Stop-gain
chr2-21011257-CTG-C	APOB	frameshift	SNV_INDEL	Stop-gain
chr2-21011793-TC-T	APOB	frameshift	SNV_INDEL	Stop-gain
chr2-47403201-C-T	MSH2	nonsense	SNV_INDEL	Stop-gain
chr2-47475126-C-T	MSH2	nonsense	SNV_INDEL	Stop-gain
chr2-47475202-A-G	MSH2	missense	SNV_INDEL	Missense
chr2-47783469-C-A	MSH6	nonsense	SNV_INDEL	Stop-gain
chr2-47798725-C-T	MSH6	nonsense	SNV_INDEL	Stop-gain
chr2-47798875-C-T	MSH6	nonsense	SNV_INDEL	Stop-gain
chr2-47799013-CAA-C	MSH6	frameshift	SNV_INDEL	Stop-gain
chr2-47799466-C-T	MSH6	nonsense	SNV_INDEL	Stop-gain
chr2-47799617-AAG-A	MSH6	frameshift	SNV_INDEL	Stop-gain
chr2-47799847-A-AT	MSH6	frameshift	SNV_INDEL	Stop-gain
chr2-47799998-C-CA	MSH6	frameshift	SNV_INDEL	Stop-gain
chr2-47800996-C-T	MSH6	nonsense	SNV_INDEL	Stop-gain
chr2-47803449-C-T	MSH6	nonsense	SNV_INDEL	Stop-gain
chr2-47803473-C-T	MSH6	missense	SNV_INDEL	Missense
chr2-47804984-T-TA	MSH6	frameshift	SNV_INDEL	Stop-gain
chr2-47804984-TAG-T	MSH6	frameshift	SNV_INDEL	Stop-gain
chr2-47806596-G-T	MSH6	nonsense	SNV_INDEL	Stop-gain
chr2-96265136-A-G	TMEM127	splice_donor	SNV_INDEL	Splice
chr2-96265376-G-T	TMEM127	nonsense	SNV_INDEL	Stop-gain
chr2-178528273-C-T	TTN	splice_donor	SNV_INDEL	Splice
chr2-178528888-AC-A	TTN	frameshift	SNV_INDEL	Stop-gain
chr2-178530414-CAG-C	TTN	frameshift	SNV_INDEL	Stop-gain
chr2-178530994-TTCACTGTTTTCTACCA-T	TTN	frameshift	SNV_INDEL	Stop-gain
chr2-178531619-A-AGGGTGAGGACTCCACTCGTGTT	TTN	frameshift	SNV_INDEL	Stop-gain
chr2-178532375-CTCAGT-C	TTN	frameshift	SNV_INDEL	Stop-gain
chr2-178532527-TG-T	TTN	frameshift	SNV_INDEL	Stop-gain
chr2-178534263-G-A	TTN	nonsense	SNV_INDEL	Stop-gain
chr2-178538754-AT-A	TTN	frameshift	SNV_INDEL	Stop-gain
chr2-178538757-AC-A	TTN	frameshift	SNV_INDEL	Stop-gain
chr2-178543276-G-A	TTN	nonsense	SNV_INDEL	Stop-gain
chr2-178545462-AC-A	TTN	frameshift	SNV_INDEL	Stop-gain
chr2-178546072-G-A	TTN	nonsense	SNV_INDEL	Stop-gain
chr2-178548460-G-A	TTN	nonsense	SNV_INDEL	Stop-gain
chr2-178550965-A-G	TTN	splice_donor	SNV_INDEL	Splice
chr2-178552084-C-T	TTN	nonsense	SNV_INDEL	Stop-gain
chr2-178552978-ATC-A	TTN	frameshift	SNV_INDEL	Stop-gain
chr2-178553127-T-TTGAA	TTN	frameshift	SNV_INDEL	Stop-gain
chr2-178553397-CTG-C	TTN	splice_acceptor	SNV_INDEL	Splice
chr2-178553556-C-A	TTN	nonsense	SNV_INDEL	Stop-gain
chr2-178554013-CTG-C	TTN	frameshift	SNV_INDEL	Stop-gain
chr2-178557410-C-CTGCTGGCCGGT	TTN	nonsense	SNV_INDEL	Stop-gain
chr2-178557469-C-A	TTN	nonsense	SNV_INDEL	Stop-gain
chr2-178558008-C-A	TTN	nonsense	SNV_INDEL	Stop-gain
chr2-178558009-A-C	TTN	nonsense	SNV_INDEL	Stop-gain
chr2-178560273-T-TA	TTN	frameshift	SNV_INDEL	Stop-gain
chr2-178562091-G-C	TTN	nonsense	SNV_INDEL	Stop-gain
chr2-178573553-G-T	TTN	nonsense	SNV_INDEL	Stop-gain
chr2-178575752-CAG-C	TTN	frameshift	SNV_INDEL	Stop-gain
chr2-178576978-GT-G	TTN	frameshift	SNV_INDEL	Stop-gain
chr2-178580230-C-T	TTN	splice_acceptor	SNV_INDEL	Splice
chr2-178584898-C-T	TTN	nonsense	SNV_INDEL	Stop-gain
chr2-178587350-C-T	TTN	nonsense	SNV_INDEL	Stop-gain
chr2-178589425-TG-T	TTN	frameshift	SNV_INDEL	Stop-gain
chr2-178592652-CAG-C	TTN	frameshift	SNV_INDEL	Stop-gain
chr2-178593338-G-A	TTN	nonsense	SNV_INDEL	Stop-gain
chr2-178600932-G-A	TTN	nonsense	SNV_INDEL	Stop-gain
chr2-178601337-G-A	TTN	nonsense	SNV_INDEL	Stop-gain
chr2-178604269-G-A	TTN	nonsense	SNV_INDEL	Stop-gain
chr2-178609289-G-A	TTN	nonsense	SNV_INDEL	Stop-gain
chr2-178609301-G-A	TTN	nonsense	SNV_INDEL	Stop-gain
chr2-178611934-TC-T	TTN	frameshift	SNV_INDEL	Stop-gain
chr2-178612553-GC-G	TTN	frameshift	SNV_INDEL	Stop-gain
chr2-178612851-G-A	TTN	nonsense	SNV_INDEL	Stop-gain
chr2-178616975-G-GATTTA	TTN	nonsense	SNV_INDEL	Stop-gain
chr2-178617396-CA-C	TTN	frameshift	SNV_INDEL	Stop-gain
chr2-178617862-CTG-C	TTN	nonsense	SNV_INDEL	Stop-gain
chr2-178618722-TAG-T	TTN	frameshift	SNV_INDEL	Stop-gain
chr2-178624475-CAGGTTACAGGA-C	TTN	frameshift	SNV_INDEL	Stop-gain
chr2-178633572-AC-A	TTN	frameshift	SNV_INDEL	Stop-gain
chr2-178689056-G-A	TTN	nonsense	SNV_INDEL	Stop-gain
chr2-178709758-G-A	TTN	nonsense	SNV_INDEL	Stop-gain
chr2-178732888-G-A	TTN	nonsense	SNV_INDEL	Stop-gain
chr2-178779423-C-A	TTN	nonsense	SNV_INDEL	Stop-gain
chr2-178786094-TG-T	TTN	frameshift	SNV_INDEL	Stop-gain
chr2-178792182-C-A	TTN	nonsense	SNV_INDEL	Stop-gain
chr2-178799823-A-G	TTN	splice_donor	SNV_INDEL	Splice
chr2-188991713-T-TTCAA	COL3A1	frameshift	SNV_INDEL	Stop-gain
chr2-188996479-G-A	COL3A1	missense	SNV_INDEL	Missense
chr2-189003982-G-T	COL3A1	missense	SNV_INDEL	Missense
chr2-219421467-A-C	DES	missense	SNV_INDEL	Missense
chr2-178531836-TC-T	TTN	frameshift	SNV_INDEL	Stop-gain
chr2-178532844-G-A	TTN	nonsense	SNV_INDEL	Stop-gain
chr2-178533204-G-A	TTN	nonsense	SNV_INDEL	Stop-gain
chr2-178549989-G-A	TTN	nonsense	SNV_INDEL	Stop-gain
chr2-178572784-CAA-C	TTN	frameshift	SNV_INDEL	Stop-gain
chr2-178587307-T-TA	TTN	frameshift	SNV_INDEL	Stop-gain
chr2-178591700-AG-A	TTN	frameshift	SNV_INDEL	Stop-gain
chr2-178601719-G-C	TTN	nonsense	SNV_INDEL	Stop-gain
chr2-178632314-AC-A	TTN	frameshift	SNV_INDEL	Stop-gain
chr2-178632316-TCG-T	TTN	frameshift	SNV_INDEL	Stop-gain
chr2-178632321-T-TAAATTTAACCA	TTN	frameshift	SNV_INDEL	Stop-gain
chr2-178713370-G-A	TTN	nonsense	SNV_INDEL	Stop-gain
chr2-178735582-G-C	TTN	nonsense	SNV_INDEL	Stop-gain
chr2-178767782-G-A	TTN	nonsense	SNV_INDEL	Stop-gain
chr2-178774206-C-T	TTN	splice_donor	SNV_INDEL	Splice
chr2-178800653-G-A	TTN	nonsense	SNV_INDEL	Stop-gain
chr2-21005466-GA-G	APOB	frameshift	SNV_INDEL	Stop-gain
chr2-21034903-T-C	APOB	splice_acceptor	SNV_INDEL	Splice
chr2-47429812-C-T	MSH2	nonsense	SNV_INDEL	Stop-gain
chr2-47476492-C-T	MSH2	nonsense	SNV_INDEL	Stop-gain
chr2-47478303-G-A	MSH2	missense	SNV_INDEL	Missense
chr2-47798717-T-TA	MSH6	frameshift	SNV_INDEL	Stop-gain
chr2-47801100-CTT-C	MSH6	frameshift	SNV_INDEL	Stop-gain
chr2-47804940-G-T	MSH6	missense	SNV_INDEL	Missense
chr3-10141986-G-T	VHL	nonsense	SNV_INDEL	Stop-gain
chr3-37001053-G-A	MLH1	splice_region	SNV_INDEL	Splice
chr3-37020462-A-T	MLH1	missense	SNV_INDEL	Missense
chr3-37048557-A-G	MLH1	missense	SNV_INDEL	Missense
chr3-38551344-C-T	SCN5A	missense	SNV_INDEL	Missense
chr3-38554303-C-T	SCN5A	missense	SNV_INDEL	Missense
chr3-38557248-C-A	SCN5A	missense	SNV_INDEL	Missense
chr3-38562467-G-A	SCN5A	missense	SNV_INDEL	Missense
chr3-38581016-G-GGC	SCN5A	frameshift	SNV_INDEL	Stop-gain
chr3-38581266-G-A	SCN5A	missense	SNV_INDEL	Missense
chr3-38586037-C-T	SCN5A	missense	SNV_INDEL	Missense
chr3-38613772-C-T	SCN5A	missense	SNV_INDEL	Missense
chr3-38613773-G-A	SCN5A	missense	SNV_INDEL	Missense
chr3-38620885-C-T	SCN5A	missense	SNV_INDEL	Missense
chr3-38557235-CT-C	SCN5A	frameshift	SNV_INDEL	Stop-gain
chr5-112842166-GA-G	APC	frameshift	SNV_INDEL	Stop-gain
chr6-7580622-G-GATAAAAACAAGGAGATAGAAAGGTTAAAACA	DSP	frameshift	SNV_INDEL	Stop-gain
chr6-7579275-C-CT	DSP	frameshift	SNV_INDEL	Stop-gain
chr6-7580388-C-T	DSP	nonsense	SNV_INDEL	Stop-gain
chr6-7580562-C-T	DSP	nonsense	SNV_INDEL	Stop-gain
chr6-7580638-TAGAA-T	DSP	frameshift	SNV_INDEL	Stop-gain
chr7-5986883-G-A	PMS2	nonsense	SNV_INDEL	Stop-gain
chr7-5999266-TG-T	PMS2	frameshift	SNV_INDEL	Stop-gain
chr7-6003986-TTTTC-T	PMS2	frameshift	SNV_INDEL	Stop-gain
chr7-6005994-T-A	PMS2	nonsense	SNV_INDEL	Stop-gain
chr7-128841477-GGA-G	FLNC	frameshift	SNV_INDEL	Stop-gain
chr7-128850050-GC-G	FLNC	frameshift	SNV_INDEL	Stop-gain
chr7-128858474-G-A	FLNC	nonsense	SNV_INDEL	Stop-gain
chr7-150952699-G-A	KCNH2	missense	SNV_INDEL	Missense
chr7-150957504-T-C	KCNH2	splice_acceptor	SNV_INDEL	Splice
chr7-5987066-G-A	PMS2	nonsense	SNV_INDEL	Stop-gain
chr7-6003724-G-A	PMS2	missense	SNV_INDEL	Missense
chr7-6008995-A-C	PMS2	splice_donor	SNV_INDEL	Splice
chr9-127825349-G-GTCCGGGGCCTGCGGGGAGACAGACGCGGATGGAA	ENG	frameshift	SNV_INDEL	Stop-gain
chr9-132910570-C-A	TSC1	splice_donor	SNV_INDEL	Splice
chr10-43114598-G-C	RET	missense	SNV_INDEL	Missense
chr10-43118458-G-C	RET	missense	SNV_INDEL	Missense
chr10-43119548-G-A	RET	missense	SNV_INDEL	Missense
chr10-88939558-C-T	ACTA2	missense	SNV_INDEL	Missense
chr10-119672511-G-A	BAG3	nonsense	SNV_INDEL	Stop-gain
chr10-87864513-G-C	PTEN	missense	SNV_INDEL	Missense
chr10-87933154-G-A	PTEN	missense	SNV_INDEL	Missense
chr10-87952148-G-A	PTEN	missense	SNV_INDEL	Missense
chr11-2572057-G-A	KCNQ1	missense	SNV_INDEL	Missense
chr11-2572970-C-T	KCNQ1	missense	SNV_INDEL	Missense
chr11-2572979-G-T	KCNQ1	missense	SNV_INDEL	Missense
chr11-2585260-C-T	KCNQ1	nonsense	SNV_INDEL	Stop-gain
chr11-2768881-C-T	KCNQ1	nonsense	SNV_INDEL	Stop-gain
chr11-2776032-C-T	KCNQ1	missense	SNV_INDEL	Missense
chr11-2776033-G-A	KCNQ1	missense	SNV_INDEL	Missense
chr11-2777991-G-A	KCNQ1	missense	SNV_INDEL	Missense
chr11-2778014-C-T	KCNQ1	missense	SNV_INDEL	Missense
chr11-2778023-C-T	KCNQ1	nonsense	SNV_INDEL	Stop-gain
chr11-2847858-G-GC	KCNQ1	frameshift	SNV_INDEL	Stop-gain
chr11-32396341-G-A	WT1	missense	SNV_INDEL	Missense
chr11-32416541-C-T	WT1	splice_acceptor	SNV_INDEL	Splice
chr11-47339344-C-A	MYBPC3	nonsense	SNV_INDEL	Stop-gain
chr11-47342611-C-T	MYBPC3	missense	SNV_INDEL	Missense
chr11-47342750-C-T	MYBPC3	splice_region	SNV_INDEL	Splice
chr11-47342909-AG-A	MYBPC3	frameshift	SNV_INDEL	Stop-gain
chr11-47343491-C-T	MYBPC3	splice_donor	SNV_INDEL	Splice
chr11-47343527-C-T	MYBPC3	nonsense	SNV_INDEL	Stop-gain
chr11-64806269-G-C	MEN1	missense	SNV_INDEL	Missense
chr11-64808043-G-T	MEN1	missense	SNV_INDEL	Missense
chr11-64808060-A-G	MEN1	missense	SNV_INDEL	Missense
chr11-64808073-C-T	MEN1	missense	SNV_INDEL	Missense
chr11-64809788-G-A	MEN1	nonsense	SNV_INDEL	Stop-gain
chr11-64809796-AG-A	MEN1	frameshift	SNV_INDEL	Stop-gain
chr11-112087938-GAGTGCAGCACATACACTTGTCACCGA-G	SDHD	frameshift	SNV_INDEL	Stop-gain
chr11-2528023-G-A	KCNQ1	splice_region	SNV_INDEL	Splice
chr11-2847858-GC-G	KCNQ1	frameshift	SNV_INDEL	Stop-gain
chr11-47332896-G-T	MYBPC3	nonsense	SNV_INDEL	Stop-gain
chr12-32792666-TC-T	PKP2	frameshift	SNV_INDEL	Stop-gain
chr12-32796108-C-T	PKP2	splice_donor	SNV_INDEL	Splice
chr12-32821523-G-A	PKP2	nonsense	SNV_INDEL	Stop-gain
chr12-32850787-C-A	PKP2	nonsense	SNV_INDEL	Stop-gain
chr12-32868926-C-T	PKP2	splice_donor	SNV_INDEL	Splice
chr12-32869063-C-G	PKP2	splice_acceptor	SNV_INDEL	Splice
chr12-32877913-G-A	PKP2	nonsense	SNV_INDEL	Stop-gain
chr12-110911176-C-G	MYL2	splice_acceptor	SNV_INDEL	Splice
chr12-110913279-TCAAA-T	MYL2	frameshift	SNV_INDEL	Stop-gain
chr12-110914258-C-A	MYL2	nonsense	SNV_INDEL	Stop-gain
chr12-120978826-G-A	HNF1A	missense	SNV_INDEL	Missense
chr12-120994277-C-G	HNF1A	missense	SNV_INDEL	Missense
chr12-120996568-C-A	HNF1A	missense	SNV_INDEL	Missense
chr12-110914288-G-A	MYL2	nonsense	SNV_INDEL	Stop-gain
chr12-120993519-G-A	HNF1A	splice_acceptor	SNV_INDEL	Splice
chr12-32796284-GGA-G	PKP2	frameshift	SNV_INDEL	Stop-gain
chr12-32868964-TGTATGAAA-T	PKP2	frameshift	SNV_INDEL	Stop-gain
chr13-32316463-G-A	BRCA2	start_lost	SNV_INDEL
chr13-32319151-G-T	BRCA2	nonsense	SNV_INDEL	Stop-gain
chr13-32326560-CT-C	BRCA2	frameshift	SNV_INDEL	Stop-gain
chr13-32329467-CTG-C	BRCA2	frameshift	SNV_INDEL	Stop-gain
chr13-32333108-ACT-A	BRCA2	frameshift	SNV_INDEL	Stop-gain
chr13-32333276-TATAAA-T	BRCA2	frameshift	SNV_INDEL	Stop-gain
chr13-32336694-C-G	BRCA2	nonsense	SNV_INDEL	Stop-gain
chr13-32336794-TC-T	BRCA2	frameshift	SNV_INDEL	Stop-gain
chr13-32336948-GA-G	BRCA2	frameshift	SNV_INDEL	Stop-gain
chr13-32336967-C-G	BRCA2	nonsense	SNV_INDEL	Stop-gain
chr13-32337160-TAAAC-T	BRCA2	frameshift	SNV_INDEL	Stop-gain
chr13-32337177-TG-T	BRCA2	frameshift	SNV_INDEL	Stop-gain
chr13-32337220-CA-C	BRCA2	frameshift	SNV_INDEL	Stop-gain
chr13-32337464-C-T	BRCA2	nonsense	SNV_INDEL	Stop-gain
chr13-32337556-TG-T	BRCA2	frameshift	SNV_INDEL	Stop-gain
chr13-32337952-CTG-C	BRCA2	frameshift	SNV_INDEL	Stop-gain
chr13-32337981-CAG-C	BRCA2	frameshift	SNV_INDEL	Stop-gain
chr13-32338069-GAA-G	BRCA2	frameshift	SNV_INDEL	Stop-gain
chr13-32338997-G-T	BRCA2	nonsense	SNV_INDEL	Stop-gain
chr13-32339518-CAG-C	BRCA2	frameshift	SNV_INDEL	Stop-gain
chr13-32340155-CA-C	BRCA2	frameshift	SNV_INDEL	Stop-gain
chr13-32340202-TGTTA-T	BRCA2	frameshift	SNV_INDEL	Stop-gain
chr13-32340454-A-AC	BRCA2	frameshift	SNV_INDEL	Stop-gain
chr13-32340609-TAATC-T	BRCA2	frameshift	SNV_INDEL	Stop-gain
chr13-32340985-AGTTT-A	BRCA2	frameshift	SNV_INDEL	Stop-gain
chr13-32341100-GC-G	BRCA2	frameshift	SNV_INDEL	Stop-gain
chr13-32341112-CTT-C	BRCA2	frameshift	SNV_INDEL	Stop-gain
chr13-32355076-CA-C	BRCA2	frameshift	SNV_INDEL	Stop-gain
chr13-32355229-AAAAC-A	BRCA2	frameshift	SNV_INDEL	Stop-gain
chr13-32355259-C-CT	BRCA2	frameshift	SNV_INDEL	Stop-gain
chr13-32356508-C-T	BRCA2	nonsense	SNV_INDEL	Stop-gain
chr13-32362595-G-A	BRCA2	nonsense	SNV_INDEL	Stop-gain
chr13-32363266-CTG-C	BRCA2	frameshift	SNV_INDEL	Stop-gain
chr13-32363370-A-T	BRCA2	missense	SNV_INDEL	Missense
chr13-32370490-C-A	BRCA2	nonsense	SNV_INDEL	Stop-gain
chr13-32379885-C-CA	BRCA2	frameshift	SNV_INDEL	Stop-gain
chr13-32398209-TTGTA-T	BRCA2	frameshift	SNV_INDEL	Stop-gain
chr13-48380211-G-A	RB1	missense	SNV_INDEL	Missense
chr13-32316419-CAG-C	BRCA2	splice_acceptor	SNV_INDEL	Splice
chr13-32337091-AGACTT-A	BRCA2	frameshift	SNV_INDEL	Stop-gain
chr13-32340000-C-A	BRCA2	nonsense	SNV_INDEL	Stop-gain
chr13-32340906-AG-A	BRCA2	frameshift	SNV_INDEL	Stop-gain
chr13-32344590-G-T	BRCA2	nonsense	SNV_INDEL	Stop-gain
chr13-32394808-C-T	BRCA2	nonsense	SNV_INDEL	Stop-gain
chr14-23415651-C-T	MYH7	missense	SNV_INDEL	Missense
chr14-23422291-C-T	MYH7	missense	SNV_INDEL	Missense
chr14-23424842-C-T	MYH7	missense	SNV_INDEL	Missense
chr14-23424875-C-T	MYH7	missense	SNV_INDEL	Missense
chr14-23426833-C-T	MYH7	missense	SNV_INDEL	Missense
chr14-23429038-G-A	MYH7	missense	SNV_INDEL	Missense
chr14-23432714-G-A	MYH7	missense	SNV_INDEL	Missense
chr14-23433083-C-T	MYH7	splice_donor	SNV_INDEL	Splice
chr14-23418234-C-T	MYH7	missense	SNV_INDEL	Missense
chr14-23418313-C-T	MYH7	missense	SNV_INDEL	Missense
chr14-23432479-G-A	MYH7	missense	SNV_INDEL	Missense
chr15-34791184-A-G	ACTC1	missense	SNV_INDEL	Missense
chr15-34793280-GC-G	ACTC1	frameshift	SNV_INDEL	Stop-gain
chr15-48420752-A-G	FBN1	missense	SNV_INDEL	Missense
chr15-48427768-G-A	FBN1	missense	SNV_INDEL	Missense
chr15-48452589-G-A	FBN1	missense	SNV_INDEL	Missense
chr15-48505144-A-G	FBN1	missense	SNV_INDEL	Missense
chr15-48526255-T-C	FBN1	missense	SNV_INDEL	Missense
chr15-48452613-G-A	FBN1	missense	SNV_INDEL	Missense
chr15-48495155-G-A	FBN1	missense	SNV_INDEL	Missense
chr16-2071534-C-T	TSC2	missense	SNV_INDEL	Missense
chr16-2082435-G-A	TSC2	splice_acceptor	SNV_INDEL	Splice
chr16-15726937-GCTT-G	MYH11	inframe_deletion	SNV_INDEL	Other
chr16-23614092-C-T	PALB2	splice_acceptor	SNV_INDEL	Splice
chr16-23622997-C-A	PALB2	nonsense	SNV_INDEL	Stop-gain
chr16-23626390-G-C	PALB2	nonsense	SNV_INDEL	Stop-gain
chr16-23630046-A-C	PALB2	nonsense	SNV_INDEL	Stop-gain
chr16-23630471-T-G	PALB2	splice_acceptor	SNV_INDEL	Splice
chr16-23634871-G-A	PALB2	nonsense	SNV_INDEL	Stop-gain
chr16-23634953-CA-C	PALB2	frameshift	SNV_INDEL	Stop-gain
chr16-23635486-AT-A	PALB2	frameshift	SNV_INDEL	Stop-gain
chr16-23636101-TC-T	PALB2	frameshift	SNV_INDEL	Stop-gain
chr16-23637849-C-T	PALB2	splice_donor	SNV_INDEL	Splice
chr16-23637865-G-A	PALB2	nonsense	SNV_INDEL	Stop-gain
chr16-23641111-T-G	PALB2	missense	SNV_INDEL	Missense
chr16-23624082-G-GT	PALB2	frameshift	SNV_INDEL	Stop-gain
chr16-23629214-GA-G	PALB2	frameshift	SNV_INDEL	Stop-gain
chr16-23629897-G-A	PALB2	nonsense	SNV_INDEL	Stop-gain
chr16-23635787-TAG-T	PALB2	frameshift	SNV_INDEL	Stop-gain
chr17-7674180-C-A	TP53	splice_donor	SNV_INDEL	Splice
chr17-7675070-C-T	TP53	missense	SNV_INDEL	Missense
chr17-43063918-T-C	BRCA1	missense	SNV_INDEL	Missense
chr17-43063930-C-T	BRCA1	missense	SNV_INDEL	Missense
chr17-43074498-G-C	BRCA1	nonsense	SNV_INDEL	Stop-gain
chr17-43091462-CTTGA-C	BRCA1	frameshift	SNV_INDEL	Stop-gain
chr17-43091759-CCT-C	BRCA1	frameshift	SNV_INDEL	Stop-gain
chr17-43092185-CTTCT-C	BRCA1	frameshift	SNV_INDEL	Stop-gain
chr17-43092316-AG-A	BRCA1	frameshift	SNV_INDEL	Stop-gain
chr17-43092760-TTAAC-T	BRCA1	frameshift	SNV_INDEL	Stop-gain
chr17-43094022-CTTTAA-C	BRCA1	frameshift	SNV_INDEL	Stop-gain
chr17-43099850-TAG-T	BRCA1	frameshift	SNV_INDEL	Stop-gain
chr17-43057075-C-G	BRCA1	missense	SNV_INDEL	Missense
chr17-43094566-GC-G	BRCA1	frameshift	SNV_INDEL	Stop-gain
chr17-43095852-T-A	BRCA1	nonsense	SNV_INDEL	Stop-gain
chr17-43104262-C-A	BRCA1	splice_acceptor	SNV_INDEL	Splice
chr18-31070776-G-A	DSC2	nonsense	SNV_INDEL	Stop-gain
chr18-31082378-G-GT	DSC2	frameshift	SNV_INDEL	Stop-gain
chr18-31093645-T-C	DSC2	splice_acceptor	SNV_INDEL	Splice
chr18-31519921-AG-A	DSG2	frameshift	SNV_INDEL	Stop-gain
chr18-31521244-G-A	DSG2	splice_donor	SNV_INDEL	Splice
chr18-31522115-GC-G	DSG2	frameshift	SNV_INDEL	Stop-gain
chr18-31535413-G-T	DSG2	splice_donor	SNV_INDEL	Splice
chr18-31546425-C-A	DSG2	nonsense	SNV_INDEL	Stop-gain
chr18-31592974-G-A	TTR	missense	SNV_INDEL	Missense
chr18-31595211-T-C	TTR	missense	SNV_INDEL	Missense
chr18-31595245-A-G	TTR	missense	SNV_INDEL	Missense
chr18-31598655-G-A	TTR	missense	SNV_INDEL	Missense
chr19-11102741-G-A	LDLR	missense	SNV_INDEL	Missense
chr19-11105420-G-A	LDLR	missense	SNV_INDEL	Missense
chr19-11107436-G-A	LDLR	missense	SNV_INDEL	Missense
chr19-11110697-G-A	LDLR	missense	SNV_INDEL	Missense
chr19-11110714-G-A	LDLR	missense	SNV_INDEL	Missense
chr19-11113286-G-A	LDLR	missense	SNV_INDEL	Missense
chr19-11113307-C-T	LDLR	missense	SNV_INDEL	Missense
chr19-11113329-C-T	LDLR	missense	SNV_INDEL	Missense
chr19-11113332-T-G	LDLR	missense	SNV_INDEL	Missense
chr19-11113337-C-T	LDLR	missense	SNV_INDEL	Missense
chr19-11113338-G-A	LDLR	missense	SNV_INDEL	Missense
chr19-11113376-G-A	LDLR	missense	SNV_INDEL	Missense
chr19-11113608-G-A	LDLR	missense	SNV_INDEL	Missense
chr19-11113650-G-A	LDLR	missense	SNV_INDEL	Missense
chr19-11116198-A-G	LDLR	missense	SNV_INDEL	Missense
chr19-11116874-G-A	LDLR	missense	SNV_INDEL	Missense
chr19-11116900-C-T	LDLR	missense	SNV_INDEL	Missense
chr19-11116936-C-T	LDLR	missense	SNV_INDEL	Missense
chr19-11116937-G-A	LDLR	missense	SNV_INDEL	Missense
chr19-38440829-C-T	RYR1	missense	SNV_INDEL	Missense
chr19-38455471-C-T	RYR1	missense	SNV_INDEL	Missense
chr19-38585027-G-A	RYR1	missense	SNV_INDEL	Missense
chr19-55154094-C-T	TNNI3	missense	SNV_INDEL	Missense
chr19-55154095-G-A	TNNI3	missense	SNV_INDEL	Missense
chr19-55154743-C-G	TNNI3	missense	SNV_INDEL	Missense
chr19-11105587-C-G	LDLR	missense	SNV_INDEL	Missense
chr19-11110738-G-A	LDLR	missense	SNV_INDEL	Missense
chr19-11129511-A-G	LDLR	splice_acceptor	SNV_INDEL	Splice
chr19-38499670-C-T	RYR1	missense	SNV_INDEL	Missense
chr19-38577955-G-A	RYR1	missense	SNV_INDEL	Missense
chr19-55151881-C-T	TNNI3	missense	SNV_INDEL	Missense
chrX-38367332-G-A	OTC	missense	SNV_INDEL	Missense
chrX-38403711-G-A	OTC	missense	SNV_INDEL	Missense
chrX-101398481-C-T	GLA	missense	SNV_INDEL	Missense
chrX-101401740-C-T	GLA	missense	SNV_INDEL	Missense
chrX-101401752-C-T	GLA	missense	SNV_INDEL	Missense
chrX-101403845-C-T	GLA	missense	SNV_INDEL	Missense
chrX-101407767-T-G	GLA	missense	SNV_INDEL	Missense
chr10:88456054-89196888	ACTA2	Deletion	SV_CNV	Other
chr17:43033229-43051892	BRCA1	Deletion	SV_CNV	Other
chr17:43078439-43140674	BRCA1	Deletion	SV_CNV	Other
chr19:11108406-11118056	LDLR	Duplication	SV_CNV	Other
chr2:47382462-47411928	MSH2	Deletion	SV_CNV	Other
chr2:47432167-47448934	MSH2	Deletion	SV_CNV	Other
chr2:47470436-47497642	MSH2	Deletion	SV_CNV	Other
chr12:32890970-32913880	PKP2	Complex	SV_CNV	Other
chr7:5661345-6001519	PMS2	Deletion	SV_CNV	Other
chr7:5993717-5996409	PMS2	Deletion	SV_CNV	Other
chr2:96251325-96256078	TMEM127	Deletion	SV_CNV	Other
chr2:96263310-96269896	TMEM127	Deletion	SV_CNV	Other

## Sheet: Fig 2 Panel b Data
Related_Disease	Gene	MOI	CHI_HKGP_Gene_Carrier_Frequency
Cardiovascular	TTN	AD	0.0047
Cardiovascular	SCN5A	AD	0.0046
Cardiovascular	LDLR	AD	0.0041
Cancer	BRCA2	AD	0.0033
Cardiovascular	DSG2	AD	0.0024
Cardiovascular	APOB	AD	0.0022
Cancer	PALB2	AD	0.0017
Cancer	BRCA1	AD	0.0013
Cancer	MSH6	AD	0.0011
Cardiovascular	PKP2	AD	0.001
Cardiovascular	KCNQ1	AD	0.0009
Cardiovascular	MYH7	AD	0.0008
Cardiovascular	MYBPC3	AD	0.0007
Cancer	RB1	AD	0.0006
Cancer	PMS2	AD	0.0006
Cancer	MSH2	AD	0.0005
Cardiovascular	FBN1	AD	0.0004
Cancer	MEN1	AD	0.0004
Cancer	RET	AD	0.0004
Cancer	SDHB	AD	0.0004
Cancer	MLH1	AD	0.0004
Cardiovascular	GLA	XL	0.0004
Miscellaneous	TTR	AD	0.0004
Cardiovascular	FLNC	AD	0.0003
Cardiovascular	TNNI3	AD	0.0003
Cardiovascular	DSC2	AD	0.0003
Cardiovascular	MYL2	AD	0.0003
Cancer	WT1	AD	0.0003
Cardiovascular	DSP	AD	0.0003
Miscellaneous	RYR1	AD	0.0003
Miscellaneous	HNF1A	AD	0.0003
Cancer	TMEM127	AD	0.0002
Cancer	VHL	AD	0.0002
Cardiovascular	LMNA	AD	0.0002
Cancer	APC	AD	0.0002
Cancer	TP53	AD	0.0002
Cancer	TSC2	AD	0.0002
Cancer	PTEN	AD	0.0002
Cancer	SDHC	AD	0.0002
Cardiovascular	KCNH2	AD	0.0002
Cardiovascular	COL3A1	AD	0.0002
Cardiovascular	TNNT2	AD	0.0002
Cancer	SDHD	AD	0.0001
Cardiovascular	DES	AD	0.0001
Cardiovascular	ACTA2	AD	0.0001
Cardiovascular	RYR2	AD	0.0001
Cardiovascular	ACTC1	AD	0.0001
Cancer	TSC1	AD	0.0001
Cardiovascular	BAG3	AD	0.0001
Cardiovascular	MYH11	AD	0.0001
Metabolic	OTC	XL	0.0001
Miscellaneous	ENG	AD	0.0001
Miscellaneous	CACNA1S	AD	0.0001
Cancer	SMAD4	AD	0
Cancer	BMPR1A	AD	0
Cancer	STK11	AD	0
Cancer	NF2	AD	0
Cancer	SDHAF2	AD	0
Cancer	MAX	AD	0
Cardiovascular	RBM20	AD	0
Cardiovascular	TNNC1	AD	0
Cardiovascular	CALM2	AD	0
Cardiovascular	CALM3	AD	0
Cardiovascular	CALM1	AD	0
Cardiovascular	TGFBR2	AD	0
Cardiovascular	SMAD3	AD	0
Cardiovascular	PCSK9	AD	0
Cardiovascular	TPM1	AD	0
Cardiovascular	MYL3	AD	0
Cardiovascular	PRKAG2	AD	0
Cardiovascular	TGFBR1	AD	0
Cardiovascular	TMEM43	AD	0
Miscellaneous	ACVRL1	AD	0

## Sheet: Fig 2 Panel c Data
Related_Disease	Gene	MOI	Chinese	East_Asian	European	African
Cardiovascular	TTN	AD	0.0047	0.0066	0.0012
Cardiovascular	SCN5A	AD	0.0046	0.0007	0.0001	0.0009
Cardiovascular	LDLR	AD	0.0041	0.0016	0.0014	0.0029
Cancer	BRCA2	AD	0.0033	0.005	0.0077	0.0019
Cardiovascular	DSG2	AD	0.0024	0.0009	0.0001
Cardiovascular	APOB	AD	0.0022	0.0013	0.0001	0.0002
Cancer	PALB2	AD	0.0017	0.0008	0.0022	0.0014
Cancer	BRCA1	AD	0.0013	0.002	0.0028	0.001
Cancer	MSH6	AD	0.0011	0.0008	0.0011
Cardiovascular	PKP2	AD	0.001	0.0004	0.0024	0.0014
Cardiovascular	KCNQ1	AD	0.0009	0.0005	0.0054
Cardiovascular	MYH7	AD	0.0008	0.0011	0.0004	0.0005
Cardiovascular	MYBPC3	AD	0.0007	0.0013	0.0041	0.0007
Cancer	RB1	AD	0.0006	0	0.0001
Cancer	PMS2	AD	0.0006	0.0004	0.001	0.0005
Cancer	MSH2	AD	0.0005	0.0001	0.0002
Cardiovascular	FBN1	AD	0.0004	0.0004	0.0007
Cancer	MEN1	AD	0.0004	0	0.0001
Cancer	RET	AD	0.0004	0.0004	0.0008
Cancer	SDHB	AD	0.0004	0	0.0001
Cancer	MLH1	AD	0.0004	0.0009	0
Cardiovascular	GLA	XL	0.0004	0	0.0002
Miscellaneous	TTR	AD	0.0004	0
Cardiovascular	FLNC	AD	0.0003	0.0003	0.0004
Cardiovascular	TNNI3	AD	0.0003	0.0012	0
Cardiovascular	DSC2	AD	0.0003	0.0008	0
Cardiovascular	MYL2	AD	0.0003	0	0
Cancer	WT1	AD	0.0003	0	0
Cardiovascular	DSP	AD	0.0003	0.0003	0.0002
Miscellaneous	RYR1	AD	0.0003	0.0048	0.0005	0.0007
Miscellaneous	HNF1A	AD	0.0003	0	0.0003
Cancer	TMEM127	AD	0.0002	0	0.0001
Cancer	VHL	AD	0.0002	0	0.0001
Cardiovascular	LMNA	AD	0.0002	0.0004	0.0001
Cancer	APC	AD	0.0002	0	0.0002
Cancer	TP53	AD	0.0002	0	0.0004
Cancer	TSC2	AD	0.0002	0.0008	0.0001
Cancer	PTEN	AD	0.0002	0.0003	0.0001
Cancer	SDHC	AD	0.0002	0.0001	0
Cardiovascular	KCNH2	AD	0.0002	0.0007	0.0002
Cardiovascular	COL3A1	AD	0.0002	0	0.0002
Cardiovascular	TNNT2	AD	0.0002	0.0013	0
Cancer	SDHD	AD	0.0001	0.0001	0
Cardiovascular	DES	AD	0.0001	0
Cardiovascular	ACTA2	AD	0.0001	0	0
Cardiovascular	RYR2	AD	0.0001	0	0
Cardiovascular	ACTC1	AD	0.0001	0	0
Cancer	TSC1	AD	0.0001	0.0001	0.0001
Cardiovascular	BAG3	AD	0.0001	0
Cardiovascular	MYH11	AD	0.0001	0.0001	0
Metabolic	OTC	XL	0.0001	0.0003	0
Miscellaneous	ENG	AD	0.0001	0.0001	0.0001
Miscellaneous	CACNA1S	AD	0.0001	0.0003	0
Cancer	SMAD4	AD	0	0.0001	0
Cancer	BMPR1A	AD	0	0	0
Cancer	STK11	AD	0	0	0
Cancer	NF2	AD	0	0.0001	0
Cancer	SDHAF2	AD	0	0	0
Cancer	MAX	AD	0	0	0
Cardiovascular	RBM20	AD	0	0
Cardiovascular	TNNC1	AD	0	0
Cardiovascular	CALM2	AD	0	0
Cardiovascular	CALM3	AD	0	0
Cardiovascular	CALM1	AD	0	0
Cardiovascular	TGFBR2	AD	0	0.0001	0.0006
Cardiovascular	SMAD3	AD	0	0.0001	0.0002
Cardiovascular	PCSK9	AD	0	0	0
Cardiovascular	TPM1	AD	0	0	0
Cardiovascular	MYL3	AD	0	0.0015	0
Cardiovascular	PRKAG2	AD	0	0	0
Cardiovascular	TGFBR1	AD	0	0	0
Cardiovascular	TMEM43	AD	0	0	0
Miscellaneous	ACVRL1	AD	0	0.0005	0.0001

## Sheet: Fig 2 Panel d Data
Gene	MOI	Related_Disease	Chinese	East_Asian	European	African
SCN5A	AD	Cardiovascular	0.00470949	0.00066916	0.0001	0.00087348
LDLR	AD	Cardiovascular	0.00405235	0.001606	0.0014	0.00288247
DSG2	AD	Cardiovascular	0.00235475	0.00093683	9e-05
APOB	AD	Cardiovascular	0.0021357	0.00133833	5e-05	0.0001747
TTN	AD	Cardiovascular	0.00449044	0.00655782	0.00117

## Sheet: Fig 3 Panel a Data
gene	is_xlinked	carrier_count_hkgi	sample_size_hkgi	carrier_rate_hkgi	carrier_rate_CI_Lower_hkgi	carrier_rate_CI_Upper_hkgi	acmg_tier_hkgi
HBA1/HBA2	FALSE	1738	18065	0.09621	0.0919081	0.100508	tier_1
HBB	FALSE	547	18065	0.03028	0.0277808	0.0327783	tier_1
SMN1	FALSE	309	18065	0.0171	0.0152141	0.0189957	tier_1
CFTR	FALSE	70	18065	0.00387	0.00296892	0.00478087	tier_1
GJB2	FALSE	4045	18065	0.22391	0.217835	0.229993	tier_2
ATP7B	FALSE	398	18065	0.02203	0.0198911	0.024172	tier_2
SLC26A4	FALSE	355	18065	0.01965	0.0176272	0.0216753	tier_2
PAH	FALSE	252	18065	0.01395	0.0122394	0.0156599	tier_2
CYP21A2	FALSE	232	18065	0.01284	0.0112006	0.0144844	tier_2
USH2A	FALSE	207	18065	0.01146	0.00990662	0.0130106	tier_2
CEP290	FALSE	157	18065	0.00869	0.00733732	0.0100444	tier_2
MMUT	FALSE	136	18065	0.00753	0.00626788	0.00878886	tier_2
TYR	FALSE	133	18065	0.00736	0.00611569	0.00860891	tier_2
OCA2	FALSE	100	18065	0.00554	0.00445362	0.00661751	tier_2
GAA	FALSE	95	18065	0.00526	0.00420409	0.00631348	tier_2
PMM2	FALSE	88	18065	0.00487	0.00385601	0.00588659	tier_2
G6PC1	FALSE	83	18065	0.00459	0.00360836	0.00558068	tier_2
BCKDHB	FALSE	67	18065	0.00371	0.00282241	0.00459525	tier_2
AHI1	FALSE	56	18065	0.0031	0.00228927	0.00391056	tier_2
NPHS1	FALSE	53	18065	0.00293	0.00214515	0.00372255	tier_2
COL7A1	FALSE	52	18065	0.00288	0.00209725	0.00365974	tier_2
DYNC2H1	FALSE	51	18065	0.00282	0.00204942	0.00359685	tier_2
ACADM	FALSE	48	18065	0.00266	0.00190639	0.00340775	tier_2
ALDOB	FALSE	46	18065	0.00255	0.00181145	0.00328127	tier_2
SMPD1	FALSE	33	18065	0.00183	0.00120405	0.00244942	tier_2
CPT2	FALSE	32	18065	0.00177	0.00115818	0.00238458	tier_2
FKTN	FALSE	29	18065	0.00161	0.00102152	0.00218911	tier_2
ABCC8	FALSE	28	18065	0.00155	0.000976301	0.00212362	tier_2
DHCR7	FALSE	28	18065	0.00155	0.000976301	0.00212362	tier_2
ASPA	FALSE	27	18065	0.00149	0.000931267	0.00205794	tier_2
FMO3	FALSE	135	18065	0.00747	0.00621713	0.00872889	tier_3
AIRE	FALSE	96	18065	0.00531	0.00425394	0.00637435	tier_3
MMACHC	FALSE	95	18065	0.00526	0.00420409	0.00631348	tier_3
PKHD1	FALSE	95	18065	0.00526	0.00420409	0.00631348	tier_3
ALPL	FALSE	84	18065	0.00465	0.00365782	0.00564193	tier_3
CLCN1	FALSE	80	18065	0.00443	0.00346019	0.00539671	tier_3
AGXT	FALSE	79	18065	0.00437	0.00341088	0.00533531	tier_3
CYP27A1	FALSE	70	18065	0.00387	0.00296892	0.00478087	tier_3
CC2D2A	FALSE	64	18065	0.00354	0.00267634	0.00440918	tier_3
ASL	FALSE	57	18065	0.00316	0.00233745	0.0039731	tier_3
SLC37A4	FALSE	54	18065	0.00299	0.00219313	0.00378529	tier_3
ARSA	FALSE	51	18065	0.00282	0.00204942	0.00359685	tier_3
BBS2	FALSE	51	18065	0.00282	0.00204942	0.00359685	tier_3
BTD	FALSE	50	18065	0.00277	0.00200167	0.0035339	tier_3
ACADVL	FALSE	48	18065	0.00266	0.00190639	0.00340775	tier_3
GNPTAB	FALSE	42	18065	0.00232	0.00162263	0.00302725	tier_3
FKRP	FALSE	41	18065	0.00227	0.00157566	0.0029635	tier_3
PCDH15	FALSE	37	18065	0.00205	0.00138889	0.00270743	tier_3
GBA1	FALSE	32	18065	0.00177	0.00115818	0.00238458	tier_3
IDUA	FALSE	29	18065	0.00161	0.00102152	0.00218911	tier_3
RARS2	FALSE	26	18065	0.00144	0.000886427	0.00199207	tier_3
ACAT1	FALSE	26	18065	0.00144	0.000886427	0.00199207	tier_3
MCPH1	FALSE	25	18065	0.00138	0.000841791	0.00192599	tier_3
EVC2	FALSE	25	18065	0.00138	0.000841791	0.00192599	tier_3
SLC26A2	FALSE	24	18065	0.00133	0.000797374	0.0018597	tier_3
MVK	FALSE	24	18065	0.00133	0.000797374	0.0018597	tier_3
GALT	FALSE	24	18065	0.00133	0.000797374	0.0018597	tier_3
POLG	FALSE	24	18065	0.00133	0.000797374	0.0018597	tier_3
PRF1	FALSE	22	18065	0.00122	0.000709247	0.0017264	tier_3
CYP27B1	FALSE	21	18065	0.00116	0.000665571	0.00165937	tier_3
MCCC2	FALSE	21	18065	0.00116	0.000665571	0.00165937	tier_3

## Sheet: Fig 3 Panel b Raw Data
gene	acmg_tier	carrier_rate	Population
GJB2	tier_2_GJB2	0.22391	Chinese
GJB2	tier_2_GJB2	0.163669	East Asian
HBB	tier_2	0.124365	African
FLG	tier_4	0.102608	European
HBA1/HBA2	tier_1_HBA1/2	0.09621	Chinese
G6PD	tier_4	0.07516	Chinese
FLG	tier_4	0.067546	East Asian
FLG	tier_4	0.06482	Chinese
GJB2	tier_2_GJB2	0.059205	European
FLG	tier_4	0.057922	African
CYP21A2	tier_2	0.05747	European
CD36	tier_4	0.0533462	East Asian
CD36	tier_4	0.0527	Chinese
ABCA4	tier_4	0.044709	African
CFTR	tier_1	0.044078	European
C6	tier_4	0.04365	African
ABCA4	tier_4	0.042964	European
CYP21A2	tier_2	0.042714	African
DUOX2	tier_4	0.03653	Chinese
USH2A	tier_2	0.035784	European
SLC45A2	tier_4	0.032594	East Asian
HBB	tier_1	0.03028	Chinese
SERPINB7	tier_4	0.02873	Chinese
SERPINB7	tier_4	0.026284	East Asian
MPO	tier_4	0.026173	European
SLC25A13	tier_4	0.02613	Chinese
PAH	tier_2	0.025344	European
DUOX2	tier_4	0.023187	East Asian
ATP7B	tier_2	0.02203	Chinese
GALC	tier_4	0.020941	East Asian
SLC26A4	tier_2	0.020803	East Asian
CYP21A2	tier_2	0.020684	East Asian
DHCR7	tier_2	0.020461	European
ABCA4	tier_4	0.02032	Chinese
SRD5A2	tier_4	0.0202	Chinese
SPG7	tier_4	0.020199	European
IL36RN	tier_4	0.020085	East Asian
POLG	tier_3	0.020078	European
GALC	tier_4	0.02004	Chinese
TYR	tier_2	0.019874	European
PADI3	tier_4	0.01968	African
ABCA4	tier_4	0.019674	East Asian
SLC26A4	tier_2	0.01965	Chinese
PRORP	tier_4	0.019502	African
MAN2C1	tier_4	0.018609	European
GAA	tier_2	0.01839	European
SPTA1	tier_4	0.018056	European
MUTYH	tier_4	0.017963	European
CFTR	tier_1	0.017887	African
FGG	tier_4	0.017821	European
PADI3	tier_4	0.01773	European
UBA5	tier_4	0.017418	African
ACADM	tier_2	0.017315	European
GJB2	tier_2_GJB2	0.017245	African
SMN1	tier_1	0.0171	Chinese
SRD5A2	tier_4	0.016604	East Asian
SLC25A13	tier_4	0.016597	East Asian
ACADS	tier_4	0.016557	African
USH2A	tier_2	0.016236	East Asian
SLC22A5	tier_4	0.01605	Chinese
SLC22A12	tier_4	0.015872	East Asian
HBB	tier_1	0.015824	East Asian
VWF	tier_4	0.015698	European
ATP7B	tier_2	0.015417	East Asian
MEI1	tier_4	0.015385	African
PMM2	tier_2	0.015229	European
SBDS	tier_4	0.015077	East Asian
ABCC6	tier_4	0.015076	East Asian
OCA2	tier_2	0.015056	European
C2	tier_4	0.015054	European
ATP7B	tier_2	0.014142	European
ACSF3	tier_4	0.014122	European
OCA2	tier_2	0.013981	African
TNFRSF13B	tier_4	0.013968	European
PAH	tier_2	0.01395	Chinese
USH2A	tier_2	0.013927	African
TYRP1	tier_4	0.013636	African
PGAM2	tier_4	0.013567	African
SLC12A3	tier_4	0.013228	East Asian
EYS	tier_4	0.013119	East Asian
EYS	tier_4	0.01306	Chinese
ALDOB	tier_2	0.012908	European
CYP21A2	tier_2	0.01284	Chinese
MPZL2	tier_4	0.012722	East Asian
PNLDC1	tier_4	0.012649	African
SLC26A4	tier_2	0.012556	European
SPINK1	tier_4	0.012358	East Asian
CD36	tier_4	0.012333	African
ABCC6	tier_4	0.01223	Chinese
FTCD	tier_4	0.012229	European
KIAA0586	tier_4	0.012204	European
SLC45A2	tier_4	0.012197	African
GAA	tier_2	0.012155	African
SLC22A5	tier_4	0.011965	East Asian
MSH4	tier_4	0.01195	East Asian
SI	tier_4	0.011849	European
GNRHR	tier_4	0.011763	European
BSCL2	tier_4	0.01157	East Asian
SLC7A9	tier_4	0.011556	European
DUOX2	tier_4	0.011531	European
USH2A	tier_2	0.01146	Chinese
ANO5	tier_4	0.011128	European
HERC2	tier_4	0.011102	African
ABCG5	tier_4	0.01107	Chinese
MAD1L1	tier_4	0.010848	European
CLCN1	tier_3	0.010821	European
ABCA3	tier_3	0.010731	European
TMPRSS3	tier_4	0.010702	European
SLC22A5	tier_4	0.010527	European
TXNL4A	tier_4	0.010516	European
PAH	tier_2	0.010435	East Asian
SBDS	tier_4	0.010357	European
PRKRA	tier_4	0.01002	Chinese
SLC12A3	tier_4	0.009977	European
ETFDH	tier_4	0.00991	Chinese
PKLR	tier_4	0.009881	European
SNORD118	tier_4	0.009791	European
DPYS	tier_4	0.009656	East Asian
ETFDH	tier_4	0.009637	East Asian
PRKN	tier_4	0.009586	European
DMGDH	tier_4	0.009474	African
PLG	tier_4	0.009469	European
EYS	tier_4	0.009404	African
FOXL2	tier_4	0.009295	East Asian
ABCG5	tier_4	0.009286	East Asian
LIPH	tier_4	0.009267	East Asian
POLG	tier_3	0.009251	African
RP1L1	tier_4	0.00918	East Asian
DUOX2	tier_4	0.00916	African
ABCC6	tier_4	0.009086	European
C6	tier_4	0.009057	European
ABCC6	tier_4	0.009055	African
SLC3A1	tier_4	0.008984	European
DAAM2	tier_4	0.008861	African
PYGM	tier_4	0.00882	European
GALT	tier_3	0.008808	African
HOGA1	tier_4	0.00875	Chinese
CEP290	tier_2	0.00869	Chinese
GALT	tier_3	0.008586	European
CRB1	tier_4	0.008527	African
ALPL	tier_3	0.008492	East Asian
CYP24A1	tier_4	0.008437	European
CNGB3	tier_3	0.008431	European
SLC12A3	tier_4	0.00819	Chinese
SERPINA1	tier_4	0.008143	European
MYO15A	tier_4	0.008106	East Asian
DNHD1	tier_4	0.008098	East Asian
POLRMT	tier_4	0.008068	European
ASL	tier_3	0.007969	European
M1AP	tier_4	0.007938	European
TGM5	tier_4	0.00791	European
NAGA	tier_2	0.00782	European
IDUA	tier_3	0.007802	European
DNHD1	tier_4	0.007799	African
DMGDH	tier_4	0.00777	East Asian
CYP2R1	tier_4	0.007746	African
MYO15A	tier_4	0.00769	Chinese
SLC6A19	tier_4	0.00765	European
TRIOBP	tier_4	0.00758	Chinese
PKHD1	tier_3	0.007558	European
MMUT	tier_2	0.00753	Chinese
POLR3A	tier_4	0.007496	European
FMO3	tier_3	0.00747	Chinese
ACADSB	tier_4	0.00747	Chinese
DNHD1	tier_4	0.007467	European
ACADVL	tier_3	0.007451	European
SPTA1	tier_4	0.007415	African
TYR	tier_2	0.00736	Chinese
TYR	tier_2	0.007359	East Asian
DUOXA2	tier_4	0.007335	East Asian
CYP27A1	tier_3	0.007329	East Asian
DNAH11	tier_4	0.0072	Chinese
PEX1	tier_4	0.0072	Chinese
PRF1	tier_3	0.007171	African
SPG7	tier_4	0.00708	African
CEP290	tier_2	0.007062	European
MPZL2	tier_4	0.00703	Chinese
LPL	tier_4	0.006943	East Asian
SNORD118	tier_4	0.006933	East Asian
PAH	tier_2	0.006899	African
MPIG6B	tier_4	0.006845	African
AVIL	tier_4	0.00679	African
TXNL4A	tier_4	0.006643	African
COL18A1	tier_4	0.00662	African
DUOXA2	tier_4	0.00648	Chinese
GIMAP5	tier_4	0.006409	European
MVK	tier_3	0.00638	European
BBS1	tier_3	0.006349	European
WRN	tier_4	0.00626	Chinese
RPGRIP1L	tier_4	0.006248	East Asian
LAMA5	tier_4	0.006183	East Asian
FMO3	tier_3	0.006181	East Asian
ACADSB	tier_4	0.00617	East Asian
GAA	tier_2	0.006168	East Asian
F7	tier_4	0.00614	Chinese
LAMA3	tier_4	0.00614	Chinese
TYR	tier_2	0.006125	African
TTC29	tier_4	0.006117	African
UPB1	tier_4	0.006116	European
HOGA1	tier_4	0.006056	European
ARSA	tier_3	0.006028	European
CAPN3	tier_4	0.00598	Chinese
TH	tier_4	0.00598	Chinese
AP4S1	tier_4	0.005961	European
BTD	tier_3	0.00594	European
GYG1	tier_4	0.005909	European
CEP290	tier_2	0.005884	African
DHCR7	tier_2	0.005874	African
CRB1	tier_4	0.005851	European
CAPN3	tier_4	0.005794	European
PROC	tier_4	0.005781	East Asian
TTLL5	tier_4	0.00578	East Asian
OXR1	tier_4	0.00578	East Asian
EYS	tier_4	0.005767	European
ADAMTSL4	tier_4	0.00565	European
SBDS	tier_4	0.005585	African
SLC26A4	tier_2	0.005549	African
OCA2	tier_2	0.00554	Chinese
RMRP	tier_4	0.005528	European
PMM2	tier_2	0.005495	African
ALPL	tier_3	0.00547	European
PMFBP1	tier_4	0.005419	East Asian
UGT1A1	tier_4	0.005414	East Asian
GCDH	tier_4	0.005412	African
GCDH	tier_4	0.00541	East Asian
CAPN3	tier_4	0.005409	East Asian
VWF	tier_4	0.005403	East Asian
ADSS1	tier_4	0.005401	East Asian
ACSF3	tier_4	0.0054	East Asian
PMM2	tier_2	0.005398	East Asian
GPNMB	tier_4	0.005393	East Asian
SLC25A20	tier_4	0.00537	Chinese
TEX15	tier_4	0.005331	European
CPT2	tier_2	0.005322	European
AIRE	tier_3	0.00531	Chinese
C6	tier_4	0.00531	Chinese
GCDH	tier_4	0.00531	Chinese
CNGA1	tier_4	0.005291	European
F8	tier_3	0.005282	East Asian
DYSF	tier_4	0.005261	African
GAA	tier_2	0.00526	Chinese
MMACHC	tier_3	0.00526	Chinese
PKHD1	tier_3	0.00526	Chinese
TTLL5	tier_4	0.00526	Chinese
TPO	tier_4	0.00526	Chinese
MMP20	tier_4	0.005233	European
AGXT	tier_3	0.005207	African
SPINK5	tier_4	0.0052	Chinese
SLC26A2	tier_3	0.005178	European
RAPSN	tier_4	0.005176	European
MEFV	tier_4	0.00515	Chinese
C8B	tier_4	0.005149	European
FIG4	tier_4	0.005146	European
IQCE	tier_4	0.005145	European
ZFP36L2	tier_4	0.005112	East Asian
MSH2	tier_4	0.005059	European
ALMS1	tier_4	0.005025	East Asian
PROS1	tier_4	0.005015	East Asian
MMUT	tier_2	0.005011	East Asian
KDM5B	tier_4	0.005011	East Asian
MMACHC	tier_3	0.00501	East Asian
BRCA2	tier_4	0.005008	East Asian
RNASEH2B	tier_3	0.004999	European
LDLR	tier_4	0.00498	Chinese
GCDH	tier_4	0.004979	European
BTD	tier_3	0.004967	African
PEX1	tier_4	0.00494	European
FANCM	tier_4	0.00494	European
NTHL1	tier_4	0.00494	European
AGXT	tier_3	0.004909	European
SGSH	tier_4	0.004909	European
SLC12A3	tier_4	0.004878	African
PMM2	tier_2	0.00487	Chinese
PTS	tier_4	0.00487	Chinese
MMACHC	tier_3	0.004822	European
SUN5	tier_4	0.00482	Chinese
KIF26A	tier_4	0.004794	European
AGT	tier_4	0.00476	Chinese
F11	tier_4	0.00476	Chinese
ST3GAL5	tier_4	0.00476	Chinese
VWF	tier_4	0.004721	African
ALOXE3	tier_4	0.004675	European
MPO	tier_4	0.004672	African
MUTYH	tier_4	0.004672	African
ALPL	tier_3	0.00465	Chinese
TGM1	tier_4	0.00465	Chinese
TSHR	tier_4	0.004647	East Asian
DCC	tier_4	0.004633	East Asian
IFT74	tier_4	0.004633	East Asian
HOGA1	tier_4	0.004629	East Asian
CFTR	tier_1	0.004627	East Asian
LDLR	tier_4	0.004625	East Asian
HKDC1	tier_4	0.004617	East Asian
CNGA3	tier_4	0.004616	European
G6PC1	tier_2	0.00459	Chinese
TSHR	tier_4	0.00459	Chinese
MMUT	tier_2	0.004542	African
FKRP	tier_3	0.004542	European
TTN	tier_4	0.00454	Chinese
CNGA3	tier_4	0.004529	African
SNORD118	tier_4	0.004525	African
SLC34A3	tier_4	0.004503	European
ATP7B	tier_2	0.004484	African
KLK4	tier_4	0.004472	African
AIRE	tier_3	0.004442	European
MYO7A	tier_4	0.00444	European
CLCN1	tier_3	0.00443	Chinese
COL7A1	tier_2	0.004411	European
CPLANE1	tier_4	0.004411	European
CNGB1	tier_4	0.00439	African
AGXT	tier_3	0.00437	Chinese
TMEM107	tier_4	0.00437	Chinese
KLHL40	tier_4	0.00437	Chinese
RPGRIP1L	tier_4	0.00437	Chinese
DNAAF19	tier_4	0.004351	European
APTX	tier_4	0.004332	African
DOHH	tier_4	0.004326	European
DNAH5	tier_4	0.004322	European
SHQ1	tier_4	0.004322	European
PRKDC	tier_4	0.004268	European
LPL	tier_4	0.00426	Chinese
MYO7A	tier_4	0.00426	Chinese
HEXB	tier_4	0.004251	East Asian
NEB	tier_4	0.004246	East Asian
GALNT3	tier_4	0.004245	African
CRB2	tier_4	0.004245	European
AIRE	tier_3	0.004242	East Asian
MUTYH	tier_4	0.004241	East Asian
ACADVL	tier_3	0.00424	East Asian
ACADM	tier_2	0.004237	African
P3H1	tier_4	0.004234	African
WNT10A	tier_4	0.004234	European
RNU4ATAC	tier_4	0.004234	European
AFG2B	tier_4	0.004234	European
MCCC1	tier_4	0.004231	East Asian
FANCA	tier_4	0.00421	Chinese
ACAD8	tier_4	0.00421	Chinese
TTN	tier_4	0.004207	European
RPE65	tier_4	0.004197	African
CPT2	tier_2	0.004191	African
TMEM260	tier_4	0.004188	African
NR2E3	tier_4	0.004177	European
SLC3A1	tier_4	0.004165	African
HLCS	tier_4	0.00415	Chinese
COASY	tier_4	0.004138	African
LOXHD1	tier_4	0.004125	European
TGM1	tier_4	0.004118	European
CIROP	tier_4	0.004058	European
FANCA	tier_4	0.004057	European
NDUFB3	tier_4	0.00403	European
SURF1	tier_4	0.004028	European
CYP1B1	tier_4	0.004027	European
NEB	tier_4	0.004003	European
PPA2	tier_4	0.004	European
ATM	tier_4	0.003999	European
HFE	tier_4	0.00399	Chinese
LIPA	tier_4	0.00394	European
TMEM126B	tier_4	0.00394	European
ERCC2	tier_2	0.003923	European
RECQL4	tier_4	0.003922	African
AGPAT2	tier_4	0.003903	African
DOK7	tier_4	0.003903	European
CFTR	tier_1	0.00387	Chinese
CYP27A1	tier_3	0.00387	Chinese
PCCB	tier_4	0.003866	East Asian
YY1AP1	tier_4	0.003865	East Asian
DDC	tier_4	0.003863	East Asian
DYSF	tier_4	0.003861	East Asian
OTOG	tier_4	0.003859	East Asian
DHCR7	tier_2	0.003858	East Asian
PLA2G6	tier_4	0.003857	East Asian
SLC7A9	tier_4	0.003856	East Asian
CYP1B1	tier_4	0.003855	East Asian
BBS2	tier_3	0.003854	East Asian
PEX1	tier_4	0.003852	East Asian
MEFV	tier_4	0.003851	East Asian
TRPM1	tier_4	0.00385	East Asian
HGD	tier_4	0.003822	European
VWF	tier_4	0.00382	Chinese
UGT1A1	tier_4	0.00382	Chinese
CCDC39	tier_4	0.003804	African
C5	tier_4	0.003804	African
GBE1	tier_2	0.003797	European
OXCT1	tier_4	0.003794	European
CAPN3	tier_4	0.003772	African
DYNC2H1	tier_2	0.003766	European
HADHA	tier_4	0.003765	European
TSEN54	tier_4	0.003736	European
ACSF3	tier_4	0.003733	African
BCKDHB	tier_2	0.00371	Chinese
LIG4	tier_4	0.003708	African
COL4A3	tier_4	0.003705	European
TPP1	tier_4	0.003705	European
DAAM2	tier_4	0.003676	European
LZTR1	tier_4	0.003669	African
BBS10	tier_4	0.003647	European
NPC1	tier_4	0.003646	European
PKHD1	tier_3	0.003624	African
CNGB1	tier_4	0.003617	European
LAMB3	tier_4	0.003616	European
AGRN	tier_4	0.003607	East Asian
RYR1	tier_4	0.003605	European
RMRP	tier_4	0.0036	Chinese
CRB1	tier_4	0.0036	Chinese
HEXA	tier_2	0.003587	European
CFAP251	tier_4	0.003587	European
CPLANE1	tier_4	0.003569	African
FGG	tier_4	0.003561	African
MAN2C1	tier_4	0.003561	African
RMRP	tier_4	0.003554	African
CC2D2A	tier_3	0.00354	Chinese
IGHMBP2	tier_4	0.00354	Chinese
NEB	tier_4	0.00354	Chinese
COX20	tier_4	0.00354	Chinese
ARSA	tier_3	0.003524	African
MYO7A	tier_4	0.003522	African
SAG	tier_4	0.003514	African
ACAT1	tier_3	0.003506	East Asian
FKRP	tier_3	0.0035	East Asian
SUOX	tier_4	0.00349	Chinese
ACADS	tier_4	0.003483	East Asian
AGXT	tier_3	0.003481	East Asian
TGM1	tier_4	0.00348	East Asian
OTOF	tier_4	0.00348	East Asian
PREPL	tier_4	0.003476	East Asian
ST3GAL5	tier_4	0.003474	East Asian
HFE	tier_4	0.003474	East Asian
SUN5	tier_4	0.003472	East Asian
SLC25A15	tier_4	0.003472	East Asian
CNGA3	tier_4	0.003471	East Asian
DNAH11	tier_4	0.00347	European
ATG7	tier_4	0.00347	European
VPS13B	tier_4	0.003467	East Asian
IQCB1	tier_4	0.003462	East Asian
PATL2	tier_4	0.003462	East Asian
TPO	tier_4	0.003442	European
LAMA2	tier_4	0.003441	European
IVD	tier_4	0.00344	European
PIGG	tier_4	0.00344	European
NMNAT1	tier_4	0.003439	European
ASS1	tier_4	0.003381	European
OTOG	tier_4	0.003381	European
AKR1D1	tier_4	0.00338	Chinese
PCCB	tier_4	0.003372	African
DBH	tier_4	0.003353	European
MCCC2	tier_3	0.003352	European
ADAMTS13	tier_4	0.003351	European
MYO15A	tier_4	0.003324	European
SLC22A5	tier_4	0.003323	African
KIAA0586	tier_4	0.003323	African
CC2D2A	tier_3	0.003322	European
CFAP44	tier_4	0.003322	African
ALDOB	tier_2	0.00332	African
DDC	tier_4	0.00332	Chinese
SCARF2	tier_4	0.00332	Chinese
SLC40A1	tier_4	0.00332	Chinese
ACADS	tier_4	0.00332	Chinese
HMGCS2	tier_4	0.00332	Chinese
ACADVL	tier_3	0.003304	African
ATM	tier_4	0.003283	African
DNAH8	tier_4	0.003271	European
TMPRSS15	tier_4	0.003265	European
G6PC1	tier_2	0.003264	European
NADSYN1	tier_4	0.003263	European
TGM1	tier_4	0.003234	African
DNAJC30	tier_4	0.003234	European
CNGA3	tier_4	0.00321	Chinese
MCCC1	tier_4	0.00321	Chinese
BRCA2	tier_4	0.003206	European
PTPRQ	tier_4	0.003189	African
ADA	tier_4	0.003185	African
ALG6	tier_4	0.003183	European
PYGM	tier_4	0.003179	African
RNASEH2A	tier_4	0.003178	African
CDHR1	tier_4	0.003178	African
NLRP7	tier_4	0.003177	African
ANGPTL3	tier_4	0.003176	African
TMEM67	tier_4	0.003176	European
TRIT1	tier_4	0.003175	European
ASL	tier_3	0.00316	Chinese
DYSF	tier_4	0.00316	Chinese
COLQ	tier_4	0.00316	Chinese
SH3TC2	tier_4	0.003146	European
OTOG	tier_4	0.003144	African
PRKRA	tier_4	0.00314	East Asian
BRCA2	tier_4	0.003136	African
FTCD	tier_4	0.00313	African
TXNL4A	tier_4	0.00313	East Asian
SPG11	tier_4	0.003116	European
GLB1	tier_4	0.003116	European
NPHS2	tier_4	0.003116	European
GMPPB	tier_4	0.003116	European
EIF2B2	tier_4	0.003115	East Asian
TPO	tier_4	0.003114	East Asian
CCNO	tier_4	0.003104	East Asian
ATM	tier_4	0.003102	East Asian
AHI1	tier_2	0.0031	Chinese
TMPRSS3	tier_4	0.0031	Chinese
SKIC3	tier_4	0.0031	Chinese
BCHE	tier_4	0.003094	East Asian
CYP7B1	tier_4	0.003091	East Asian
CNGB1	tier_4	0.003091	East Asian
CTH	tier_4	0.003091	East Asian
PCDH15	tier_3	0.00309	East Asian
AHI1	tier_2	0.003089	East Asian
NPHS1	tier_2	0.003088	European
IGHMBP2	tier_4	0.003087	East Asian
RNU4ATAC	tier_4	0.003087	East Asian
ABCC2	tier_4	0.003087	European
PKHD1	tier_3	0.003086	East Asian
NTRK1	tier_4	0.003086	East Asian
CUBN	tier_4	0.003085	East Asian
CPT2	tier_2	0.003083	East Asian
GNE	tier_4	0.003083	East Asian
ERCC6	tier_4	0.003081	East Asian
DYNC2H1	tier_2	0.00304	African
MYO15A	tier_4	0.00304	African
FANCA	tier_4	0.002991	African
SLC37A4	tier_3	0.00299	Chinese
CPLANE1	tier_4	0.00299	Chinese
COQ4	tier_4	0.00299	Chinese
ALB	tier_4	0.002986	African
CYP11B1	tier_4	0.002975	African
CYP7B1	tier_4	0.002971	European
HBB	tier_2	0.002969	European
ABCG8	tier_4	0.002969	European
GBA1	tier_3	0.002947	African
SLC6A19	tier_4	0.002946	African
DNAH1	tier_4	0.00294	African
NPHS1	tier_2	0.00293	Chinese
RCBTB1	tier_4	0.00293	Chinese
ATM	tier_4	0.00293	Chinese
BLM	tier_4	0.00293	Chinese
OTOF	tier_4	0.00293	Chinese
GDF1	tier_4	0.002919	European
NBAS	tier_4	0.002913	European
BCHE	tier_4	0.002912	European
NIPAL4	tier_4	0.002911	European
NRCAM	tier_4	0.002911	European
SELENON	tier_4	0.002899	African
DOK7	tier_4	0.002898	African
LDLR	tier_4	0.002896	African
RYR1	tier_4	0.002896	African
AGL	tier_4	0.002895	African
MAP3K20	tier_4	0.002893	African
ADAMTS13	tier_4	0.002889	African
RECQL4	tier_4	0.002885	European
LDLR	tier_4	0.002882	European
B3GLCT	tier_4	0.002882	European
WFS1	tier_4	0.002881	European
PEX7	tier_4	0.002881	European
COL7A1	tier_2	0.00288	Chinese
TMC1	tier_4	0.00288	Chinese
GALNS	tier_4	0.002853	European
MPZL2	tier_4	0.002852	European
DNAH5	tier_4	0.002848	African
ABCC2	tier_4	0.002847	African
SCARF2	tier_4	0.002822	East Asian
CUBN	tier_4	0.002822	European
EIF3F	tier_4	0.002822	European
DYNC2H1	tier_2	0.00282	Chinese
ARSA	tier_3	0.00282	Chinese
BBS2	tier_3	0.00282	Chinese
NPHP3	tier_4	0.00282	Chinese
CDH23	tier_4	0.0028	African
MTFMT	tier_4	0.002795	European
SELENON	tier_4	0.002787	European
BTD	tier_3	0.00277	Chinese
HPS6	tier_4	0.00277	Chinese
HPS3	tier_4	0.00277	Chinese
DYSF	tier_4	0.002767	European
CR2	tier_4	0.002765	European
TMC1	tier_4	0.002764	European
CHRNG	tier_4	0.002764	European
ASS1	tier_4	0.002751	African
HEXA	tier_2	0.00275	African
ELP2	tier_4	0.002745	African
TMPRSS3	tier_4	0.002744	African
MRPS34	tier_4	0.002742	European
MMUT	tier_2	0.002735	European
MPL	tier_4	0.002735	European
OBSL1	tier_4	0.002728	East Asian
F8	tier_3	0.002726	European
SLC22A12	tier_4	0.00271	Chinese
ALMS1	tier_4	0.00271	Chinese
CDH23	tier_4	0.00271	Chinese
ASL	tier_3	0.002709	East Asian
MC4R	tier_4	0.002705	East Asian
COL6A3	tier_4	0.002705	European
NEB	tier_4	0.002704	African
DNAH5	tier_4	0.002704	East Asian
MDFIC	tier_4	0.002703	East Asian
ADSL	tier_4	0.002702	East Asian
GCNT2	tier_4	0.002702	East Asian
PINK1	tier_4	0.002701	East Asian
NDUFAF5	tier_4	0.002701	East Asian
RYR1	tier_4	0.002701	East Asian
ARSA	tier_3	0.0027	East Asian
DNAH11	tier_4	0.0027	East Asian
CYP17A1	tier_4	0.0027	East Asian
G6PC1	tier_2	0.002699	East Asian
ASL	tier_3	0.002699	African
WRN	tier_4	0.002698	East Asian
SLCO2A1	tier_4	0.002698	East Asian
RMRP	tier_4	0.002697	East Asian
SLC25A19	tier_4	0.002697	East Asian
RCBTB1	tier_4	0.002696	East Asian
CRB1	tier_4	0.002695	East Asian
ACADSB	tier_4	0.002693	African
MKS1	tier_4	0.002677	European
GNPTAB	tier_3	0.002676	European
ACADS	tier_4	0.002676	European
CYP27A1	tier_3	0.002675	European
IGHMBP2	tier_4	0.002675	European
KIRREL1	tier_4	0.002675	European
ACADM	tier_2	0.00266	Chinese
ACADVL	tier_3	0.00266	Chinese
BBS7	tier_4	0.00266	Chinese
CTSF	tier_4	0.00266	Chinese
PINK1	tier_4	0.00266	Chinese
CC2D2A	tier_3	0.002652	African
CYP27A1	tier_3	0.00265	African
PRKRA	tier_4	0.00265	European
SEC23B	tier_4	0.002647	European
ADA2	tier_4	0.002646	European
SYNE4	tier_4	0.002646	European
VPS13B	tier_4	0.002617	European
RAD50	tier_4	0.002611	African
SI	tier_4	0.002604	African
MMACHC	tier_3	0.002603	African
PROC	tier_4	0.0026	Chinese
SLC3A1	tier_4	0.0026	Chinese
NAGLU	tier_4	0.002588	European
SGCA	tier_4	0.002588	European
PPT1	tier_4	0.002588	European
BLM	tier_4	0.002559	European
PRKN	tier_4	0.002553	African
PKLR	tier_4	0.002553	African
ALDOB	tier_2	0.00255	Chinese
HSD17B3	tier_4	0.002529	European
MVK	tier_3	0.002507	African
PLG	tier_4	0.002501	African
F7	tier_4	0.002501	European
ADGRV1	tier_4	0.00249	Chinese
NAGLU	tier_4	0.00249	Chinese
ASS1	tier_4	0.00249	Chinese
PIGN	tier_4	0.00249	Chinese
LMBRD1	tier_4	0.002477	European
NPHP1	tier_4	0.002471	African
ALOX12B	tier_4	0.00247	European
ASPM	tier_4	0.002463	African
AAAS	tier_4	0.002457	African
BBS1	tier_3	0.002455	African
TAC3	tier_4	0.002455	African
ASPM	tier_4	0.002445	European
TRNT1	tier_4	0.002441	European
MYBPC3	tier_4	0.002441	European
FMO3	tier_3	0.00244	European
GALNS	tier_4	0.00244	Chinese
WFS1	tier_4	0.00244	Chinese
NDUFAF8	tier_4	0.00244	European
TSPEAR	tier_4	0.002414	European
FAH	tier_3	0.002413	European
COL4A3	tier_4	0.002413	African
CUBN	tier_4	0.002413	African
SRD5A2	tier_4	0.002412	African
UNC13D	tier_4	0.002411	European
HEXB	tier_4	0.002411	European
DNAI1	tier_4	0.002411	European
RNU7-1	tier_4	0.002411	European
EXOSC3	tier_4	0.00241	European
GNRHR	tier_4	0.002408	African
ABCA3	tier_3	0.002406	African
SLC29A3	tier_4	0.00238	Chinese
SURF1	tier_4	0.00238	Chinese
IVD	tier_4	0.002363	African
HOGA1	tier_4	0.002362	African
SMPD1	tier_2	0.002353	European
AGL	tier_4	0.002353	European
HBA1/HBA2	tier_1_HBA1/2	0.002331	East Asian
CPS1	tier_4	0.00233	East Asian
TH	tier_4	0.002328	East Asian
PTS	tier_4	0.002326	East Asian
IBA57	tier_4	0.002326	East Asian
ETFDH	tier_4	0.002323	European
MEFV	tier_4	0.002323	European
POLR3B	tier_4	0.002323	European
GNPTAB	tier_3	0.00232	Chinese
TCAP	tier_4	0.00232	Chinese
NEU1	tier_4	0.00232	Chinese
SH3TC2	tier_4	0.00232	Chinese
SBDS	tier_4	0.00232	Chinese
SLC38A8	tier_4	0.00232	Chinese
DNAH1	tier_4	0.00232	East Asian
MYO7A	tier_4	0.002318	East Asian
SMPD1	tier_2	0.002317	East Asian
LAMA2	tier_4	0.002317	African
PDE6B	tier_4	0.002317	African
DPH1	tier_4	0.002316	East Asian
ZSWIM7	tier_4	0.002315	East Asian
SLC4A1	tier_4	0.002314	East Asian
CR2	tier_4	0.002314	East Asian
DNAH9	tier_4	0.002314	East Asian
PLEKHG2	tier_4	0.002314	East Asian
TMPRSS15	tier_4	0.002314	East Asian
SLC26A2	tier_3	0.002313	East Asian
DBT	tier_4	0.002313	African
TMPRSS3	tier_4	0.002313	East Asian
SAG	tier_4	0.002313	East Asian
SPG11	tier_4	0.002313	East Asian
ERCC5	tier_4	0.002313	East Asian
HGD	tier_4	0.002313	East Asian
RNU4ATAC	tier_4	0.002312	African
HMGCS2	tier_4	0.002312	East Asian
CDH23	tier_4	0.002312	East Asian
ALDH7A1	tier_4	0.002312	East Asian
NEK1	tier_4	0.002312	East Asian
PITRM1	tier_4	0.002312	East Asian
GNPTAB	tier_3	0.002311	East Asian
HLCS	tier_4	0.002311	East Asian
BRCA1	tier_4	0.00231	East Asian
SERPINB8	tier_4	0.002309	African
HPS3	tier_4	0.002309	East Asian
CNGA1	tier_4	0.002309	East Asian
SUOX	tier_4	0.002308	East Asian
GRHPR	tier_4	0.002308	East Asian
BRIP1	tier_4	0.002308	East Asian
CC2D2A	tier_3	0.002307	East Asian
TRIP4	tier_4	0.002306	East Asian
KPTN	tier_4	0.002295	European
SDR9C7	tier_4	0.002294	European
GRM6	tier_4	0.002273	European
FKRP	tier_3	0.00227	Chinese
GNE	tier_4	0.00227	Chinese
DPYD	tier_4	0.00227	Chinese
MKS1	tier_4	0.00227	Chinese
SLC25A15	tier_4	0.00227	Chinese
EIF2B2	tier_4	0.00227	Chinese
OTOF	tier_4	0.002268	African
OTOGL	tier_4	0.002266	European
NPHP4	tier_4	0.002265	African
GP9	tier_4	0.002265	European
VWA1	tier_4	0.002265	European
ACADSB	tier_4	0.002264	European
ADSL	tier_4	0.002264	European
C2	tier_4	0.002262	African
PIGN	tier_4	0.002246	East Asian
CTC1	tier_4	0.002236	European
PHKB	tier_4	0.002235	European
IDUA	tier_3	0.002229	African
TTN	tier_4	0.002221	African
RP1	tier_4	0.00222	African
COL17A1	tier_4	0.002219	African
ANO5	tier_4	0.002219	African
MPV17	tier_4	0.002218	African
CHKB	tier_4	0.00221	Chinese
DHODH	tier_4	0.002205	European
COX20	tier_4	0.002178	European
ALDH7A1	tier_4	0.002177	European
FANCC	tier_2	0.002176	European
CDH23	tier_4	0.002176	European
AFG2A	tier_4	0.002176	European
COL7A1	tier_2	0.002174	African
ALMS1	tier_4	0.002173	African
VPS13B	tier_4	0.002173	African
ERCC2	tier_2	0.002172	African
CLCN1	tier_3	0.002172	African
RARS2	tier_3	0.00217	African
CNGA1	tier_4	0.00217	African
FANCC	tier_2	0.002168	African
MCCC1	tier_4	0.002167	African
SLC39A4	tier_4	0.002166	African
STAC3	tier_4	0.002165	African
DOCK8	tier_4	0.00216	Chinese
NDUFAF5	tier_4	0.00216	Chinese
OTOG	tier_4	0.00216	Chinese
TCIRG1	tier_4	0.00216	Chinese
ANO10	tier_2	0.002157	European
CHRNE	tier_2	0.002148	European
NPHP3	tier_4	0.002147	European
AIPL1	tier_4	0.002146	European
ECHS1	tier_4	0.002146	European
PKD1L1	tier_4	0.002146	European
MAN2B1	tier_4	0.002139	European
MYO18B	tier_4	0.002125	African
CHRNG	tier_4	0.002122	African
PIGN	tier_4	0.002118	European
CFAP410	tier_4	0.002117	European
PLA2G6	tier_4	0.0021	Chinese
IVD	tier_4	0.0021	Chinese
VPS13B	tier_4	0.0021	Chinese
ALDH7A1	tier_4	0.0021	Chinese
SLC12A1	tier_4	0.0021	Chinese
SLC45A2	tier_4	0.002088	European
SLC17A5	tier_4	0.002088	European
ALG1	tier_4	0.002087	European
MOCOS	tier_4	0.002087	European
LOXHD1	tier_4	0.002078	African
CEP164	tier_4	0.002077	African
DNAH11	tier_4	0.002076	African
RPGRIP1L	tier_4	0.002076	African
GSS	tier_4	0.002076	African
C8B	tier_4	0.002075	African
GLDC	tier_4	0.002062	European
OSGEP	tier_4	0.002058	European
BRCA1	tier_4	0.002058	European
PCDH15	tier_3	0.00205	Chinese
SLC34A3	tier_4	0.00205	Chinese
PYGL	tier_4	0.00205	Chinese
NEK1	tier_4	0.00205	Chinese
RPE65	tier_4	0.00205	Chinese
NPHS1	tier_2	0.002032	African
RARS2	tier_3	0.002029	European
BRIP1	tier_4	0.002029	European
PALB2	tier_4	0.002028	African
RAG1	tier_4	0.002028	European
WDR35	tier_4	0.00202613	African
GALNS	tier_4	0.002026	African
RNU7-1	tier_4	0.002022	African
PRKDC	tier_4	0.002021	African
MAD1L1	tier_4	0.002021	African
RAD50	tier_4	0.002002	European
CCDC40	tier_4	0.002001	European
PNKP	tier_4	0.002	European
RSPH1	tier_4	0.002	European
RARS1	tier_4	0.002	European
COASY	tier_4	0.002	European
POMT1	tier_4	0.001999	European
BCS1L	tier_4	0.001999	European
CABP2	tier_4	0.001999	European
GPNMB	tier_4	0.001999	European
LZTR1	tier_4	0.001999	European
CNGB3	tier_3	0.001996	African
DOK7	tier_4	0.00199	Chinese
ERCC6	tier_4	0.00199	Chinese
LAMA2	tier_4	0.00199	Chinese
DNAH5	tier_4	0.00199	Chinese
RAD50	tier_4	0.00199	Chinese
COL4A4	tier_4	0.00199	Chinese
COL18A1	tier_4	0.00199	Chinese
CYP1B1	tier_4	0.00199	Chinese
CAPN1	tier_4	0.001979	African
GLDC	tier_4	0.001978	African
TYMP	tier_4	0.001978	African
POLR3A	tier_4	0.001974	African
PROM1	tier_4	0.001974	European
SERPINA1	tier_4	0.001973	African
TNFRSF13B	tier_4	0.001973	African
GPX4	tier_4	0.001955	East Asian
CEP164	tier_4	0.00195	East Asian
GRM6	tier_4	0.001945	East Asian
ALMS1	tier_4	0.001941	European
NTRK1	tier_4	0.00194	Chinese
CLRN1	tier_4	0.00194	Chinese
NPC1	tier_4	0.00194	Chinese
FARS2	tier_4	0.00194	Chinese
PCCB	tier_4	0.00194	Chinese
EIF2B5	tier_4	0.00194	European
GOSR2	tier_4	0.00194	European
ADAMTSL4	tier_4	0.001935	African
CYP2U1	tier_4	0.001935	East Asian
OCA2	tier_2	0.001934	East Asian
EVC2	tier_3	0.001934	East Asian
LZTR1	tier_4	0.001934	East Asian
APOB	tier_4	0.001933	East Asian
PDE6B	tier_4	0.001933	East Asian
PNPLA1	tier_4	0.001933	East Asian
COL7A1	tier_2	0.001932	East Asian
ALDOB	tier_2	0.001932	East Asian
PRF1	tier_3	0.001931	East Asian
ODAD2	tier_4	0.001931	African
ACAD8	tier_4	0.001931	East Asian
TMC1	tier_4	0.001931	East Asian
HEPACAM	tier_4	0.001931	East Asian
ABCC2	tier_4	0.001931	East Asian
MFRP	tier_4	0.001931	East Asian
SBF1	tier_4	0.001931	East Asian
SYNE1	tier_4	0.001931	East Asian
WWOX	tier_4	0.00193	East Asian
NGLY1	tier_4	0.00193	East Asian
CHRNG	tier_4	0.00193	East Asian
TBC1D24	tier_4	0.00193	East Asian
B4GALT7	tier_4	0.00193	East Asian
ANO5	tier_4	0.00193	East Asian
TIAM1	tier_4	0.00193	East Asian
DYNC2H1	tier_2	0.001929	East Asian
NPC1	tier_4	0.001929	African
ECEL1	tier_4	0.001929	African
CPLANE1	tier_4	0.001929	East Asian
NPC1	tier_4	0.001929	East Asian
GFM1	tier_4	0.001929	East Asian
NDUFS1	tier_4	0.001929	East Asian
DNAH8	tier_4	0.001929	East Asian
BTD	tier_3	0.001928	East Asian
F7	tier_4	0.001928	East Asian
C6	tier_4	0.001928	East Asian
BLM	tier_4	0.001928	East Asian
PCCA	tier_4	0.001928	East Asian
SERPINA1	tier_4	0.001928	East Asian
MERTK	tier_4	0.001928	East Asian
CFI	tier_4	0.001928	East Asian
SDHB	tier_4	0.001928	East Asian
GBA1	tier_3	0.001927	East Asian
GALT	tier_3	0.001927	East Asian
COQ4	tier_4	0.001927	East Asian
AGL	tier_4	0.001927	East Asian
ZMPSTE24	tier_4	0.001927	East Asian
FCSK	tier_4	0.001927	East Asian
ERCC8	tier_4	0.001926	East Asian
CERKL	tier_4	0.001926	East Asian
NPHS1	tier_2	0.001925	East Asian
KLHL40	tier_4	0.001925	East Asian
AKR1D1	tier_4	0.001925	East Asian
MSTO1	tier_4	0.001925	East Asian
MYBPC3	tier_4	0.001925	East Asian
GALC	tier_4	0.001914	European
DOCK6	tier_4	0.001913	European
BCKDHB	tier_2	0.001912	European
RPE65	tier_4	0.001911	European
EARS2	tier_4	0.001911	European
BCKDHA	tier_4	0.001911	European
PAPSS2	tier_4	0.001911	European
F8	tier_3	0.001896	African
AHI1	tier_2	0.001884	European
EVC2	tier_3	0.001884	African
MYBPC3	tier_4	0.001883	African
SMPD1	tier_2	0.001882	African
FAM161A	tier_4	0.001882	European
HGD	tier_4	0.00188	African
NEK8	tier_4	0.00188	Chinese
CCNO	tier_4	0.00188	Chinese
HPGD	tier_4	0.00188	Chinese
SGCA	tier_4	0.001879	African
LOXHD1	tier_4	0.001875	East Asian
COL18A1	tier_4	0.00187	European
CERKL	tier_4	0.001853	European
ARSB	tier_4	0.001853	European
GPR179	tier_4	0.001852	European
CPAP	tier_4	0.001852	European
POMGNT1	tier_4	0.001852	European
SERPINC1	tier_4	0.001852	European
TTC21A	tier_4	0.001852	European
GALC	tier_4	0.001834	African
BCS1L	tier_4	0.001834	African
ECHS1	tier_4	0.001833	African
FIG4	tier_4	0.001831	African
SMPD1	tier_2	0.00183	Chinese
IFT172	tier_4	0.00183	Chinese
TYRP1	tier_4	0.00183	Chinese
ABCB11	tier_4	0.00183	Chinese
PYGM	tier_4	0.00183	Chinese
SEC23B	tier_4	0.00183	Chinese
CYP17A1	tier_4	0.00183	Chinese
TMEM67	tier_4	0.00183	Chinese
ABCA12	tier_4	0.00183	Chinese
EARS2	tier_4	0.00183	Chinese
COQ8A	tier_4	0.00183	European
DSC3	tier_4	0.001828	African
SLCO2A1	tier_4	0.001828	African
WRN	tier_4	0.001824	European
XRCC4	tier_4	0.001824	European
ERCC6	tier_4	0.001823	European
PIGL	tier_4	0.001823	European
ERCC3	tier_4	0.001823	European
RP1L1	tier_4	0.001803	European
TYMP	tier_4	0.001794	European
FKBP14	tier_4	0.001794	European
MCCC1	tier_4	0.001793	European
PMS2	tier_4	0.001789	European
HMGCS2	tier_4	0.001786	African
MPDZ	tier_4	0.001785	African
FYCO1	tier_4	0.001781	African
SLC7A9	tier_4	0.001781	African
CTNS	tier_4	0.001771	European
CPT2	tier_2	0.00177	Chinese
GBA1	tier_3	0.00177	Chinese
RPGRIP1	tier_4	0.00177	Chinese
PROS1	tier_4	0.00177	Chinese
LAMC3	tier_4	0.00177	Chinese
ELAC2	tier_4	0.00177	Chinese
GLA	tier_3	0.001758	East Asian
MAN2B1	tier_4	0.001755	African
NPHS2	tier_4	0.001739	African
FANCM	tier_4	0.001738	African
BRIP1	tier_4	0.001738	African
AIRE	tier_3	0.001737	African
SLC25A20	tier_4	0.001737	African
POR	tier_4	0.001735	European
PDE6A	tier_4	0.001735	European
AARS2	tier_4	0.001735	European
FLVCR1	tier_4	0.001735	European
CLRN1	tier_4	0.001734	African
GCNT2	tier_4	0.001734	African
IFT140	tier_4	0.001734	European
AAAS	tier_4	0.001734	European
EXOSC9	tier_4	0.001731	African
ASPM	tier_4	0.00172	Chinese
GPAA1	tier_4	0.00172	Chinese
COL4A3	tier_4	0.00172	Chinese
CSPP1	tier_4	0.00172	Chinese
TBCD	tier_4	0.00172	Chinese
LIG4	tier_4	0.00172	Chinese
GBA1	tier_3	0.001706	European
ADGRV1	tier_4	0.001706	European
STRC	tier_4	0.001706	European
STRA6	tier_4	0.001706	European
CLDN14	tier_4	0.001705	European
MYH7	tier_4	0.001705	European
TG	tier_4	0.001705	European
MSH3	tier_4	0.001698	African
BLM	tier_4	0.001693	African
SACS	tier_4	0.00169	African
NMNAT1	tier_4	0.001688	African
CLCNKB	tier_4	0.001681	European
HPS1	tier_4	0.001677	European
SLC37A4	tier_3	0.001676	European
SRD5A2	tier_4	0.001676	European
GNE	tier_4	0.001676	European
ADA	tier_4	0.001676	European
WDR35	tier_4	0.001676	European
STXBP2	tier_4	0.001676	European
PGAP3	tier_4	0.001676	European
ASPH	tier_4	0.001676	European
PDE6B	tier_4	0.001676	European
RECQL4	tier_4	0.00166	Chinese
LMAN1	tier_4	0.00166	Chinese
SAG	tier_4	0.00166	Chinese
IGFBP7	tier_4	0.00166	Chinese
ACSF3	tier_4	0.00166	Chinese
FKBP10	tier_4	0.00166	Chinese
F5	tier_4	0.00166	Chinese
AGL	tier_4	0.00166	Chinese
GALE	tier_4	0.00166	Chinese
ABCA1	tier_4	0.001656	European
GUCY2D	tier_4	0.001647	European
DBT	tier_4	0.001647	European
MFRP	tier_4	0.001647	European
TSHR	tier_4	0.001646	European
PCCB	tier_4	0.001646	European
SURF1	tier_4	0.001643	African
ABCG8	tier_4	0.001641	African
LAMB3	tier_4	0.00164	African
CBLIF	tier_4	0.001638	African
BBS12	tier_4	0.001637	African
CHRNA1	tier_4	0.001631	East Asian
ABCB11	tier_4	0.001618	European
GAMT	tier_4	0.001618	European
TACR3	tier_4	0.001618	European
ABCC8	tier_2	0.001617	European
GYS2	tier_4	0.001617	European
DNAH1	tier_4	0.001617	European
FKTN	tier_2	0.00161	Chinese
IDUA	tier_3	0.00161	Chinese
PNPO	tier_4	0.00161	Chinese
CYP7B1	tier_4	0.00161	Chinese
UNC13D	tier_4	0.00161	Chinese
LARP7	tier_4	0.00161	Chinese
CTNS	tier_4	0.00161	Chinese
CUL7	tier_4	0.00161	Chinese
NAGLU	tier_4	0.001597	African
TRDN	tier_4	0.001594	African
ETFDH	tier_4	0.001593	African
DOCK6	tier_4	0.001593	African
ITGB3	tier_4	0.00159	African
DARS2	tier_4	0.001589	European
MSH3	tier_4	0.001588	East Asian
PNPLA6	tier_4	0.001588	European
SMARCAL1	tier_4	0.001588	European
ALDH5A1	tier_4	0.001588	European
PDZD7	tier_4	0.001587	European
AP4S1	tier_4	0.001568	African
ZMPSTE24	tier_4	0.001563	European
IQCB1	tier_4	0.001561	European
AURKC	tier_4	0.001559	European
GRHPR	tier_4	0.001558	European
RDH12	tier_4	0.001558	European
ABCB4	tier_4	0.001558	European
DGUOK	tier_4	0.001558	European
SDHA	tier_4	0.001558	European
AMH	tier_4	0.001555	East Asian
COL18A1	tier_4	0.001552	East Asian
ABCB11	tier_4	0.001552	East Asian
ABCC8	tier_2	0.00155	Chinese
DHCR7	tier_2	0.00155	Chinese
HPS1	tier_4	0.00155	Chinese
ERCC4	tier_4	0.00155	Chinese
RAG1	tier_4	0.00155	Chinese
GLDC	tier_4	0.00155	Chinese
ARL6	tier_4	0.00155	Chinese
ADGRG1	tier_4	0.00155	Chinese
RSPH4A	tier_4	0.00155	Chinese
SLC4A1	tier_4	0.00155	Chinese
SNX14	tier_4	0.00155	Chinese
C7	tier_4	0.00155	Chinese
ITGB4	tier_4	0.00155	Chinese
ADAMTS13	tier_4	0.00155	East Asian
CNGB3	tier_3	0.001547	East Asian
NPHP3	tier_4	0.001547	East Asian
TBCK	tier_4	0.001547	East Asian
USP53	tier_4	0.001547	East Asian
POR	tier_4	0.001546	East Asian
SPTA1	tier_4	0.001546	East Asian
PEX7	tier_4	0.001545	African
BRCA1	tier_4	0.001545	African
HPS6	tier_4	0.001545	East Asian
COL4A4	tier_4	0.001545	East Asian
RELT	tier_4	0.001545	East Asian
RNU7-1	tier_4	0.001545	East Asian
SPG11	tier_4	0.001544	African
ASS1	tier_4	0.001544	East Asian
GLB1	tier_4	0.001544	East Asian
F7	tier_4	0.001543	African
PYCR1	tier_4	0.001543	African
RPE65	tier_4	0.001543	East Asian
APRT	tier_4	0.001543	East Asian
LSS	tier_4	0.001543	East Asian
CLCN1	tier_3	0.001542	East Asian
RARS2	tier_3	0.001542	East Asian
NEU1	tier_4	0.001542	African
MKS1	tier_4	0.001542	East Asian
ADA	tier_4	0.001542	East Asian
RDH12	tier_4	0.001542	East Asian
ECHS1	tier_4	0.001542	East Asian
OTOGL	tier_4	0.001542	East Asian
SEC24D	tier_4	0.001542	East Asian
CYP27B1	tier_3	0.001541	East Asian
FANCA	tier_4	0.001541	East Asian
PYGM	tier_4	0.001541	East Asian
RAPSN	tier_4	0.001541	East Asian
RP1	tier_4	0.001541	East Asian
NAGA	tier_2	0.00154	African
GALNS	tier_4	0.00154	East Asian
PALB2	tier_4	0.00154	East Asian
IFNAR1	tier_4	0.001539	African
CEP78	tier_4	0.001538	East Asian
VPS13A	tier_4	0.001538	European
SPINK5	tier_4	0.001531	European
NDUFAF5	tier_4	0.00153	European
MMAA	tier_4	0.001529	European
NEK9	tier_4	0.001529	European
USH1C	tier_4	0.00151	European
CSPP1	tier_4	0.001507	European
DNAH8	tier_4	0.0015	African
MFN2	tier_4	0.0015	European
MMP21	tier_4	0.0015	European
ODAD1	tier_4	0.001499	European
FAN1	tier_4	0.001499	European
ERCC6	tier_4	0.001497	African
HSD17B4	tier_4	0.001497	African
ALPL	tier_3	0.001496	African
SUMF1	tier_4	0.001495	African
MBD4	tier_4	0.001495	African
PEX12	tier_4	0.001494	African
HGSNAT	tier_4	0.001494	African
M1AP	tier_4	0.001492	African
NTHL1	tier_4	0.001492	African
ASPA	tier_2	0.00149	Chinese
POR	tier_4	0.00149	Chinese
MOCS2	tier_4	0.00149	Chinese
IQCB1	tier_4	0.00149	Chinese
ZFYVE26	tier_4	0.00149	Chinese
OSGEP	tier_4	0.00149	Chinese
ADAMTS13	tier_4	0.00149	Chinese
BSCL2	tier_4	0.00149	Chinese
SPAG1	tier_4	0.001476	European
CCDC39	tier_4	0.001472	European
AMACR	tier_4	0.001471	European
KYNU	tier_4	0.001471	European
MSH6	tier_4	0.001471	European
EIF2B2	tier_4	0.00147	European
DOCK8	tier_4	0.00147	European
PANK2	tier_4	0.00147	European
BRAT1	tier_4	0.00147	European
MTO1	tier_4	0.00147	European
THOC6	tier_4	0.00147	European
WRN	tier_4	0.00144909	African
BBS10	tier_4	0.001448	African
IFT140	tier_4	0.001448	African
ADA2	tier_4	0.001447	African
CRB2	tier_4	0.001447	African
RDH5	tier_4	0.001441	European
RARS2	tier_3	0.00144	Chinese
ACAT1	tier_3	0.00144	Chinese
CLPB	tier_4	0.00144	Chinese
CCDC40	tier_4	0.00144	Chinese
CFAP53	tier_4	0.00144	Chinese
CYP4F22	tier_4	0.00144	Chinese
RAD51C	tier_4	0.00144	Chinese
LOXHD1	tier_4	0.00144	Chinese
SPG11	tier_4	0.00144	Chinese
P3H1	tier_4	0.00144	Chinese
MSH3	tier_4	0.001433	European
CSPP1	tier_4	0.001425	African
APTX	tier_4	0.001412	European
MME	tier_4	0.001412	European
TSFM	tier_4	0.001411	European
ERCC6L2	tier_4	0.001411	European
APOB	tier_4	0.001411	European
EVC	tier_4	0.0014	African
VPS13A	tier_4	0.0014	African
FBXL4	tier_4	0.0014	African
MC4R	tier_4	0.001397	African
CTSF	tier_4	0.001395	African
HMGCS2	tier_4	0.001382	European
OTOF	tier_4	0.001382	European
GFM1	tier_4	0.001382	European
TCTN3	tier_4	0.001382	European
SLC39A4	tier_4	0.001382	European
LIPT1	tier_4	0.001382	European
CHST6	tier_4	0.001382	European
MCPH1	tier_3	0.00138	Chinese
EVC2	tier_3	0.00138	Chinese
PCCA	tier_4	0.00138	Chinese
PHKB	tier_4	0.00138	Chinese
DOCK6	tier_4	0.00138	Chinese
CNGB1	tier_4	0.00138	Chinese
ERCC5	tier_4	0.00138	Chinese
POLH	tier_4	0.00138	Chinese
PNKP	tier_4	0.00138	Chinese
CP	tier_4	0.00138	Chinese
PRKN	tier_4	0.00138	Chinese
PRSS56	tier_4	0.001367	African
ANGPTL3	tier_4	0.001354	European
TTC21B	tier_4	0.001353	European
RAB23	tier_4	0.001353	European
DRC1	tier_4	0.001353	European
IRAK4	tier_4	0.001353	European
PROC	tier_4	0.001352	European
LARS2	tier_4	0.001352	European
PYCR1	tier_4	0.001352	European
DPYS	tier_4	0.001352	European
KIAA0753	tier_4	0.001352	European
TPO	tier_4	0.001351	African
MPL	tier_4	0.001351	African
PEX1	tier_4	0.00135	African
TTLL5	tier_4	0.00135	African
CYP1B1	tier_4	0.001349	African
DNAAF19	tier_4	0.001349	African
CEP152	tier_4	0.001348	African
TEX15	tier_4	0.001348	African
INPP5E	tier_4	0.001336	African
SLC26A2	tier_3	0.00133	Chinese
MVK	tier_3	0.00133	Chinese
GALT	tier_3	0.00133	Chinese
POLG	tier_3	0.00133	Chinese
SCN9A	tier_4	0.00133	Chinese
SLC45A2	tier_4	0.00133	Chinese
KIAA0586	tier_4	0.00133	Chinese
MOCS1	tier_4	0.00133	Chinese
LINS1	tier_4	0.00133	Chinese
ERCC8	tier_4	0.00133	Chinese
CERKL	tier_4	0.00133	Chinese
PMS2	tier_4	0.001328	African
TMEM231	tier_4	0.001324	European
PNPT1	tier_4	0.001324	European
TCIRG1	tier_4	0.001323	European
UROS	tier_4	0.001323	European
SLC52A2	tier_4	0.001323	European
AMHR2	tier_4	0.001323	European
DNAH9	tier_4	0.001323	European
MC4R	tier_4	0.001323	European
FAN1	tier_4	0.001307	African
IFT81	tier_4	0.001304	African
SLC26A2	tier_3	0.001303	African
MCCC2	tier_3	0.001303	African
SH3TC2	tier_4	0.001303	African
TREX1	tier_4	0.001303	African
ERCC3	tier_4	0.001303	African
WFS1	tier_4	0.00130298	African
SGSH	tier_4	0.001302	African
TUBGCP6	tier_4	0.001302	African
ALOX12B	tier_4	0.001302	African
HPS1	tier_4	0.001301	African
PDE6A	tier_4	0.001301	African
TTLL5	tier_4	0.001301	European
NDUFAF3	tier_4	0.0013	African
ASPA	tier_2	0.001294	European
RPGRIP1L	tier_4	0.001294	European
SACS	tier_4	0.001294	European
ACAD9	tier_4	0.001294	European
MTHFR	tier_4	0.001294	European
TREX1	tier_4	0.001294	European
CFAP43	tier_4	0.001294	European
ENAM	tier_4	0.001294	European
GRK1	tier_4	0.001294	European
CSTB	tier_4	0.001293	European
ALDH7A1	tier_4	0.001271	African
ACE	tier_4	0.00127	Chinese
TOE1	tier_4	0.00127	Chinese
OBSL1	tier_4	0.00127	Chinese
TTC21B	tier_4	0.00127	Chinese
AFG2A	tier_4	0.00127	Chinese
SACS	tier_4	0.00127	Chinese
TRMU	tier_4	0.00127	Chinese
RNF168	tier_4	0.00127	Chinese
SBF2	tier_4	0.00127	Chinese
RTTN	tier_4	0.00127	Chinese
PHYH	tier_4	0.00127	Chinese
USB1	tier_4	0.00127	Chinese
PRSS56	tier_4	0.00127	Chinese
LRP5	tier_4	0.00127	Chinese
ACE	tier_4	0.001267	European
MSH4	tier_4	0.001265	European
COL17A1	tier_4	0.001264	European
TUBGCP4	tier_4	0.001264	European
PCNT	tier_4	0.001264	European
CYP11B1	tier_4	0.001264	European
MC2R	tier_4	0.001264	European
OAT	tier_4	0.001264	European
TEX14	tier_4	0.001264	European
TGDS	tier_4	0.001264	European
SETX	tier_4	0.001257	African
ESCO2	tier_4	0.001256	African
KCNV2	tier_4	0.001255	African
TRPM1	tier_4	0.001255	African
NPHP3	tier_4	0.001254	African
TMX2	tier_4	0.001254	African
DIAPH1	tier_4	0.00125	East Asian
EVC2	tier_3	0.001236	European
MYO18B	tier_4	0.001236	European
CLPB	tier_4	0.001235	European
NGLY1	tier_4	0.001235	European
FGA	tier_4	0.001235	European
CSF3R	tier_4	0.001235	European
KATNIP	tier_4	0.001235	European
KIZ	tier_4	0.001235	European
EVC	tier_4	0.001222	European
PRF1	tier_3	0.00122	Chinese
ADA	tier_4	0.00122	Chinese
B3GALNT2	tier_4	0.00122	Chinese
KCNV2	tier_4	0.00122	Chinese
SCNN1A	tier_4	0.00122	Chinese
CHRNA1	tier_4	0.00122	Chinese
PLEC	tier_4	0.00122	Chinese
PNPLA6	tier_4	0.00122	Chinese
MMAB	tier_4	0.001218	European
PRKDC	tier_4	0.001217	East Asian
PKD1L1	tier_4	0.00121	African
ATP6V1B1	tier_4	0.001208	African
ABCC8	tier_2	0.001207	African
NBAS	tier_4	0.001207	African
MC2R	tier_4	0.001207	African
PLA2G6	tier_4	0.001206	African
EARS2	tier_4	0.001206	African
RAG1	tier_4	0.001206	African
SLC2A10	tier_4	0.001206	African
UNG	tier_4	0.001206	African
LIG4	tier_4	0.001206	European
PCCA	tier_4	0.001206	European
B4GALT7	tier_4	0.001206	European
PRF1	tier_3	0.001205	European
LPL	tier_4	0.001205	European
FANCI	tier_4	0.001205	European
HJV	tier_4	0.001205	European
SLC24A1	tier_4	0.001205	European
TECTA	tier_4	0.001205	European
WASHC4	tier_4	0.001205	European
PRKRA	tier_4	0.001204	African
TGM5	tier_4	0.001203	African
PCARE	tier_4	0.00118	European
DPYD	tier_4	0.001176	European
MTRR	tier_4	0.001176	European
COX15	tier_4	0.001176	European
GPSM2	tier_4	0.001176	European
SLC25A38	tier_4	0.001176	European
TTN	tier_4	0.001172	East Asian
RPGRIP1	tier_4	0.001171	African
ARV1	tier_4	0.001171	East Asian
DNAAF6	tier_4	0.00117	Chinese
EDAR	tier_4	0.001166	East Asian
ASPM	tier_4	0.001165	East Asian
DNAH2	tier_4	0.001164	East Asian
TRPV6	tier_4	0.001163	East Asian
SLC37A4	tier_3	0.001161	East Asian
BSND	tier_4	0.001161	East Asian
MCM9	tier_4	0.001161	East Asian
CYP27B1	tier_3	0.00116	Chinese
MCCC2	tier_3	0.00116	Chinese
ERCC4	tier_4	0.00116	African
YARS2	tier_4	0.00116	Chinese
IL10RA	tier_4	0.00116	Chinese
PDE6A	tier_4	0.00116	Chinese
ATR	tier_4	0.00116	Chinese
TK2	tier_4	0.00116	Chinese
TRIP4	tier_4	0.00116	Chinese
RTN4IP1	tier_4	0.00116	Chinese
ACAD9	tier_4	0.00116	Chinese
SGSH	tier_4	0.00116	Chinese
CEP78	tier_4	0.00116	Chinese
MTRFR	tier_4	0.00116	Chinese
FAM20C	tier_4	0.00116	Chinese
FANCI	tier_4	0.00116	Chinese
WNT10A	tier_4	0.00116	Chinese
LARS2	tier_4	0.00116	Chinese
ITGA2B	tier_4	0.00116	East Asian
RDH5	tier_4	0.00116	East Asian
ADGRV1	tier_4	0.001159	African
MKS1	tier_4	0.001159	African
COL4A4	tier_4	0.001159	African
ABCB11	tier_4	0.001159	African
C8A	tier_4	0.001159	African
COLQ	tier_4	0.001159	East Asian
TYK2	tier_4	0.001159	East Asian
MVK	tier_3	0.001158	East Asian
GRHPR	tier_4	0.001158	African
ACO2	tier_4	0.001158	African
AGT	tier_4	0.001158	East Asian
NBAS	tier_4	0.001158	East Asian
CTC1	tier_4	0.001158	East Asian
COL17A1	tier_4	0.001158	East Asian
APOE	tier_4	0.001158	East Asian
IFT122	tier_4	0.001158	East Asian
NLRP7	tier_4	0.001158	East Asian
SHOC1	tier_4	0.001158	East Asian
SOD1	tier_4	0.001158	East Asian
GBE1	tier_2	0.001157	African
ERCC2	tier_2	0.001157	East Asian
FKRP	tier_3	0.001157	African
DCPS	tier_4	0.001157	African
SLC25A20	tier_4	0.001157	East Asian
SH3TC2	tier_4	0.001157	East Asian
RAD50	tier_4	0.001157	East Asian
HPGD	tier_4	0.001157	East Asian
RNF168	tier_4	0.001157	East Asian
EVC	tier_4	0.001157	East Asian
CYB5R3	tier_4	0.001157	East Asian
WDR62	tier_4	0.001157	East Asian
GOSR2	tier_4	0.001157	East Asian
ACP4	tier_4	0.001157	East Asian
DSG4	tier_4	0.001157	East Asian
GNAT1	tier_4	0.001157	East Asian
MYH7	tier_4	0.001157	East Asian
MYORG	tier_4	0.001157	East Asian
WASHC5	tier_4	0.001157	East Asian
ACADM	tier_2	0.001156	East Asian
MCCC2	tier_3	0.001156	East Asian
PPA2	tier_4	0.001156	African
BBS7	tier_4	0.001156	East Asian
TMEM67	tier_4	0.001156	East Asian
F5	tier_4	0.001156	East Asian
RAD51C	tier_4	0.001156	East Asian
IL10RA	tier_4	0.001156	East Asian
SGSH	tier_4	0.001156	East Asian
TUBGCP6	tier_4	0.001156	East Asian
SLC26A3	tier_4	0.001156	East Asian
NMNAT1	tier_4	0.001156	East Asian
CPT1A	tier_4	0.001156	East Asian
ITGB3	tier_4	0.001156	East Asian
ITGB6	tier_4	0.001156	East Asian
ZFYVE19	tier_4	0.001156	East Asian
SLC3A1	tier_4	0.001155	East Asian
EARS2	tier_4	0.001155	East Asian
ELAC2	tier_4	0.001155	East Asian
GLDC	tier_4	0.001155	East Asian
RSPH4A	tier_4	0.001155	East Asian
WDR19	tier_4	0.001155	East Asian
WDR35	tier_4	0.001155	East Asian
RTEL1	tier_4	0.001155	East Asian
GP1BA	tier_4	0.001155	East Asian
POLR3B	tier_4	0.001155	East Asian
NSUN3	tier_4	0.001155	East Asian
PIGQ	tier_4	0.001155	East Asian
SPEF2	tier_4	0.001155	East Asian
SEC23B	tier_4	0.001154	East Asian
UNC13D	tier_4	0.001154	East Asian
OSGEP	tier_4	0.001154	East Asian
PDE6A	tier_4	0.001154	East Asian
FANCI	tier_4	0.001154	East Asian
LAMC2	tier_4	0.001154	East Asian
SLC7A7	tier_4	0.001154	East Asian
GAN	tier_4	0.001154	East Asian
CWF19L1	tier_4	0.001154	East Asian
MSH6	tier_4	0.001154	East Asian
SDHA	tier_4	0.001154	East Asian
TMEM126B	tier_4	0.001154	East Asian
NAGLU	tier_4	0.001153	East Asian
WDR73	tier_4	0.001153	East Asian
BBS2	tier_3	0.001147	European
BBS7	tier_4	0.001147	European
COL4A4	tier_4	0.001147	European
FARS2	tier_4	0.001147	European
RSPH4A	tier_4	0.001147	European
TK2	tier_4	0.001147	European
PIGT	tier_4	0.001147	European
MCEE	tier_4	0.001147	European
CPAMD8	tier_4	0.001147	European
SORD	tier_4	0.001147	European
SYNE1	tier_4	0.001147	European
LAMA1	tier_4	0.001146	European
CEP250	tier_4	0.001146	European
TRIOBP	tier_4	0.001127	African
MPDZ	tier_4	0.001118	European
PROP1	tier_4	0.001118	European
ATP2A1	tier_4	0.001118	European
KCNV2	tier_4	0.001117	European
ODAD2	tier_4	0.001117	European
PIGO	tier_4	0.001117	European
KCNJ16	tier_4	0.001117	European
SLC4A11	tier_4	0.001115	African
VWA1	tier_4	0.001115	African
ALG6	tier_4	0.001113	African
HAX1	tier_4	0.001113	African
TPP1	tier_4	0.001111	African
RTEL1	tier_4	0.001111	African
AFG2A	tier_4	0.00111	African
NDUFV1	tier_4	0.00111	African
CHAT	tier_4	0.00111	African
RYR1	tier_4	0.00111	Chinese
ASNS	tier_4	0.00111	Chinese
TRAPPC11	tier_4	0.00111	Chinese
NBAS	tier_4	0.00111	Chinese
MARS1	tier_4	0.00111	Chinese
SUMF1	tier_4	0.00111	Chinese
ALG1	tier_4	0.00111	Chinese
GRHPR	tier_4	0.00111	Chinese
LAMB3	tier_4	0.00111	Chinese
RDH12	tier_4	0.00111	Chinese
BCKDHA	tier_4	0.00111	Chinese
APRT	tier_4	0.001109	African
MYH7	tier_4	0.001109	African
CUL7	tier_4	0.001108	African
DBH	tier_4	0.001108	African
ZSWIM7	tier_4	0.00110742	African
TBCK	tier_4	0.001089	European
NPHP1	tier_4	0.001088	European
KCNQ1	tier_4	0.001088	European
SKIC2	tier_4	0.001088	European
FRAS1	tier_4	0.001088	European
FREM1	tier_4	0.001088	European
RMND1	tier_4	0.001088	European
PEPD	tier_4	0.001088	European
BBS12	tier_4	0.001088	European
HARS2	tier_4	0.001088	European
MMP20	tier_4	0.001067	African
KIF7	tier_4	0.001066	African
AHI1	tier_2	0.001063	African
SLC34A3	tier_4	0.001063	African
CLCNKB	tier_4	0.001063	African
GNPTAB	tier_3	0.001062	African
GFM1	tier_4	0.001062	African
FANCD2	tier_4	0.001062	African
CPAP	tier_4	0.001062	African
SGCB	tier_4	0.001062	African
TCTN2	tier_4	0.001062	African
CABP2	tier_4	0.001062	African
KYNU	tier_4	0.001062	African
POMT1	tier_4	0.001061	African
GLB1	tier_4	0.001061	African
MTFMT	tier_4	0.001061	African
EPS8L2	tier_4	0.001061	European
TK2	tier_4	0.00106	African
GYG1	tier_4	0.001059	African
TRMU	tier_4	0.001059	European
SCNN1A	tier_4	0.001059	European
SFTPB	tier_4	0.001059	European
CYP24A1	tier_4	0.001058	African
TBC1D24	tier_4	0.001058	European
FBXL4	tier_4	0.001058	European
ZMYND10	tier_4	0.001058	European
PLCD1	tier_4	0.001058	European
TRIM37	tier_4	0.00105	Chinese
AP4B1	tier_4	0.00105	Chinese
ZMPSTE24	tier_4	0.00105	Chinese
PEX12	tier_4	0.00105	Chinese
CTC1	tier_4	0.00105	Chinese
TRAPPC9	tier_4	0.00105	Chinese
COL17A1	tier_4	0.00105	Chinese
BBS10	tier_4	0.00105	Chinese
FBP1	tier_4	0.00105	Chinese
CCDC8	tier_4	0.00105	Chinese
CABP4	tier_4	0.00105	Chinese
SELENON	tier_4	0.00105	Chinese
EVC	tier_4	0.00105	Chinese
STAR	tier_4	0.00105	Chinese
NPHP1	tier_4	0.00105	Chinese
WWOX	tier_4	0.00105	Chinese
PRG4	tier_4	0.00105	Chinese
VPS13A	tier_4	0.00105	Chinese
B3GALT6	tier_4	0.00105	Chinese
FANCD2	tier_4	0.001029	European
IL11RA	tier_4	0.001029	European
CYP4V2	tier_4	0.001029	European
EMC1	tier_4	0.001029	European
GLRA1	tier_4	0.001029	European
SLC26A8	tier_4	0.001029	European
GAMT	tier_4	0.001015	African
RAB3GAP1	tier_4	0.001015	African
SLC24A1	tier_4	0.001015	African
PCCA	tier_4	0.001014	African
BCKDHA	tier_4	0.001014	African
SPATA7	tier_4	0.001014	African
MPI	tier_4	0.001014	African
FANCI	tier_4	0.001013	African
CTC1	tier_4	0.001013	African
CR2	tier_4	0.001012	African
F10	tier_4	0.001011	African
GIMAP5	tier_4	0.001011	African
PCARE	tier_4	0.001002	African
SGCB	tier_4	0.001001	European
UBE2T	tier_4	0.001	Chinese
WDR19	tier_4	0.001	Chinese
CLN3	tier_4	0.001	Chinese
OTUD6B	tier_4	0.001	Chinese
PEX7	tier_4	0.001	Chinese
DNAAF3	tier_4	0.001	Chinese
NDUFAF6	tier_4	0.001	Chinese
ALOXE3	tier_4	0.001	Chinese
TRDN	tier_4	0.001	Chinese
NGLY1	tier_4	0.001	Chinese
CEP152	tier_4	0.001	European
HINT1	tier_4	0.001	European
HSD17B4	tier_4	0.001	European
PIGV	tier_4	0.001	European
SLC2A10	tier_4	0.001	European
CDAN1	tier_4	0.001	European
DPY19L2	tier_4	0.001	European
PALB2	tier_4	0.001	European
ORC1	tier_4	0.000999	European
CYP11B2	tier_4	0.000972	African
ALG8	tier_4	0.000971	European
PHYH	tier_4	0.00097	European
DDX11	tier_4	0.00097	European
KCNJ1	tier_4	0.00097	European
ALG12	tier_4	0.00097	European
IFT81	tier_4	0.00097	European
NLRP7	tier_4	0.00097	European
PRORP	tier_4	0.00097	European
GNPTG	tier_4	0.000966	African
INS	tier_4	0.000966	African
MAK	tier_4	0.000966	African
WDR62	tier_4	0.000965181	African
FAH	tier_3	0.000965	African
UGT1A1	tier_4	0.000965	African
TCTN3	tier_4	0.000965	African
NBN	tier_4	0.000965	African
ODAD4	tier_4	0.000965	African
SCN5A	tier_4	0.000965	African
TPRN	tier_4	0.000965	European
RDH12	tier_4	0.000964	African
CTSK	tier_4	0.000964	African
CLDN14	tier_4	0.000964	African
STRC	tier_4	0.000959	African
INPP5E	tier_4	0.00095	European
SLC25A13	tier_4	0.000946	European
LRP5	tier_4	0.000942	European
PCDH15	tier_3	0.000941	European
CLRN1	tier_4	0.000941	European
CYP4F22	tier_4	0.000941	European
YARS2	tier_4	0.000941	European
MTRFR	tier_4	0.000941	European
TUBGCP6	tier_4	0.000941	European
PEX6	tier_4	0.000941	European
AQP2	tier_4	0.000941	European
EIF2AK4	tier_4	0.000941	European
NPHP4	tier_4	0.000941	European
APRT	tier_4	0.000941	European
CEP135	tier_4	0.000941	European
DST	tier_4	0.000941	European
B3GAT3	tier_4	0.00094	Chinese
CPS1	tier_4	0.00094	Chinese
SERPINF1	tier_4	0.00094	Chinese
NDUFAF2	tier_4	0.00094	Chinese
PANK2	tier_4	0.00094	Chinese
EIF2B5	tier_4	0.00094	Chinese
REN	tier_4	0.00094	Chinese
FAM161A	tier_4	0.00094	Chinese
TBCK	tier_4	0.00094	Chinese
ARSB	tier_4	0.00094	Chinese
TSPEAR	tier_4	0.000919	African
KCNQ1	tier_4	0.000918	African
MRE11	tier_4	0.000918	African
PROM1	tier_4	0.000918	African
BCKDHB	tier_2	0.000917	African
CYP4F22	tier_4	0.000917	African
MOCS1	tier_4	0.000917	African
ALG1	tier_4	0.000917	African
AP4B1	tier_4	0.000917	African
NGLY1	tier_4	0.000917	African
POMGNT1	tier_4	0.000917	African
GNE	tier_4	0.000916	African
SEC23B	tier_4	0.000916	African
BSCL2	tier_4	0.000916	African
LIPA	tier_4	0.000916	African
TMC6	tier_4	0.000915	African
BCHE	tier_4	0.000915	African
LIPE	tier_4	0.000913	European
HPS3	tier_4	0.000912	European
SUMF1	tier_4	0.000912	European
BBS9	tier_4	0.000912	European
ANO6	tier_4	0.000912	European
CENPF	tier_4	0.000912	European
XPC	tier_2	0.000911	European
PYGL	tier_4	0.000911	European
MICU1	tier_4	0.000911	European
MPI	tier_4	0.000911	European
C2CD3	tier_4	0.000911	European
PIEZO1	tier_4	0.000911	European
CHAT	tier_4	0.0009	European
WDR35	tier_4	0.00089	Chinese
PYCR1	tier_4	0.00089	Chinese
TMEM237	tier_4	0.00089	Chinese
GFM1	tier_4	0.00089	Chinese
TUBGCP6	tier_4	0.00089	Chinese
SMARCAL1	tier_4	0.00089	Chinese
MPL	tier_4	0.00089	Chinese
NIPAL4	tier_4	0.00089	Chinese
ALDH3A2	tier_4	0.00089	Chinese
ANTXR2	tier_4	0.00089	Chinese
SLC26A3	tier_4	0.00089	Chinese
SLC4A11	tier_4	0.00089	Chinese
RNASEH2A	tier_4	0.00089	Chinese
CHRNG	tier_4	0.00089	Chinese
LAMC3	tier_4	0.000886	European
RCBTB1	tier_4	0.000882	European
RPGRIP1	tier_4	0.000882	European
PEX12	tier_4	0.000882	European
XDH	tier_4	0.000882	European
MSTO1	tier_4	0.000882	European
AMT	tier_4	0.000882	European
ATP8B1	tier_4	0.000882	European
CYP11B2	tier_4	0.000882	European
CDK5RAP2	tier_4	0.000882	European
SAMHD1	tier_4	0.000882	European
HPSE2	tier_4	0.000882	European
MPV17	tier_4	0.000882	European
VARS2	tier_4	0.000882	European
FECH	tier_4	0.000882	European
ITGA2B	tier_4	0.000882	European
KLKB1	tier_4	0.000882	European
TRAPPC4	tier_4	0.000882	European
ARV1	tier_4	0.000876	African
SPINK5	tier_4	0.000871	African
IQCB1	tier_4	0.00087	African
CHRNE	tier_2	0.000869	African
SCN9A	tier_4	0.000869	African
POMT2	tier_4	0.000869	African
GUCY2D	tier_4	0.000869	African
SDCCAG8	tier_4	0.000869	African
G6PC1	tier_2	0.000868	African
TH	tier_4	0.000868	African
SLC22A12	tier_4	0.000868	African
PYGL	tier_4	0.000868	African
ASNS	tier_4	0.000868	African
RAPSN	tier_4	0.000868	African
DNAI2	tier_4	0.000868	African
EDAR	tier_4	0.000868	African
DYNC2I2	tier_4	0.000868	African
GMPPB	tier_4	0.000868	African
TSEN54	tier_4	0.000868	African
HSD17B3	tier_4	0.000868	African
DNAAF3	tier_4	0.000867	African
ALOXE3	tier_4	0.000867	African
FAM20A	tier_4	0.000867	African
TMPRSS15	tier_4	0.000867	African
UPB1	tier_4	0.000866	African
DNAH9	tier_4	0.000866	African
KIF26A	tier_4	0.000866	African
PPCS	tier_4	0.000866	African
ACAT1	tier_3	0.000861	European
TRIOBP	tier_4	0.000854	European
SCO2	tier_3	0.000853	European
UGT1A1	tier_4	0.000853	European
CUL7	tier_4	0.000853	European
HAX1	tier_4	0.000853	European
KIF7	tier_4	0.000853	European
LAMB2	tier_4	0.000853	European
PSAT1	tier_4	0.000853	European
ADAMTS18	tier_4	0.000853	European
AP5Z1	tier_4	0.000853	European
DHTKD1	tier_4	0.000853	European
IMPG2	tier_4	0.000853	European
RP1	tier_4	0.000853	European
SCN5A	tier_4	0.000853	European
SLC5A2	tier_4	0.000853	European
LRMDA	tier_4	0.000852	European
RS1	tier_3	0.00085	Chinese
EDA	tier_4	0.00085	Chinese
PTS	tier_4	0.000831	European
BSND	tier_4	0.00083	Chinese
PIGT	tier_4	0.00083	Chinese
POMT2	tier_4	0.00083	Chinese
FANCE	tier_4	0.00083	Chinese
RAPSN	tier_4	0.00083	Chinese
TPK1	tier_4	0.00083	Chinese
IARS1	tier_4	0.00083	Chinese
HEXB	tier_4	0.00083	Chinese
FANCM	tier_4	0.00083	Chinese
ELP2	tier_4	0.00083	Chinese
ETFA	tier_4	0.00083	Chinese
C8B	tier_4	0.00083	Chinese
CEP152	tier_4	0.00083	Chinese
INPP5E	tier_4	0.00083	Chinese
TELO2	tier_4	0.00083	Chinese
SGCA	tier_4	0.00083	Chinese
MPDZ	tier_4	0.00083	Chinese
CD36	tier_4	0.000826	European
USH1C	tier_4	0.000825	African
ZFYVE26	tier_4	0.000825	European
FKBP10	tier_4	0.000824	African
TTPA	tier_4	0.000824	European
PLA2G6	tier_4	0.000823	European
STAR	tier_4	0.000823	European
PEX10	tier_4	0.000823	European
NBN	tier_4	0.000823	European
NDUFS1	tier_4	0.000823	European
CYB5R3	tier_4	0.000823	European
FOXRED1	tier_4	0.000823	European
HSD3B2	tier_4	0.000823	European
FYCO1	tier_4	0.000823	European
CFI	tier_4	0.000823	European
NHLRC1	tier_4	0.000823	European
MTTP	tier_4	0.000823	European
SCARB2	tier_4	0.000823	European
STAMBP	tier_4	0.000823	European
GLDN	tier_4	0.000823	European
CBLIF	tier_4	0.000823	European
GHRHR	tier_4	0.000823	European
DARS2	tier_4	0.000822	African
LRP5	tier_4	0.000821	African
ARSB	tier_4	0.000821	African
MTO1	tier_4	0.000821	African
AGRN	tier_4	0.000821	African
TG	tier_4	0.000821	African
MEFV	tier_4	0.00082	African
TTC21B	tier_4	0.00082	African
POLR1C	tier_4	0.00082	African
AMACR	tier_4	0.00082	African
AMH	tier_4	0.00082	African
RDH5	tier_4	0.00082	African
NR2E3	tier_4	0.000819	African
COLEC11	tier_4	0.000819	African
CIROP	tier_4	0.000819	African
PDZD7	tier_4	0.000819	African
WNT10A	tier_4	0.000818123	African
IQCE	tier_4	0.000818	African
PRDM12	tier_4	0.000814	African
PRSS56	tier_4	0.000798	European
CEP164	tier_4	0.000795	European
HPGD	tier_4	0.000794	European
TYRP1	tier_4	0.000794	European
CYP17A1	tier_4	0.000794	European
SLC4A11	tier_4	0.000794	European
SZT2	tier_4	0.000794	European
NDUFV1	tier_4	0.000794	European
TSHB	tier_4	0.000794	European
HKDC1	tier_4	0.000794	European
IFT74	tier_4	0.000794	European
MRPS22	tier_4	0.000794	European
P3H2	tier_4	0.000794	European
PREPL	tier_4	0.000794	European
SCO1	tier_4	0.000794	European
HBA1/HBA2	tier_3	0.000792	African
GDF1	tier_4	0.000781	African
FKBP10	tier_4	0.000781	East Asian
PDHX	tier_4	0.000779	East Asian
ATR	tier_4	0.000778	African
CTSA	tier_4	0.000778	African
MTHFR	tier_4	0.000778	East Asian
CLN8	tier_4	0.000777	East Asian
PLG	tier_4	0.000777	East Asian
SLC34A3	tier_4	0.000776	East Asian
COL4A3	tier_4	0.000776	East Asian
LIPE	tier_4	0.000776	East Asian
NR0B2	tier_4	0.000776	East Asian
WBP2	tier_4	0.000776	East Asian
RP1L1	tier_4	0.000775	African
PIGT	tier_4	0.000775	East Asian
IL17RC	tier_4	0.000775	East Asian
MMP13	tier_4	0.000775	East Asian
FBP1	tier_4	0.000774	African
ATP2A1	tier_4	0.000774	African
MSH6	tier_4	0.000774	African
CABP4	tier_4	0.000774	East Asian
F13B	tier_4	0.000774	East Asian
ABCC8	tier_2	0.000773	East Asian
IL12RB1	tier_4	0.000773	African
ABCB4	tier_4	0.000773	African
BBS9	tier_4	0.000773	African
MAN1B1	tier_4	0.000773	African
CEP83	tier_4	0.000773	African
PIGB	tier_4	0.000773	African
FARS2	tier_4	0.000773	East Asian
RAG1	tier_4	0.000773	East Asian
USB1	tier_4	0.000773	East Asian
TRAPPC9	tier_4	0.000773	East Asian
STAR	tier_4	0.000773	East Asian
ANTXR2	tier_4	0.000773	East Asian
MPDZ	tier_4	0.000773	East Asian
GAMT	tier_4	0.000773	East Asian
TULP1	tier_4	0.000773	East Asian
PEX10	tier_4	0.000773	East Asian
CYP11B2	tier_4	0.000773	East Asian
FYCO1	tier_4	0.000773	East Asian
POMK	tier_4	0.000773	East Asian
PADI3	tier_4	0.000773	East Asian
FREM2	tier_4	0.000773	East Asian
KLKB1	tier_4	0.000773	East Asian
TMEM132E	tier_4	0.000773	East Asian
XPC	tier_2	0.000772383	African
NTRK1	tier_4	0.000772	African
ABCA12	tier_4	0.000772	African
PIGT	tier_4	0.000772	African
HADHA	tier_4	0.000772	African
TFR2	tier_4	0.000772	African
HSD3B2	tier_4	0.000772	African
COL6A3	tier_4	0.000772	African
METTL23	tier_4	0.000772	African
EXOSC3	tier_4	0.000772	African
VARS2	tier_4	0.000772	African
GP9	tier_4	0.000772	African
ACY1	tier_4	0.000772	African
AP5Z1	tier_4	0.000772	African
TGDS	tier_4	0.000772	African
TRIOBP	tier_4	0.000772	East Asian
DPYD	tier_4	0.000772	East Asian
DOK7	tier_4	0.000772	East Asian
WNT10A	tier_4	0.000772	East Asian
PANK2	tier_4	0.000772	East Asian
TMEM237	tier_4	0.000772	East Asian
ITGB2	tier_4	0.000772	East Asian
COX10	tier_4	0.000772	East Asian
POLR3A	tier_4	0.000772	East Asian
NPHS2	tier_4	0.000772	East Asian
IFT140	tier_4	0.000772	East Asian
GUCY2D	tier_4	0.000772	East Asian
MYO5B	tier_4	0.000772	East Asian
TNFRSF13B	tier_4	0.000772	East Asian
OTOA	tier_4	0.000772	East Asian
GFPT1	tier_4	0.000772	East Asian
B9D1	tier_4	0.000772	East Asian
DHTKD1	tier_4	0.000772	East Asian
DST	tier_4	0.000772	East Asian
EXT2	tier_4	0.000772	East Asian
MCM3AP	tier_4	0.000772	East Asian
MMP20	tier_4	0.000772	East Asian
MYO18B	tier_4	0.000772	East Asian
OPLAH	tier_4	0.000772	East Asian
PCARE	tier_4	0.000772	East Asian
RHO	tier_4	0.000772	East Asian
RPL3L	tier_4	0.000772	East Asian
FANCC	tier_2	0.000771	East Asian
MCPH1	tier_3	0.000771	East Asian
BBS1	tier_3	0.000771	East Asian
FAH	tier_3	0.000771	East Asian
CRTAP	tier_4	0.000771	African
GPR179	tier_4	0.000771	African
DNAI1	tier_4	0.000771	African
KIAA0753	tier_4	0.000771	African
MOCOS	tier_4	0.000771	African
LAMA3	tier_4	0.000771	East Asian
LAMA2	tier_4	0.000771	East Asian
GPAA1	tier_4	0.000771	East Asian
RECQL4	tier_4	0.000771	East Asian
PNPO	tier_4	0.000771	East Asian
TTC21B	tier_4	0.000771	East Asian
KCNV2	tier_4	0.000771	East Asian
ASNS	tier_4	0.000771	East Asian
BCKDHA	tier_4	0.000771	East Asian
EIF2B5	tier_4	0.000771	East Asian
TPP1	tier_4	0.000771	East Asian
SPG7	tier_4	0.000771	East Asian
SKIC2	tier_4	0.000771	East Asian
EFEMP2	tier_4	0.000771	East Asian
BCS1L	tier_4	0.000771	East Asian
HGSNAT	tier_4	0.000771	East Asian
MTR	tier_4	0.000771	East Asian
ABCG8	tier_4	0.000771	East Asian
ARG1	tier_4	0.000771	East Asian
CNTNAP1	tier_4	0.000771	East Asian
TRNT1	tier_4	0.000771	East Asian
SLC39A4	tier_4	0.000771	East Asian
PIGG	tier_4	0.000771	East Asian
SPAG1	tier_4	0.000771	East Asian
CFAP410	tier_4	0.000771	East Asian
DIS3L2	tier_4	0.000771	East Asian
OAT	tier_4	0.000771	East Asian
KCNJ1	tier_4	0.000771	East Asian
MRAP	tier_4	0.000771	East Asian
SIL1	tier_4	0.000771	East Asian
DARS2	tier_4	0.000771	East Asian
COX15	tier_4	0.000771	East Asian
WNT1	tier_4	0.000771	East Asian
RARS1	tier_4	0.000771	East Asian
HK1	tier_4	0.000771	East Asian
COG5	tier_4	0.000771	East Asian
F13A1	tier_4	0.000771	East Asian
FAN1	tier_4	0.000771	East Asian
IL17RD	tier_4	0.000771	East Asian
IMPG2	tier_4	0.000771	East Asian
KIZ	tier_4	0.000771	East Asian
LDHD	tier_4	0.000771	East Asian
LRRC56	tier_4	0.000771	East Asian
RINT1	tier_4	0.000771	East Asian
SERPINC1	tier_4	0.000771	East Asian
SLURP1	tier_4	0.000771	East Asian
SLX4	tier_4	0.000771	East Asian
TBX4	tier_4	0.000771	East Asian
THOC6	tier_4	0.000771	East Asian
HEXA	tier_2	0.00077	East Asian
[truncated: 8,973 more rows]

[truncated: 16 more sheets: Fig 3 Panel b Aggregated Data, Fig 3 Panel c Raw Data, Fig 3 Panel c Aggregated Data, Fig 3 Panel d Data, Fig 3 Panel e Raw Data, Fig 3 Panel e Aggregated Data, Fig 3 Panel f Data, Fig 4 Panel a Data, Fig 4 Panel b Data, Fig 4 Panel c Data, Fig 4 Panel d Data, Fig 4 Panel e Data, ED Fig 1 Data, ED Fig 2 Data, ED Fig 3 Data, ED Fig 4 Data]
